# Supplementary material for: Bacteroides salyersiae is a potent chondroitin sulfate-degrading species in the human gut microbiota
Source: Microbiome. 2024 Feb 29;12:41. doi: 10.1186/s40168-024-01768-2 (PMC10902947; doi:10.1186/s40168-024-01768-2)
Supplement: Supplementary file 2 — Additional file 1: Figure S1. TLC showing the degradation of CS by the human gut microbiota. The degradation was monitored at 12 hours (A), 24 hours (B), 36 hours (C), 48 hours (D), and 72 hours (E). Figure S2. Degradation of CS by the human gut microbiota. Relative CS content in the culture medium at 72 hours (A). UPLC-MS/MS analysis of CSOSs in the culture medium of donor T25 (B). Total ion chromatograms showing the elution profiles of CSOSs in the culture medium of donor T25 at different time points (C). Figure S3. Mass spectrum showing the signals of udp2 (A), udp4 (B), and udp6 (C) according to their m/z ratios. The CSOSs, including udp2, udp4, and udp6 were produced in the culture medium as a result of CS degradation by the human gut microbiota. Figure S4. Changes in the structure of the human gut microbiota before and after fermentation. Venn diagram showing the differences of the operational taxonomic units (OTUs) (A). Observed species (B). Chao1 index (C). Shannon index (D). Heatmap of the abundance of gut bacteria at the genus level (E). Figure S5. Differences in the composition of the human gut microbiota before and after fermentation. Wilcoxon rank-sum test analysis of the gut microbiota at the species level (A). Linear discriminant analysis (LDA) Effect Size (LEfSe) analysis of the gut microbiota at the species level (B). Only bacterial taxa with an LDA score of above 3.0 were listed. Figure S6. Isolation of CS-degrading bacteria from the human gut microbiota. Different species of bacteria were obtained from different human fecal samples (A-W). Figure S7. B. salyersiae CSP6 was identified as a potent bacterium for CS-degradation in the present study. Heatmap of the relative abundance of the consumed CS (A). Phylogenetic tree analysis of the CS-degrading bacteria based on the 16S rRNA gene (B). Figure S8. TLC showing the degradation of CS by different human fecal isolates. The results were presented from B. thetaiotaomicron E1-7 to H. porci E13-26 (A-I). [file 40168_2024_1768_MOESM1_ESM.zip]

Archive with 3 entries (3 files):
- Supplementary Methods, Materials, Figures, and Tables.docx
- Supplementary Table S3 Genome annotation of B. salyersiae CSP6.csv
- Supplementary Table S4 CAZyme annotation of B. salyersiae CSP6.csv
