# Supplementary material for: Bacteroides salyersiae is a potent chondroitin sulfate-degrading species in the human gut microbiota
Source: Microbiome. 2024 Feb 29;12:41. doi: 10.1186/s40168-024-01768-2 (PMC10902947; doi:10.1186/s40168-024-01768-2)
Supplement: Supplementary file 2 — Additional file 1: Figure S1. TLC showing the degradation of CS by the human gut microbiota. The degradation was monitored at 12 hours (A), 24 hours (B), 36 hours (C), 48 hours (D), and 72 hours (E). Figure S2. Degradation of CS by the human gut microbiota. Relative CS content in the culture medium at 72 hours (A). UPLC-MS/MS analysis of CSOSs in the culture medium of donor T25 (B). Total ion chromatograms showing the elution profiles of CSOSs in the culture medium of donor T25 at different time points (C). Figure S3. Mass spectrum showing the signals of udp2 (A), udp4 (B), and udp6 (C) according to their m/z ratios. The CSOSs, including udp2, udp4, and udp6 were produced in the culture medium as a result of CS degradation by the human gut microbiota. Figure S4. Changes in the structure of the human gut microbiota before and after fermentation. Venn diagram showing the differences of the operational taxonomic units (OTUs) (A). Observed species (B). Chao1 index (C). Shannon index (D). Heatmap of the abundance of gut bacteria at the genus level (E). Figure S5. Differences in the composition of the human gut microbiota before and after fermentation. Wilcoxon rank-sum test analysis of the gut microbiota at the species level (A). Linear discriminant analysis (LDA) Effect Size (LEfSe) analysis of the gut microbiota at the species level (B). Only bacterial taxa with an LDA score of above 3.0 were listed. Figure S6. Isolation of CS-degrading bacteria from the human gut microbiota. Different species of bacteria were obtained from different human fecal samples (A-W). Figure S7. B. salyersiae CSP6 was identified as a potent bacterium for CS-degradation in the present study. Heatmap of the relative abundance of the consumed CS (A). Phylogenetic tree analysis of the CS-degrading bacteria based on the 16S rRNA gene (B). Figure S8. TLC showing the degradation of CS by different human fecal isolates. The results were presented from B. thetaiotaomicron E1-7 to H. porci E13-26 (A-I). [file 40168_2024_1768_MOESM1_ESM.zip › Supplementary Table S3 Genome annotation of B. salyersiae CSP6.csv]

Gene ID	Gene Name	Gene Description	Sample Name	Location	Sequence Type	Strand	Start	End	Length (bp)	NR Description	Swiss-Prot Description	Pfam ID	Domain	Domain Description	COG ID	COG Description	GO ID	GO Description	KO ID	KO Description	Enzyme	Enzyme description	Nuc seq	AA seq
gene0001	dnaA	chromosomal replication initiator protein DnaA	BS	Chromosome	Chromosome	+	1	1422	1422	chromosomal replication initiator protein DnaA	Chromosomal replication initiator protein DnaA OS=Bacteroides thetaiotaomicron (strain ATCC 29148 / DSM 2079 / JCM 5827 / CCUG 10774 / NCTC 10582 / VPI-5482 / E50)	PF00308;PF08299;PF11638;PF01695;PF00910;PF00004	Bac_DnaA;Bac_DnaA_C;DnaA_N;IstB_IS21;RNA_helicase;AAA	Bacterial dnaA protein;Bacterial dnaA protein helix-turn-helix;DnaA N-terminal domain;IstB-like ATP binding protein;RNA helicase;ATPase family associated with various cellular activities (AAA)	COG0593	Chromosomal replication initiation ATPase DnaA	GO:0006270;GO:0006275;GO:0005737;GO:0005524;GO:0003688	DNA replication initiation;;regulation of DNA replication;;cytoplasm;;ATP binding;;DNA replication origin binding	K02313	chromosomal replication initiator protein	-	-	-	-
gene0002	-	NADPH-dependent oxidoreductase	BS	Chromosome	Chromosome	-	2214	1474	741	NADPH-dependent oxidoreductase	FMN reductase [NAD(P)H] OS=Bacillus subtilis (strain 168)	PF00881	Nitroreductase	Nitroreductase family	COG0778	Nitroreductase	GO:0016491	oxidoreductase activity	-	-	-	-	-	-
gene0003	nrdA	adenosylcobalamin-dependent ribonucleoside-diphosphate reductase	BS	Chromosome	Chromosome	+	2502	5039	2538	adenosylcobalamin-dependent ribonucleoside-diphosphate reductase	Vitamin B12-dependent ribonucleoside-diphosphate reductase OS=Mycobacterium tuberculosis (strain CDC 1551 / Oshkosh)	PF02867;PF00317	Ribonuc_red_lgC;Ribonuc_red_lgN	Ribonucleotide reductase, barrel domain;Ribonucleotide reductase, all-alpha domain	COG0209	Ribonucleotide reductase alpha subunit	GO:0006260;GO:0071897;GO:0005524;GO:0031419;GO:0004748	DNA replication;;DNA biosynthetic process;;ATP binding;;cobalamin binding;;ribonucleoside-diphosphate reductase activity, thioredoxin disulfide as acceptor	K00525	ribonucleoside-diphosphate reductase alpha chain [EC:1.17.4.1]	1.17.4.1	Oxidoreductases;Acting on CH or CH2 groups;With a disulfide as acceptor;2'-deoxyribonucleoside-5'-diphosphate:thioredoxin-disulfide 2'-oxidoreductase	-	-
gene0004	-	hypothetical protein	BS	Chromosome	Chromosome	+	5445	5729	285	hypothetical protein	-	-	-	-	-	-	-	-	-	-	-	-	-	-
gene0005	malQ	putative alpha-glucanotransferase	BS	Chromosome	Chromosome	+	5766	8510	2745	putative alpha-glucanotransferase	4-alpha-glucanotransferase DPE2 OS=Arabidopsis thaliana	PF02446;PF00686;PF00686	Glyco_hydro_77;CBM_20;CBM_20	4-alpha-glucanotransferase;Starch binding domain;Starch binding domain	COG1640	4-alpha-glucanotransferase	GO:0005975;GO:2001070;GO:0004134;GO:0102500	carbohydrate metabolic process;;starch binding;;4-alpha-glucanotransferase activity;;beta-maltose 4-alpha-glucanotransferase activity	K00705	4-alpha-glucanotransferase [EC:2.4.1.25]	2.4.1.25	Transferases;Glycosyltransferases;Hexosyltransferases;(1->4)-alpha-D-glucan:(1->4)-alpha-D-glucan 4-alpha-D-glycosyltransferase	-	-
gene0006	-	acyltransferase	BS	Chromosome	Chromosome	+	8635	9645	1011	acyltransferase	-	PF01757	Acyl_transf_3	Acyltransferase family	COG3594	Fucose 4-O-acetylase or related acetyltransferase	GO:0016021;GO:0016747	integral component of membrane;;acyltransferase activity, transferring groups other than amino-acyl groups	-	-	-	-	-	-
gene0007	folB	dihydroneopterin aldolase	BS	Chromosome	Chromosome	+	9706	10077	372	dihydroneopterin aldolase	Dihydroneopterin aldolase OS=Streptococcus pyogenes serotype M6 (strain ATCC BAA-946 / MGAS10394)	PF02152	FolB	Dihydroneopterin aldolase	COG1539	Dihydroneopterin aldolase	GO:0046654;GO:0046656;GO:0004150	tetrahydrofolate biosynthetic process;;folic acid biosynthetic process;;dihydroneopterin aldolase activity	K01633	7,8-dihydroneopterin aldolase/epimerase/oxygenase [EC:4.1.2.25 5.1.99.8 1.13.11.81]	1.13.11.81;4.1.2.25;5.1.99.8	Oxidoreductases;Acting on single donors with incorporation of molecular oxygen (oxygenases);With incorporation of two atoms of oxygen;7,8-dihydroneopterin:oxygen oxidoreductase|Lyases;Carbon-carbon lyases;Aldehyde-lyases;7,8-dihydroneopterin glycolaldehyde-lyase [6-(hydroxymethyl)-7,8-dihydropterin-forming]|Isomerases;Racemases and epimerases;Acting on other compounds;7,8-dihydroneopterin 2'-epim…	-	-
gene0008	-	hypothetical protein	BS	Chromosome	Chromosome	+	10358	11320	963	hypothetical protein	-	-	-	-	-	-	-	-	-	-	-	-	-	-
gene0009	mgsA	methylglyoxal synthase	BS	Chromosome	Chromosome	-	12268	11747	522	methylglyoxal synthase	Methylglyoxal synthase OS=Coxiella burnetii (strain RSA 493 / Nine Mile phase I)	PF02142	MGS	MGS-like domain	COG1803	Methylglyoxal synthase	GO:0019242;GO:0008929	methylglyoxal biosynthetic process;;methylglyoxal synthase activity	K01734	methylglyoxal synthase [EC:4.2.3.3]	4.2.3.3	Lyases;Carbon-oxygen lyases;Acting on phosphates;glycerone-phosphate phosphate-lyase (methylglyoxal-forming)	-	-
gene0010	-	glycosyltransferase family 2 protein	BS	Chromosome	Chromosome	-	13305	12274	1032	glycosyltransferase family 2 protein	N-acetylglucosaminyl-diphospho-decaprenol L-rhamnosyltransferase OS=Mycobacterium tuberculosis (strain ATCC 25618 / H37Rv)	PF00535;PF13641;PF13632;PF10111	Glycos_transf_2;Glyco_tranf_2_3;Glyco_trans_2_3;Glyco_tranf_2_2	Glycosyl transferase family 2;Glycosyltransferase like family 2;Glycosyl transferase family group 2;Glycosyltransferase like family 2	COG1216	Glycosyltransferase, GT2 family	-	-	-	-	-	-	-	-
gene0011	mtaB	tRNA (N(6)-L-threonylcarbamoyladenosine(37)-C(2))-methylthiotransferase MtaB	BS	Chromosome	Chromosome	-	14625	13306	1320	tRNA (N(6)-L-threonylcarbamoyladenosine(37)-C(2))-methylthiotransferase MtaB	Threonylcarbamoyladenosine tRNA methylthiotransferase MtaB OS=Bacillus subtilis (strain 168)	PF00919;PF04055	UPF0004;Radical_SAM	Uncharacterized protein family UPF0004;Radical SAM superfamily	COG0621	tRNA A37 methylthiotransferase MiaB	GO:0006400;GO:0046872;GO:0051539;GO:0035596	tRNA modification;;metal ion binding;;4 iron, 4 sulfur cluster binding;;methylthiotransferase activity	K18707	threonylcarbamoyladenosine tRNA methylthiotransferase MtaB [EC:2.8.4.5]	2.8.4.5	Transferases;Transferring sulfur-containing groups;Transferring alkylthio groups;tRNA (N6-L-threonylcarbamoyladenosine37):sulfur-(sulfur carrier),S-adenosyl-L-methionine C2-(methylsulfanyl)transferase	-	-
gene0012	fadD	long-chain fatty acid--CoA ligase	BS	Chromosome	Chromosome	+	14830	16503	1674	long-chain fatty acid--CoA ligase	Putative long-chain-fatty-acid--CoA ligase OS=Haemophilus influenzae (strain ATCC 51907 / DSM 11121 / KW20 / Rd)	PF00501	AMP-binding	AMP-binding enzyme	COG1022	Long-chain acyl-CoA synthetase (AMP-forming)	-	-	K01897	long-chain acyl-CoA synthetase [EC:6.2.1.3]	6.2.1.3	Ligases;Forming carbon-sulfur bonds;Acid-thiol ligases;long-chain fatty acid:CoA ligase (AMP-forming)	-	-
gene0013	-	hypothetical protein	BS	Chromosome	Chromosome	+	16661	16876	216	hypothetical protein	-	-	-	-	-	-	-	-	-	-	-	-	-	-
gene0014	rplI	50S ribosomal protein L9	BS	Chromosome	Chromosome	-	17525	17082	444	50S ribosomal protein L9	50S ribosomal protein L9 OS=Bacteroides thetaiotaomicron (strain ATCC 29148 / DSM 2079 / JCM 5827 / CCUG 10774 / NCTC 10582 / VPI-5482 / E50)	PF03948;PF01281	Ribosomal_L9_C;Ribosomal_L9_N	Ribosomal protein L9, C-terminal domain;Ribosomal protein L9, N-terminal domain	COG0359	Ribosomal protein L9	GO:0006412;GO:0005840;GO:1990904;GO:0003735;GO:0019843	translation;;ribosome;;ribonucleoprotein complex;;structural constituent of ribosome;;rRNA binding	K02939	large subunit ribosomal protein L9	-	-	-	-
gene0015	rpsR	MULTISPECIES: 30S ribosomal protein S18	BS	Chromosome	Chromosome	-	17812	17540	273	MULTISPECIES: 30S ribosomal protein S18	30S ribosomal protein S18 OS=Bacteroides thetaiotaomicron (strain ATCC 29148 / DSM 2079 / JCM 5827 / CCUG 10774 / NCTC 10582 / VPI-5482 / E50)	PF01084	Ribosomal_S18	Ribosomal protein S18	COG0238	Ribosomal protein S18	GO:0006412;GO:0005840;GO:1990904;GO:0022627;GO:0003735;GO:0019843;GO:0070181	translation;;ribosome;;ribonucleoprotein complex;;cytosolic small ribosomal subunit;;structural constituent of ribosome;;rRNA binding;;small ribosomal subunit rRNA binding	K02963	small subunit ribosomal protein S18	-	-	-	-
gene0016	rpsF	MULTISPECIES: 30S ribosomal protein S6	BS	Chromosome	Chromosome	-	18159	17815	345	MULTISPECIES: 30S ribosomal protein S6	30S ribosomal protein S6 OS=Bacteroides thetaiotaomicron (strain ATCC 29148 / DSM 2079 / JCM 5827 / CCUG 10774 / NCTC 10582 / VPI-5482 / E50)	PF01250	Ribosomal_S6	Ribosomal protein S6	COG0360	Ribosomal protein S6	GO:0006412;GO:0005840;GO:1990904;GO:0003735;GO:0019843;GO:0070181	translation;;ribosome;;ribonucleoprotein complex;;structural constituent of ribosome;;rRNA binding;;small ribosomal subunit rRNA binding	K02990	small subunit ribosomal protein S6	-	-	-	-
gene0017	-	MarR family transcriptional regulator	BS	Chromosome	Chromosome	+	18321	18767	447	MarR family transcriptional regulator	Organic hydroperoxide resistance transcriptional regulator OS=Bacillus subtilis (strain 168)	PF12802;PF01047;PF13463;PF04182	MarR_2;MarR;HTH_27;B-block_TFIIIC	MarR family;MarR family;Winged helix DNA-binding domain;B-block binding subunit of TFIIIC	COG1846	DNA-binding transcriptional regulator, MarR family	GO:0003700	DNA-binding transcription factor activity	-	-	-	-	-	-
gene0018	-	hypothetical protein	BS	Chromosome	Chromosome	+	18899	19075	177	hypothetical protein	-	-	-	-	-	-	-	-	-	-	-	-	-	-
gene0019	-	MULTISPECIES: response regulator transcription factor	BS	Chromosome	Chromosome	-	19840	19139	702	MULTISPECIES: response regulator transcription factor	Transcriptional regulatory protein RprY OS=Bacteroides fragilis (strain YCH46)	PF00072;PF00486	Response_reg;Trans_reg_C	Response regulator receiver domain;Transcriptional regulatory protein, C terminal	COG0745	DNA-binding response regulator, OmpR family, contains REC and winged-helix (wHTH) domain	GO:0006355;GO:0000160;GO:0005829;GO:0032993;GO:0003677;GO:0001216;GO:0000976;GO:0000156	regulation of DNA-templated transcription;;phosphorelay signal transduction system;;cytosol;;protein-DNA complex;;DNA binding;;DNA-binding transcription activator activity;;transcription cis-regulatory region binding;;phosphorelay response regulator activity	-	-	-	-	-	-
gene0020	phoR	ATP-binding protein	BS	Chromosome	Chromosome	-	21395	19845	1551	ATP-binding protein	Sensor protein RprX OS=Bacteroides fragilis (strain YCH46)	PF02518;PF00512	HATPase_c;HisKA	Histidine kinase-, DNA gyrase B-, and HSP90-like ATPase;His Kinase A (phospho-acceptor) domain	COG2205	K+-sensing histidine kinase KdpD	GO:0016021;GO:0000155	integral component of membrane;;phosphorelay sensor kinase activity	K07636	two-component system, OmpR family, phosphate regulon sensor histidine kinase PhoR [EC:2.7.13.3]	2.7.13.3	Transferases;Transferring phosphorus-containing groups;Protein-histidine kinases;ATP:protein-L-histidine N-phosphotransferase	-	-
gene0021	fusA	elongation factor G	BS	Chromosome	Chromosome	-	23817	21661	2157	elongation factor G	Elongation factor G OS=Thermus thermophilus (strain ATCC BAA-163 / DSM 7039 / HB27)	PF00009;PF03764;PF03764;PF00679;PF14492;PF03144;PF01926	GTP_EFTU;EFG_IV;EFG_IV;EFG_C;EFG_III;GTP_EFTU_D2;MMR_HSR1	Elongation factor Tu GTP binding domain;Elongation factor G, domain IV;Elongation factor G, domain IV;Elongation factor G C-terminus;Elongation Factor G, domain III;Elongation factor Tu domain 2;50S ribosome-binding GTPase	COG0480	Translation elongation factor EF-G, a GTPase	GO:0005525;GO:0003924;GO:0003746	GTP binding;;GTPase activity;;translation elongation factor activity	K02355	elongation factor G	-	-	-	-
gene0022	-	hypothetical protein	BS	Chromosome	Chromosome	+	23848	23991	144	hypothetical protein	-	-	-	-	-	-	-	-	-	-	-	-	-	-
gene0023	lacZ	hypothetical protein	BS	Chromosome	Chromosome	-	26214	24085	2130	hypothetical protein	Beta-galactosidase BoGH2A OS=Bacteroides ovatus (strain ATCC 8483 / DSM 1896 / JCM 5824 / BCRC 10623 / CCUG 4943 / NCTC 11153)	PF02836;PF18565;PF00703;PF16355;PF02837	Glyco_hydro_2_C;Glyco_hydro2_C5;Glyco_hydro_2;DUF4982;Glyco_hydro_2_N	Glycosyl hydrolases family 2, TIM barrel domain;Glycoside hydrolase family 2 C-terminal domain 5;Glycosyl hydrolases family 2;Domain of unknown function (DUF4982);Glycosyl hydrolases family 2, sugar binding domain	COG3250	Beta-galactosidase/beta-glucuronidase	GO:0016052;GO:0004553	carbohydrate catabolic process;;hydrolase activity, hydrolyzing O-glycosyl compounds	K01190	beta-galactosidase [EC:3.2.1.23]	3.2.1.23	Hydrolases;Glycosylases;Glycosidases, i.e. enzymes that hydrolyse O- and S-glycosyl compounds;beta-D-galactoside galactohydrolase	-	-
gene0024	-	T9SS type A sorting domain-containing protein	BS	Chromosome	Chromosome	-	29760	26632	3129	T9SS type A sorting domain-containing protein	GH30 family xylanase OS=Myceliophthora thermophila (strain ATCC 42464 / BCRC 31852 / DSM 1799)	PF14587;PF13385;PF13385;PF18962	Glyco_hydr_30_2;Laminin_G_3;Laminin_G_3;Por_Secre_tail	O-Glycosyl hydrolase family 30;Concanavalin A-like lectin/glucanases superfamily;Concanavalin A-like lectin/glucanases superfamily;Secretion system C-terminal sorting domain	COG5520	O-Glycosyl hydrolase	GO:0005975;GO:0004553	carbohydrate metabolic process;;hydrolase activity, hydrolyzing O-glycosyl compounds	-	-	-	-	-	-
gene0025	-	hypothetical protein	BS	Chromosome	Chromosome	-	30019	29768	252	hypothetical protein	-	-	-	-	-	-	-	-	-	-	-	-	-	-
gene0026	-	hybrid sensor histidine kinase/response regulator transcription factor	BS	Chromosome	Chromosome	+	30385	34461	4077	hybrid sensor histidine kinase/response regulator transcription factor	Histidine kinase P4 OS=Formosa agariphila (strain DSM 15362 / KCTC 12365 / LMG 23005 / KMM 3901 / M-2Alg 35-1)	PF07494;PF07494;PF07494;PF07494;PF07494;PF07494;PF07494;PF07494;PF07494;PF02518;PF00072;PF12833;PF00165;PF00512;PF07495	Reg_prop;Reg_prop;Reg_prop;Reg_prop;Reg_prop;Reg_prop;Reg_prop;Reg_prop;Reg_prop;HATPase_c;Response_reg;HTH_18;HTH_AraC;HisKA;Y_Y_Y	Two component regulator propeller;Two component regulator propeller;Two component regulator propeller;Two component regulator propeller;Two component regulator propeller;Two component regulator propeller;Two component regulator propeller;Two component regulator propeller;Two component regulator propeller;Histidine kinase-, DNA gyrase B-, and HSP90-like ATPase;Response regulator receiver domain;He…	COG0745	DNA-binding response regulator, OmpR family, contains REC and winged-helix (wHTH) domain	GO:0016021;GO:0003700;GO:0000155;GO:0043565	integral component of membrane;;DNA-binding transcription factor activity;;phosphorelay sensor kinase activity;;sequence-specific DNA binding	-	-	-	-	-	-
gene0027	-	radical SAM family heme chaperone HemW	BS	Chromosome	Chromosome	+	34712	35845	1134	radical SAM family heme chaperone HemW	Heme chaperone HemW OS=Bacillus subtilis (strain 168)	PF04055;PF06969	Radical_SAM;HemN_C	Radical SAM superfamily;HemN C-terminal domain	COG0635	Coproporphyrinogen-III oxidase HemN (oxygen-independent) or related Fe-S oxidoreductase	GO:0006779;GO:0005737;GO:0046872;GO:0051539;GO:0004109	porphyrin-containing compound biosynthetic process;;cytoplasm;;metal ion binding;;4 iron, 4 sulfur cluster binding;;coproporphyrinogen oxidase activity	-	-	-	-	-	-
gene0028	rpoE	RNA polymerase sigma-70 factor	BS	Chromosome	Chromosome	+	35854	36408	555	RNA polymerase sigma-70 factor	ECF RNA polymerase sigma factor SigK OS=Mycolicibacterium vanbaalenii (strain DSM 7251 / JCM 13017 / BCRC 16820 / KCTC 9966 / NRRL B-24157 / PYR-1)	PF08281;PF04545;PF04542	Sigma70_r4_2;Sigma70_r4;Sigma70_r2	Sigma-70, region 4;Sigma-70, region 4;Sigma-70 region 2	COG1595	DNA-directed RNA polymerase specialized sigma subunit, sigma24 family	GO:0006352;GO:0050896;GO:0003677;GO:0016987	DNA-templated transcription initiation;;response to stimulus;;DNA binding;;sigma factor activity	K03088	RNA polymerase sigma-70 factor, ECF subfamily	-	-	-	-
gene0029	-	hypothetical protein	BS	Chromosome	Chromosome	+	36496	36921	426	hypothetical protein	-	-	-	-	-	-	-	-	-	-	-	-	-	-
gene0030	-	DUF4974 domain-containing protein	BS	Chromosome	Chromosome	+	36928	37803	876	DUF4974 domain-containing protein	-	PF16344;PF04773	DUF4974;FecR	Domain of unknown function (DUF4974);FecR protein	COG3712	Periplasmic ferric-dicitrate binding protein FecR, regulates iron transport	GO:0016021	integral component of membrane	-	-	-	-	-	-
gene0031	-	TonB-dependent receptor	BS	Chromosome	Chromosome	+	37894	40611	2718	TonB-dependent receptor	TonB-dependent receptor SusC OS=Bacteroides thetaiotaomicron (strain ATCC 29148 / DSM 2079 / JCM 5827 / CCUG 10774 / NCTC 10582 / VPI-5482 / E50)	PF00593;PF13715;PF07715;PF07660;PF13620	TonB_dep_Rec;CarbopepD_reg_2;Plug;STN;CarboxypepD_reg	TonB dependent receptor;CarboxypepD_reg-like domain;TonB-dependent Receptor Plug Domain;Secretin and TonB N terminus short domain;Carboxypeptidase regulatory-like domain	COG4771	Outer membrane receptor for ferrienterochelin and colicins	GO:0009279	cell outer membrane	-	-	-	-	-	-
gene0032	-	DUF4249 domain-containing protein	BS	Chromosome	Chromosome	+	40617	41645	1029	DUF4249 domain-containing protein	-	PF14054	DUF4249	Domain of unknown function (DUF4249)	-	-	-	-	-	-	-	-	-	-
gene0033	-	LysO family transporter	BS	Chromosome	Chromosome	+	41727	42008	282	LysO family transporter	-	PF03956	Lys_export	Lysine exporter LysO	-	-	GO:0016021;GO:0015661	integral component of membrane;;L-lysine efflux transmembrane transporter activity	-	-	-	-	-	-
gene0034	-	lysine exporter LysO family protein	BS	Chromosome	Chromosome	+	42005	42607	603	lysine exporter LysO family protein	Lysine exporter LysO OS=Escherichia coli (strain K12)	PF03956	Lys_export	Lysine exporter LysO	COG2431	Lysine export protein LysO/YbjE, DUF340 family	GO:0016021;GO:0015661	integral component of membrane;;L-lysine efflux transmembrane transporter activity	-	-	-	-	-	-
gene0035	-	hypothetical protein	BS	Chromosome	Chromosome	+	42856	43212	357	hypothetical protein	-	-	-	-	-	-	-	-	-	-	-	-	-	-
gene0036	-	DUF2027 domain-containing protein	BS	Chromosome	Chromosome	-	44349	43297	1053	DUF2027 domain-containing protein	-	PF09640;PF01713	DUF2027;Smr	Domain of unknown function (DUF2027);Smr domain	COG1193	dsDNA-specific endonuclease/ATPase MutS2	-	-	-	-	-	-	-	-
gene0037	queA	S-adenosylmethionine:tRNA ribosyltransferase-isomerase	BS	Chromosome	Chromosome	+	44430	45650	1221	S-adenosylmethionine:tRNA ribosyltransferase-isomerase	S-adenosylmethionine:tRNA ribosyltransferase-isomerase OS=Escherichia coli (strain ATCC 8739 / DSM 1576 / NBRC 3972 / NCIMB 8545 / WDCM 00012 / Crooks)	PF02547	Queuosine_synth	Queuosine biosynthesis protein	COG0809	S-adenosylmethionine:tRNA-ribosyltransferase-isomerase (queuine synthetase)	GO:0008616;GO:0005737;GO:0016740;GO:0016853	queuosine biosynthetic process;;cytoplasm;;transferase activity;;isomerase activity	K07568	S-adenosylmethionine:tRNA ribosyltransferase-isomerase [EC:2.4.99.17]	2.4.99.17	Transferases;Glycosyltransferases;Transferring other glycosyl groups;S-adenosyl-L-methionine:7-aminomethyl-7-deazaguanosine ribosyltransferase (ribosyl isomerizing L-methionine, adenine releasing)	-	-
gene0038	-	NUDIX domain-containing protein	BS	Chromosome	Chromosome	+	45701	46222	522	NUDIX domain-containing protein	Isopentenyl-diphosphate Delta-isomerase OS=Mycolicibacterium vanbaalenii (strain DSM 7251 / JCM 13017 / BCRC 16820 / KCTC 9966 / NRRL B-24157 / PYR-1)	PF00293	NUDIX	NUDIX domain	COG1443	Isopentenyldiphosphate isomerase	GO:0016787	hydrolase activity	-	-	-	-	-	-
gene0039	manB	phosphoglucosamine mutase	BS	Chromosome	Chromosome	-	47863	46472	1392	phosphoglucosamine mutase	Phosphoglucomutase/phosphomannomutase OS=Thermococcus kodakarensis (strain ATCC BAA-918 / JCM 12380 / KOD1)	PF02878;PF02879;PF02880;PF00408	PGM_PMM_I;PGM_PMM_II;PGM_PMM_III;PGM_PMM_IV	Phosphoglucomutase/phosphomannomutase, alpha/beta/alpha domain I;Phosphoglucomutase/phosphomannomutase, alpha/beta/alpha domain II;Phosphoglucomutase/phosphomannomutase, alpha/beta/alpha domain III;Phosphoglucomutase/phosphomannomutase, C-terminal domain	COG1109	Phosphomannomutase	GO:0005975;GO:0000287;GO:0008966	carbohydrate metabolic process;;magnesium ion binding;;phosphoglucosamine mutase activity	K01840	phosphomannomutase [EC:5.4.2.8]	5.4.2.8	Isomerases;Intramolecular transferases;Phosphotransferases (phosphomutases);alpha-D-mannose 1,6-phosphomutase	-	-
gene0040	-	DUF4827 domain-containing protein	BS	Chromosome	Chromosome	-	48608	47910	699	DUF4827 domain-containing protein	-	PF16109	DUF4827	Domain of unknown function (DUF4827)	-	-	GO:0003755	peptidyl-prolyl cis-trans isomerase activity	-	-	-	-	-	-
gene0041	nrnA	bifunctional oligoribonuclease/PAP phosphatase NrnA	BS	Chromosome	Chromosome	-	49964	48930	1035	bifunctional oligoribonuclease/PAP phosphatase NrnA	Bifunctional oligoribonuclease and PAP phosphatase NrnA OS=Thermus thermophilus (strain ATCC 27634 / DSM 579 / HB8)	PF01368;PF02272	DHH;DHHA1	DHH family;DHHA1 domain	COG0618	nanoRNase/pAp phosphatase, hydrolyzes c-di-AMP and oligoRNAs	GO:0003676	nucleic acid binding	K06881	bifunctional oligoribonuclease and PAP phosphatase NrnA [EC:3.1.3.7 3.1.13.3]	3.1.3.7;3.1.13.3	Hydrolases;Acting on ester bonds;Phosphoric-monoester hydrolases;adenosine-3'(2'),5'-bisphosphate 3'(2')-phosphohydrolase|Hydrolases;Acting on ester bonds;Exoribonucleases producing 5'-phosphomonoesters;oligonucleotidase	-	-
gene0042	comEC	ComEC/Rec2 family competence protein	BS	Chromosome	Chromosome	-	52118	50010	2109	ComEC/Rec2 family competence protein	ComE operon protein 3 OS=Bacillus subtilis (strain 168)	PF03772;PF13567	Competence;DUF4131	Competence protein;Domain of unknown function (DUF4131)	COG0658	DNA uptake channel protein ComEC, N-terminal domain	GO:0016021;GO:0005886	integral component of membrane;;plasma membrane	K02238	competence protein ComEC	-	-	-	-
gene0043	rpe	ribulose-phosphate 3-epimerase	BS	Chromosome	Chromosome	-	52775	52125	651	ribulose-phosphate 3-epimerase	Ribulose-phosphate 3-epimerase OS=Bacillus subtilis (strain 168)	PF00834	Ribul_P_3_epim	Ribulose-phosphate 3 epimerase family	COG0036	Pentose-5-phosphate-3-epimerase	GO:0006098;GO:0019323;GO:0046872;GO:0004750	pentose-phosphate shunt;;pentose catabolic process;;metal ion binding;;D-ribulose-phosphate 3-epimerase activity	K01783	ribulose-phosphate 3-epimerase [EC:5.1.3.1]	5.1.3.1	Isomerases;Racemases and epimerases;Acting on carbohydrates and derivatives;D-ribulose-5-phosphate 3-epimerase	-	-
gene0044	-	hypothetical protein	BS	Chromosome	Chromosome	-	53018	52845	174	hypothetical protein	-	-	-	-	-	-	-	-	-	-	-	-	-	-
gene0045	-	sigma-70 family RNA polymerase sigma factor	BS	Chromosome	Chromosome	-	53690	53097	594	sigma-70 family RNA polymerase sigma factor	ECF RNA polymerase sigma factor SigW OS=Bacillus subtilis (strain 168)	PF04542;PF08281;PF04545;PF07638	Sigma70_r2;Sigma70_r4_2;Sigma70_r4;Sigma70_ECF	Sigma-70 region 2;Sigma-70, region 4;Sigma-70, region 4;ECF sigma factor	COG1595	DNA-directed RNA polymerase specialized sigma subunit, sigma24 family	GO:0006352;GO:0050896;GO:0003677;GO:0016987	DNA-templated transcription initiation;;response to stimulus;;DNA binding;;sigma factor activity	-	-	-	-	-	-
gene0046	-	hypothetical protein	BS	Chromosome	Chromosome	-	53984	53850	135	hypothetical protein	-	-	-	-	-	-	-	-	-	-	-	-	-	-
gene0047	fmt	methionyl-tRNA formyltransferase	BS	Chromosome	Chromosome	-	54963	53995	969	methionyl-tRNA formyltransferase	Methionyl-tRNA formyltransferase OS=Bacteroides fragilis (strain YCH46)	PF00551;PF02911	Formyl_trans_N;Formyl_trans_C	Formyl transferase;Formyl transferase, C-terminal domain	COG0223	Methionyl-tRNA formyltransferase	GO:0004479	methionyl-tRNA formyltransferase activity	K00604	methionyl-tRNA formyltransferase [EC:2.1.2.9]	2.1.2.9	Transferases;Transferring one-carbon groups;Hydroxymethyl-, formyl- and related transferases;10-formyltetrahydrofolate:L-methionyl-tRNA N-formyltransferase	-	-
gene0048	-	chloride channel protein	BS	Chromosome	Chromosome	-	56938	55148	1791	chloride channel protein	Putative chloride channel protein ClcB-like OS=Ralstonia solanacearum (strain GMI1000)	PF00654;PF00571;PF00571	Voltage_CLC;CBS;CBS	Voltage gated chloride channel;CBS domain;CBS domain	COG0038	H+/Cl- antiporter ClcA	GO:0016021;GO:0005247	integral component of membrane;;voltage-gated chloride channel activity	K03281	chloride channel protein, CIC family	-	-	-	-
gene0049	-	sugar transferase	BS	Chromosome	Chromosome	-	57515	56946	570	sugar transferase	UDP-N-acetylgalactosamine-undecaprenyl-phosphate N-acetylgalactosaminephosphotransferase OS=Aeromonas hydrophila	PF02397	Bac_transf	Bacterial sugar transferase	COG2148	Sugar transferase involved in LPS biosynthesis (colanic, teichoic acid)	GO:0016021;GO:0016740	integral component of membrane;;transferase activity	-	-	-	-	-	-
gene0050	tsaC	Sua5/YciO/YrdC/YwlC family protein	BS	Chromosome	Chromosome	-	58046	57516	531	Sua5/YciO/YrdC/YwlC family protein	Threonylcarbamoyl-AMP synthase OS=Alcanivorax borkumensis (strain ATCC 700651 / DSM 11573 / NCIMB 13689 / SK2)	PF01300	Sua5_yciO_yrdC	Telomere recombination	COG0009	tRNA A37 threonylcarbamoyladenosine synthetase subunit TsaC/SUA5/YrdC	GO:0003725	double-stranded RNA binding	K07566	L-threonylcarbamoyladenylate synthase [EC:2.7.7.87]	2.7.7.87	Transferases;Transferring phosphorus-containing groups;Nucleotidyltransferases;ATP:L-threonyl,HCO3- adenylyltransferase	-	-
gene0051	ybgC	acyl-CoA thioesterase	BS	Chromosome	Chromosome	+	58158	58595	438	acyl-CoA thioesterase	Acyl-acyl carrier protein thioesterase ATL4, chloroplastic OS=Arabidopsis thaliana	PF13279;PF03061	4HBT_2;4HBT	Thioesterase-like superfamily;Thioesterase superfamily	COG0824	Acyl-CoA thioesterase FadM	GO:0016787	hydrolase activity	K07107	acyl-CoA thioester hydrolase [EC:3.1.2.-]	-	-	-	-
gene0052	recJ	single-stranded-DNA-specific exonuclease RecJ	BS	Chromosome	Chromosome	+	58780	60498	1719	single-stranded-DNA-specific exonuclease RecJ	Single-stranded-DNA-specific exonuclease RecJ OS=Bacillus subtilis (strain 168)	PF17768;PF02272;PF01368	RecJ_OB;DHHA1;DHH	RecJ OB domain;DHHA1 domain;DHH family	COG0608	ssDNA-specific exonuclease RecJ, DHH superfamily, may be involved in archaeal DNA replication intiation	GO:0006310;GO:0006281;GO:0003676;GO:0008409	DNA recombination;;DNA repair;;nucleic acid binding;;5'-3' exonuclease activity	K07462	single-stranded-DNA-specific exonuclease [EC:3.1.-.-]	-	-	-	-
gene0053	recQ	RecQ family ATP-dependent DNA helicase	BS	Chromosome	Chromosome	+	60665	62563	1899	RecQ family ATP-dependent DNA helicase	ATP-dependent DNA helicase RecQ OS=Escherichia coli (strain K12)	PF00271;PF00270;PF16124	Helicase_C;DEAD;RecQ_Zn_bind	Helicase conserved C-terminal domain;DEAD/DEAH box helicase;RecQ zinc-binding	COG0514	Superfamily II DNA helicase RecQ	GO:0006310;GO:0005524;GO:0016787;GO:0003676;GO:0004386	DNA recombination;;ATP binding;;hydrolase activity;;nucleic acid binding;;helicase activity	K03654	ATP-dependent DNA helicase RecQ [EC:5.6.2.4]	5.6.2.4	Isomerases;Isomerases altering macromolecular conformation;Enzymes altering nucleic acid conformation;DNA 3'-5' helicase (ATP-hydrolysing)	-	-
gene0054	-	tetratricopeptide repeat protein	BS	Chromosome	Chromosome	+	62673	63635	963	tetratricopeptide repeat protein	UDP-N-acetylglucosamine--peptide N-acetylglucosaminyltransferase OS=Caenorhabditis elegans	PF07719;PF00515;PF13181;PF13181;PF13181;PF14559;PF14559;PF13432;PF13432;PF13174	TPR_2;TPR_1;TPR_8;TPR_8;TPR_8;TPR_19;TPR_19;TPR_16;TPR_16;TPR_6	Tetratricopeptide repeat;Tetratricopeptide repeat;Tetratricopeptide repeat;Tetratricopeptide repeat;Tetratricopeptide repeat;Tetratricopeptide repeat;Tetratricopeptide repeat;Tetratricopeptide repeat;Tetratricopeptide repeat;Tetratricopeptide repeat	COG4783	Outer membrane protein chaperone/metalloprotease BepA/YfgC, contains M48 and TPR domains	-	-	-	-	-	-	-	-
gene0055	pheA2	prephenate dehydratase	BS	Chromosome	Chromosome	+	64027	64875	849	prephenate dehydratase	Arogenate dehydratase 3 OS=Petunia hybrida	PF00800	PDT	Prephenate dehydratase	COG0077	Prephenate dehydratase	GO:0009094;GO:0004106;GO:0004664	L-phenylalanine biosynthetic process;;chorismate mutase activity;;prephenate dehydratase activity	K04518	prephenate dehydratase [EC:4.2.1.51]	4.2.1.51	Lyases;Carbon-oxygen lyases;Hydro-lyases;prephenate hydro-lyase (decarboxylating phenylpyruvate-forming)	-	-
gene0056	-	aminotransferase class I/II-fold pyridoxal phosphate-dependent enzyme	BS	Chromosome	Chromosome	+	64850	66031	1182	aminotransferase class I/II-fold pyridoxal phosphate-dependent enzyme	LL-diaminopimelate aminotransferase OS=Aquifex aeolicus (strain VF5)	PF00155	Aminotran_1_2	Aminotransferase class I and II	COG0436	Aspartate/methionine/tyrosine aminotransferase	GO:0009058;GO:0030170;GO:0008483	biosynthetic process;;pyridoxal phosphate binding;;transaminase activity	K10206	LL-diaminopimelate aminotransferase [EC:2.6.1.83]	2.6.1.83	Transferases;Transferring nitrogenous groups;Transaminases;LL-2,6-diaminoheptanedioate:2-oxoglutarate aminotransferase	-	-
gene0057	aroA	bifunctional 3-deoxy-7-phosphoheptulonate synthase/chorismate mutase type II	BS	Chromosome	Chromosome	+	66136	67197	1062	bifunctional 3-deoxy-7-phosphoheptulonate synthase/chorismate mutase type II	Phospho-2-dehydro-3-deoxyheptonate aldolase OS=Thermotoga maritima (strain ATCC 43589 / DSM 3109 / JCM 10099 / NBRC 100826 / MSB8)	PF00793;PF01817	DAHP_synth_1;CM_2	DAHP synthetase I family;Chorismate mutase type II	COG1605	Chorismate mutase	GO:0009058;GO:0046417;GO:0004106	biosynthetic process;;chorismate metabolic process;;chorismate mutase activity	K04516	chorismate mutase [EC:5.4.99.5]	5.4.99.5	Isomerases;Intramolecular transferases;Transferring other groups;chorismate pyruvatemutase	-	-
gene0058	-	prephenate dehydrogenase/arogenate dehydrogenase family protein	BS	Chromosome	Chromosome	+	67429	68202	774	prephenate dehydrogenase/arogenate dehydrogenase family protein	Probable arogenate/prephenate dehydrogenase OS=Methanocaldococcus jannaschii (strain ATCC 43067 / DSM 2661 / JAL-1 / JCM 10045 / NBRC 100440)	PF02153	PDH_N	Prephenate dehydrogenase, nucleotide-binding domain	COG0287	Prephenate dehydrogenase	GO:0006571;GO:0004665;GO:0008977	tyrosine biosynthetic process;;prephenate dehydrogenase (NADP+) activity;;prephenate dehydrogenase (NAD+) activity	-	-	-	-	-	-
gene0059	-	chitobiase/beta-hexosaminidase C-terminal domain-containing protein	BS	Chromosome	Chromosome	+	68231	68854	624	chitobiase/beta-hexosaminidase C-terminal domain-containing protein	Endoglucanase OS=Clostridium saccharobutylicum	PF13290;PF13287	CHB_HEX_C_1;Fn3_assoc	Chitobiase/beta-hexosaminidase C-terminal domain;Fn3 associated	-	-	-	-	-	-	-	-	-	-
gene0060	dnaG	DNA primase	BS	Chromosome	Chromosome	+	68965	70986	2022	DNA primase	DNA primase OS=Alkalihalobacillus halodurans (strain ATCC BAA-125 / DSM 18197 / FERM 7344 / JCM 9153 / C-125)	PF08275;PF01807;PF13155;PF13662;PF10410	Toprim_N;zf-CHC2;Toprim_2;Toprim_4;DnaB_bind	DNA primase catalytic core, N-terminal domain;CHC2 zinc finger;Toprim-like;Toprim domain;DnaB-helicase binding domain of primase	COG0358	DNA primase (bacterial type)	GO:0000428;GO:1990077;GO:0003677;GO:0008270;GO:0003896	DNA-directed RNA polymerase complex;;primosome complex;;DNA binding;;zinc ion binding;;DNA primase activity	K02316	DNA primase [EC:2.7.7.101]	2.7.7.101	Transferases;Transferring phosphorus-containing groups;Nucleotidyltransferases;nucleotide 5'-triphosphate:single-stranded DNA nucleotidyltransferase (DNA-RNA hybrid synthesizing)	-	-
gene0061	folE	GTP cyclohydrolase I FolE	BS	Chromosome	Chromosome	-	71604	71023	582	GTP cyclohydrolase I FolE	GTP cyclohydrolase 1 OS=Bacteroides fragilis (strain YCH46)	PF01227	GTP_cyclohydroI	GTP cyclohydrolase I	COG0302	GTP cyclohydrolase I	GO:0006730;GO:0046654;GO:0035998;GO:0008270;GO:0005525;GO:0003934	one-carbon metabolic process;;tetrahydrofolate biosynthetic process;;7,8-dihydroneopterin 3'-triphosphate biosynthetic process;;zinc ion binding;;GTP binding;;GTP cyclohydrolase I activity	K01495	GTP cyclohydrolase IA [EC:3.5.4.16]	3.5.4.16	Hydrolases;Acting on carbon-nitrogen bonds, other than peptide bonds;In cyclic amidines;GTP 7,8-8,9-dihydrolase	-	-
gene0062	-	hypothetical protein	BS	Chromosome	Chromosome	-	72036	71611	426	hypothetical protein	-	PF05036	SPOR	SPOR domain	-	-	GO:0042834	peptidoglycan binding	-	-	-	-	-	-
gene0063	tpiA	triose-phosphate isomerase	BS	Chromosome	Chromosome	-	72960	72205	756	triose-phosphate isomerase	Triosephosphate isomerase OS=Bacteroides fragilis (strain YCH46)	PF00121	TIM	Triosephosphate isomerase	COG0149	Triosephosphate isomerase	GO:0006096;GO:0006094;GO:0005737;GO:0004807	glycolytic process;;gluconeogenesis;;cytoplasm;;triose-phosphate isomerase activity	K01803	triosephosphate isomerase (TIM) [EC:5.3.1.1]	5.3.1.1	Isomerases;Intramolecular oxidoreductases;Interconverting aldoses and ketoses, and related compounds;D-glyceraldehyde-3-phosphate aldose-ketose-isomerase	-	-
gene0064	-	DoxX family protein	BS	Chromosome	Chromosome	-	74525	73122	1404	DoxX family protein	-	-	-	-	COG2259	Uncharacterized membrane protein YphA, DoxX/SURF4 family	GO:0016021	integral component of membrane	-	-	-	-	-	-
gene0065	-	DUF1599 domain-containing protein	BS	Chromosome	Chromosome	-	75057	74515	543	DUF1599 domain-containing protein	-	PF07659;PF07659	DUF1599;DUF1599	Nucleotide modification associated domain 1;Nucleotide modification associated domain 1	-	-	-	-	-	-	-	-	-	-
gene0066	-	hypothetical protein	BS	Chromosome	Chromosome	-	76018	75167	852	hypothetical protein	Uncharacterized metalloprotease HI_0409 OS=Haemophilus influenzae (strain ATCC 51907 / DSM 11121 / KW20 / Rd)	PF01551;PF01476	Peptidase_M23;LysM	Peptidase family M23;LysM domain	COG0739	Murein DD-endopeptidase MepM and murein hydrolase activator NlpD, contains LysM domain	-	-	-	-	-	-	-	-
gene0067	ndk	nucleoside-diphosphate kinase	BS	Chromosome	Chromosome	-	76528	76064	465	nucleoside-diphosphate kinase	Nucleoside diphosphate kinase OS=Parabacteroides distasonis (strain ATCC 8503 / DSM 20701 / CIP 104284 / JCM 5825 / NCTC 11152)	PF00334	NDK	Nucleoside diphosphate kinase	COG0105	Nucleoside diphosphate kinase	GO:0006241;GO:0006183;GO:0006165;GO:0006228;GO:0005524;GO:0004550	CTP biosynthetic process;;GTP biosynthetic process;;nucleoside diphosphate phosphorylation;;UTP biosynthetic process;;ATP binding;;nucleoside diphosphate kinase activity	K00940	nucleoside-diphosphate kinase [EC:2.7.4.6]	2.7.4.6	Transferases;Transferring phosphorus-containing groups;Phosphotransferases with a phosphate group as acceptor;ATP:nucleoside-diphosphate phosphotransferase	-	-
gene0068	recG	ATP-dependent DNA helicase RecG	BS	Chromosome	Chromosome	-	78845	76749	2097	ATP-dependent DNA helicase RecG	ATP-dependent DNA helicase RecG OS=Synechocystis sp. (strain PCC 6803 / Kazusa)	PF19833;PF00270;PF00271;PF17191;PF04851	RecG_dom3_C;DEAD;Helicase_C;RecG_wedge;ResIII	ATP-dependent DNA helicase RecG, domain 3, C-terminal;DEAD/DEAH box helicase;Helicase conserved C-terminal domain;RecG wedge domain;Type III restriction enzyme, res subunit	COG1200	RecG-like helicase	GO:0006310;GO:0006281;GO:0005524;GO:0003676;GO:0016887;GO:0003678	DNA recombination;;DNA repair;;ATP binding;;nucleic acid binding;;ATP hydrolysis activity;;DNA helicase activity	K03655	ATP-dependent DNA helicase RecG [EC:5.6.2.4]	5.6.2.4	Isomerases;Isomerases altering macromolecular conformation;Enzymes altering nucleic acid conformation;DNA 3'-5' helicase (ATP-hydrolysing)	-	-
gene0069	ispD	2-C-methyl-D-erythritol 4-phosphate cytidylyltransferase	BS	Chromosome	Chromosome	-	79500	78838	663	2-C-methyl-D-erythritol 4-phosphate cytidylyltransferase	2-C-methyl-D-erythritol 4-phosphate cytidylyltransferase OS=Bacteroides thetaiotaomicron (strain ATCC 29148 / DSM 2079 / JCM 5827 / CCUG 10774 / NCTC 10582 / VPI-5482 / E50)	PF01128;PF12804	IspD;NTP_transf_3	2-C-methyl-D-erythritol 4-phosphate cytidylyltransferase;MobA-like NTP transferase domain	COG1211	2-C-methyl-D-erythritol 4-phosphate cytidylyltransferase	GO:0016114;GO:0019288;GO:0050518	terpenoid biosynthetic process;;isopentenyl diphosphate biosynthetic process, methylerythritol 4-phosphate pathway;;2-C-methyl-D-erythritol 4-phosphate cytidylyltransferase activity	K00991	2-C-methyl-D-erythritol 4-phosphate cytidylyltransferase [EC:2.7.7.60]	2.7.7.60	Transferases;Transferring phosphorus-containing groups;Nucleotidyltransferases;CTP:2-C-methyl-D-erythritol 4-phosphate cytidylyltransferase	-	-
gene0070	thiJ	DJ-1/PfpI family protein	BS	Chromosome	Chromosome	-	80056	79505	552	DJ-1/PfpI family protein	Protein DJ-1 homolog B OS=Arabidopsis thaliana	PF01965	DJ-1_PfpI	DJ-1/PfpI family	COG0693	Protein/nucleotide deglycase, PfpI/YajL/DJ-1 family (repair of methylglyoxal-glycated proteins and nucleic acids)	-	-	K03152	protein deglycase [EC:3.5.1.124]	3.5.1.124	Hydrolases;Acting on carbon-nitrogen bonds, other than peptide bonds;In linear amides;a [protein]-L-amino acid-1-hydroxypropan-2-one hydrolase [(R)-lactate-forming]	-	-
gene0071	-	TonB family protein	BS	Chromosome	Chromosome	-	81027	80191	837	TonB family protein	-	PF03544	TonB_C	Gram-negative bacterial TonB protein C-terminal	COG0810	Periplasmic protein TonB, links inner and outer membranes	GO:0055085;GO:0016021;GO:0005886	transmembrane transport;;integral component of membrane;;plasma membrane	-	-	-	-	-	-
gene0072	exbD	biopolymer transporter ExbD	BS	Chromosome	Chromosome	-	81446	81027	420	biopolymer transporter ExbD	Biopolymer transport protein ExbD OS=Neisseria gonorrhoeae	PF02472	ExbD	Biopolymer transport protein ExbD/TolR	COG0848	Biopolymer transport protein ExbD	GO:0015031;GO:0016021;GO:0005886;GO:0022857	protein transport;;integral component of membrane;;plasma membrane;;transmembrane transporter activity	K03559	biopolymer transport protein ExbD	-	-	-	-
gene0073	exbB	MotA/TolQ/ExbB proton channel family protein	BS	Chromosome	Chromosome	-	82198	81476	723	MotA/TolQ/ExbB proton channel family protein	Putative biopolymer transport protein ExbB homolog OS=Methanothermobacter thermautotrophicus (strain ATCC 29096 / DSM 1053 / JCM 10044 / NBRC 100330 / Delta H)	PF01618	MotA_ExbB	MotA/TolQ/ExbB proton channel family	COG0811	Biopolymer transport protein ExbB/TolQ	GO:0015031;GO:0016021;GO:0005886	protein transport;;integral component of membrane;;plasma membrane	K03561	biopolymer transport protein ExbB	-	-	-	-
gene0074	pdxJ	pyridoxine 5'-phosphate synthase	BS	Chromosome	Chromosome	-	82911	82198	714	pyridoxine 5'-phosphate synthase	Pyridoxine 5'-phosphate synthase OS=Bacteroides thetaiotaomicron (strain ATCC 29148 / DSM 2079 / JCM 5827 / CCUG 10774 / NCTC 10582 / VPI-5482 / E50)	PF03740	PdxJ	Pyridoxal phosphate biosynthesis protein PdxJ	COG0854	Pyridoxine 5'-phosphate synthase PdxJ	GO:0008615;GO:0005737;GO:0033856	pyridoxine biosynthetic process;;cytoplasm;;pyridoxine 5'-phosphate synthase activity	K03474	pyridoxine 5-phosphate synthase [EC:2.6.99.2]	2.6.99.2	Transferases;Transferring nitrogenous groups;Transferring other nitrogenous groups;1-deoxy-D-xylulose-5-phosphate:3-amino-2-oxopropyl phosphate 3-amino-2-oxopropyltransferase (phosphate-hydrolysing cyclizing)	-	-
gene0075	ppnK	NAD kinase	BS	Chromosome	Chromosome	+	83015	83899	885	NAD kinase	NAD kinase OS=Bacteroides fragilis (strain ATCC 25285 / DSM 2151 / CCUG 4856 / JCM 11019 / NCTC 9343 / Onslow)	PF20143;PF01513	NAD_kinase_C;NAD_kinase	ATP-NAD kinase C-terminal domain;ATP-NAD kinase N-terminal domain	COG0061	NAD kinase	GO:0016310;GO:0019674;GO:0006741;GO:0005737;GO:0005524;GO:0046872;GO:0051287;GO:0003951	phosphorylation;;NAD metabolic process;;NADP biosynthetic process;;cytoplasm;;ATP binding;;metal ion binding;;NAD binding;;NAD+ kinase activity	K00858	NAD+ kinase [EC:2.7.1.23]	2.7.1.23	Transferases;Transferring phosphorus-containing groups;Phosphotransferases with an alcohol group as acceptor;ATP:NAD+ 2'-phosphotransferase	-	-
gene0081	bfr	Ferritin-like domain protein	BS	Chromosome	Chromosome	+	90691	91386	696	Ferritin-like domain protein	DNA protection during starvation protein OS=Saccharolobus solfataricus (strain ATCC 35092 / DSM 1617 / JCM 11322 / P2)	PF00210	Ferritin	Ferritin-like domain	COG2406	Ferritin-like DNA-binding protein, DPS (DNA Protection under Starvation) family	GO:0008199	ferric iron binding	K03594	bacterioferritin [EC:1.16.3.1]	1.16.3.1	Oxidoreductases;Oxidizing metal ions;With oxygen as acceptor;Fe(II):oxygen oxidoreductase	-	-
gene0082	sppA	signal peptide peptidase SppA	BS	Chromosome	Chromosome	+	91597	93375	1779	signal peptide peptidase SppA	Protease 4 OS=Synechocystis sp. (strain PCC 6803 / Kazusa)	PF01343;PF01343;PF01972;PF00574	Peptidase_S49;Peptidase_S49;SDH_sah;CLP_protease	Peptidase family S49;Peptidase family S49;Serine dehydrogenase proteinase;Clp protease	COG0616	Periplasmic serine protease, ClpP class	GO:0006465;GO:0016021;GO:0008233	signal peptide processing;;integral component of membrane;;peptidase activity	K04773	protease IV [EC:3.4.21.-]	-	-	-	-
gene0083	lpxK	tetraacyldisaccharide 4'-kinase	BS	Chromosome	Chromosome	+	93386	94516	1131	tetraacyldisaccharide 4'-kinase	Tetraacyldisaccharide 4'-kinase OS=Bacteroides fragilis (strain YCH46)	PF02606	LpxK	Tetraacyldisaccharide-1-P 4'-kinase	COG1663	Tetraacyldisaccharide-1-P 4'-kinase (Lipid A 4'-kinase)	GO:0016310;GO:0009245;GO:0005524;GO:0009029	phosphorylation;;lipid A biosynthetic process;;ATP binding;;tetraacyldisaccharide 4'-kinase activity	K00912	tetraacyldisaccharide 4'-kinase [EC:2.7.1.130]	2.7.1.130	Transferases;Transferring phosphorus-containing groups;Phosphotransferases with an alcohol group as acceptor;ATP:2-deoxy-2-{[(3R)-3-hydroxyacyl]amino}-3-O-[(3R)-3-hydroxyacyl]-beta-D-glucopyranosyl-(1->6)-2-deoxy-3-O-[(3R)-3-hydroxyacyl]-2-{[(3R)-3-hydroxyacyl]amino}-1-O-phospho-alpha-D-glucopyranose 4'-O-phosphotransferase	-	-
gene0084	punA	purine-nucleoside phosphorylase	BS	Chromosome	Chromosome	+	94455	95264	810	purine-nucleoside phosphorylase	Purine nucleoside phosphorylase 1 OS=Bacillus subtilis (strain 168)	PF01048	PNP_UDP_1	Phosphorylase superfamily	COG0005	Purine nucleoside phosphorylase	GO:0009116;GO:0004731	nucleoside metabolic process;;purine-nucleoside phosphorylase activity	K03783	purine-nucleoside phosphorylase [EC:2.4.2.1]	2.4.2.1	Transferases;Glycosyltransferases;Pentosyltransferases;purine-nucleoside:phosphate ribosyltransferase	-	-
gene0085	thiL	thiamine-phosphate kinase	BS	Chromosome	Chromosome	+	95305	96336	1032	thiamine-phosphate kinase	Thiamine-monophosphate kinase OS=Methanothermobacter thermautotrophicus (strain ATCC 29096 / DSM 1053 / JCM 10044 / NBRC 100330 / Delta H)	PF00586	AIRS	AIR synthase related protein, N-terminal domain	COG0611	Thiamine monophosphate kinase	GO:0016310;GO:0009228;GO:0009229;GO:0005524;GO:0000287;GO:0009030	phosphorylation;;thiamine biosynthetic process;;thiamine diphosphate biosynthetic process;;ATP binding;;magnesium ion binding;;thiamine-phosphate kinase activity	K00946	thiamine-monophosphate kinase [EC:2.7.4.16]	2.7.4.16	Transferases;Transferring phosphorus-containing groups;Phosphotransferases with a phosphate group as acceptor;ATP:thiamine-phosphate phosphotransferase	-	-
gene0087	-	Arm DNA-binding domain-containing protein	BS	Chromosome	Chromosome	+	96782	97150	369	Arm DNA-binding domain-containing protein	-	PF17293	Arm-DNA-bind_5	Arm DNA-binding domain	COG4974	Site-specific recombinase XerD	GO:0003677	DNA binding	-	-	-	-	-	-
gene0088	-	DUF3843 family protein	BS	Chromosome	Chromosome	-	98166	97276	891	DUF3843 family protein	-	PF12954	DUF3843	Protein of unknown function (DUF3843)	-	-	-	-	-	-	-	-	-	-
gene0089	-	S8 family peptidase	BS	Chromosome	Chromosome	-	100342	98216	2127	S8 family peptidase	Serine protease AprX OS=Bacillus subtilis (strain 168)	PF00082	Peptidase_S8	Subtilase family	COG1404	Serine protease, subtilisin family	-	-	-	-	-	-	-	-
gene0090	-	T9SS type A sorting domain-containing protein	BS	Chromosome	Chromosome	-	101695	100412	1284	T9SS type A sorting domain-containing protein	Putative Gly-rich membrane protein Bcell_0380 OS=Evansella cellulosilytica (strain ATCC 21833 / DSM 2522 / FERM P-1141 / JCM 9156 / N-4)	-	-	-	COG3210	Large exoprotein involved in heme utilization or adhesion	-	-	-	-	-	-	-	-
gene0091	-	hypothetical protein	BS	Chromosome	Chromosome	-	102618	101806	813	hypothetical protein	-	-	-	-	-	-	-	-	-	-	-	-	-	-
gene0092	susD	RagB/SusD family nutrient uptake outer membrane protein	BS	Chromosome	Chromosome	-	104241	102658	1584	RagB/SusD family nutrient uptake outer membrane protein	-	PF14322;PF07980	SusD-like_3;SusD_RagB	Starch-binding associating with outer membrane;SusD family	-	-	-	-	K21572	starch-binding outer membrane protein, SusD/RagB family	-	-	-	-
gene0093	-	TonB-dependent receptor plug	BS	Chromosome	Chromosome	-	107255	104259	2997	TonB-dependent receptor plug	TonB-dependent receptor SusC OS=Bacteroides thetaiotaomicron (strain ATCC 29148 / DSM 2079 / JCM 5827 / CCUG 10774 / NCTC 10582 / VPI-5482 / E50)	PF00593;PF07715;PF13715	TonB_dep_Rec;Plug;CarbopepD_reg_2	TonB dependent receptor;TonB-dependent Receptor Plug Domain;CarboxypepD_reg-like domain	COG4771	Outer membrane receptor for ferrienterochelin and colicins	-	-	-	-	-	-	-	-
gene0094	-	STN domain-containing protein	BS	Chromosome	Chromosome	-	107688	107239	450	STN domain-containing protein	-	PF07660	STN	Secretin and TonB N terminus short domain	COG4206	Outer membrane cobalamin receptor protein BtuB	-	-	-	-	-	-	-	-
gene0095	-	Fe2+-dicitrate sensor%2C membrane component	BS	Chromosome	Chromosome	-	108792	107752	1041	Fe2+-dicitrate sensor%2C membrane component	Protein FecR OS=Escherichia coli (strain K12)	PF04773;PF16344	FecR;DUF4974	FecR protein;Domain of unknown function (DUF4974)	COG3712	Periplasmic ferric-dicitrate binding protein FecR, regulates iron transport	-	-	-	-	-	-	-	-
gene0096	rpoE	RNA polymerase sigma factor%2C sigma-70 family/RNA polymerase sigma-70 factor%2C Bacteroides expansion family 1	BS	Chromosome	Chromosome	-	109047	108814	234	RNA polymerase sigma factor%2C sigma-70 family/RNA polymerase sigma-70 factor%2C Bacteroides expansion family 1	-	PF08281;PF04545;PF00196;PF04297;PF07638;PF13412	Sigma70_r4_2;Sigma70_r4;GerE;UPF0122;Sigma70_ECF;HTH_24	Sigma-70, region 4;Sigma-70, region 4;Bacterial regulatory proteins, luxR family;Putative helix-turn-helix protein, YlxM / p13 like;ECF sigma factor;Winged helix-turn-helix DNA-binding	COG1595	DNA-directed RNA polymerase specialized sigma subunit, sigma24 family	-	-	K03088	RNA polymerase sigma-70 factor, ECF subfamily	-	-	-	-
gene0097	rpoE	RNA polymerase ECF-type sigma factor	BS	Chromosome	Chromosome	-	109417	109079	339	RNA polymerase ECF-type sigma factor	-	PF04542	Sigma70_r2	Sigma-70 region 2	COG1595	DNA-directed RNA polymerase specialized sigma subunit, sigma24 family	-	-	K03088	RNA polymerase sigma-70 factor, ECF subfamily	-	-	-	-
gene0098	-	Response regulator containing a CheY-like receiver domain and an HTH DNA-binding domain	BS	Chromosome	Chromosome	+	109620	110519	900	Response regulator containing a CheY-like receiver domain and an HTH DNA-binding domain	Regulatory protein SdiA OS=Escherichia coli (strain K12)	PF00196	GerE	Bacterial regulatory proteins, luxR family	COG2197	DNA-binding response regulator, NarL/FixJ family, contains REC and HTH domains	-	-	-	-	-	-	-	-
gene0099	-	hypothetical protein	BS	Chromosome	Chromosome	-	111136	110552	585	hypothetical protein	-	-	-	-	-	-	-	-	-	-	-	-	-	-
gene0100	uvrD	Superfamily I DNA and RNA helicases	BS	Chromosome	Chromosome	+	111273	112727	1455	Superfamily I DNA and RNA helicases	DNA helicase IV OS=Bacillus subtilis (strain 168)	-	-	-	COG3973	DNA helicase IV	-	-	K03657	ATP-dependent DNA helicase UvrD/PcrA [EC:5.6.2.4]	5.6.2.4	Isomerases;Isomerases altering macromolecular conformation;Enzymes altering nucleic acid conformation;DNA 3'-5' helicase (ATP-hydrolysing)	-	-
gene0101	uvrD	Superfamily I DNA and RNA helicases	BS	Chromosome	Chromosome	+	112727	113224	498	Superfamily I DNA and RNA helicases	DNA helicase IV OS=Bacillus subtilis (strain 168)	PF13361;PF13361;PF13538;PF01443	UvrD_C;UvrD_C;UvrD_C_2;Viral_helicase1	UvrD-like helicase C-terminal domain;UvrD-like helicase C-terminal domain;UvrD-like helicase C-terminal domain;Viral (Superfamily 1) RNA helicase	COG3973	DNA helicase IV	-	-	K03657	ATP-dependent DNA helicase UvrD/PcrA [EC:5.6.2.4]	5.6.2.4	Isomerases;Isomerases altering macromolecular conformation;Enzymes altering nucleic acid conformation;DNA 3'-5' helicase (ATP-hydrolysing)	-	-
gene0102	-	LytTR family DNA-binding domain-containing protein	BS	Chromosome	Chromosome	-	114001	113249	753	LytTR family DNA-binding domain-containing protein	Transcriptional regulatory protein LytR OS=Staphylococcus aureus (strain MW2)	PF04397;PF00072	LytTR;Response_reg	LytTr DNA-binding domain;Response regulator receiver domain	COG3279	DNA-binding response regulator, LytR/AlgR family	GO:0000160;GO:0003677	phosphorelay signal transduction system;;DNA binding	-	-	-	-	-	-
gene0103	-	histidine kinase	BS	Chromosome	Chromosome	-	115033	114005	1029	histidine kinase	Sensor histidine kinase BtsS OS=Shigella flexneri	PF06580;PF14501	His_kinase;HATPase_c_5	Histidine kinase;GHKL domain	COG3275	Sensor histidine kinase, LytS/YehU family	-	-	-	-	-	-	-	-
gene0104	-	DUF6268 family outer membrane beta-barrel protein	BS	Chromosome	Chromosome	+	115178	116080	903	DUF6268 family outer membrane beta-barrel protein	-	PF19783	DUF6268	Domain of unknown function (DUF6268)	-	-	-	-	-	-	-	-	-	-
gene0105	-	DUF4840 domain-containing protein	BS	Chromosome	Chromosome	-	116807	116160	648	DUF4840 domain-containing protein	-	PF16128	DUF4840	Domain of unknown function (DUF4840)	-	-	-	-	-	-	-	-	-	-
gene0106	-	TetR/AcrR family transcriptional regulator	BS	Chromosome	Chromosome	+	117235	117837	603	TetR/AcrR family transcriptional regulator	-	PF00440	TetR_N	Bacterial regulatory proteins, tetR family	COG1309	DNA-binding protein, AcrR family, includes nucleoid occlusion protein SlmA	GO:0003677	DNA binding	-	-	-	-	-	-
gene0107	mdh	malate dehydrogenase	BS	Chromosome	Chromosome	-	118926	117985	942	malate dehydrogenase	Malate dehydrogenase OS=Bacteroides thetaiotaomicron (strain ATCC 29148 / DSM 2079 / JCM 5827 / CCUG 10774 / NCTC 10582 / VPI-5482 / E50)	PF00056;PF02866	Ldh_1_N;Ldh_1_C	lactate/malate dehydrogenase, NAD binding domain;lactate/malate dehydrogenase, alpha/beta C-terminal domain	COG0039	Malate/lactate dehydrogenase	GO:0006099;GO:0019752;GO:0030060	tricarboxylic acid cycle;;carboxylic acid metabolic process;;L-malate dehydrogenase activity	K00024	malate dehydrogenase [EC:1.1.1.37]	1.1.1.37	Oxidoreductases;Acting on the CH-OH group of donors;With NAD+ or NADP+ as acceptor;(S)-malate:NAD+ oxidoreductase	-	-
gene0108	-	hypothetical protein	BS	Chromosome	Chromosome	+	119184	120056	873	hypothetical protein	-	-	-	-	-	-	GO:0016021	integral component of membrane	-	-	-	-	-	-
gene0109	-	TolC family protein	BS	Chromosome	Chromosome	+	120638	122107	1470	TolC family protein	Alkaline protease secretion protein AprF OS=Pseudomonas aeruginosa (strain ATCC 15692 / DSM 22644 / CIP 104116 / JCM 14847 / LMG 12228 / 1C / PRS 101 / PAO1)	PF02321;PF02321	OEP;OEP	Outer membrane efflux protein;Outer membrane efflux protein	COG1538	Outer membrane protein TolC	GO:0015562	efflux transmembrane transporter activity	-	-	-	-	-	-
gene0110	-	efflux RND transporter periplasmic adaptor subunit	BS	Chromosome	Chromosome	+	122293	123285	993	efflux RND transporter periplasmic adaptor subunit	36 kDa antigen OS=Helicobacter pylori (strain ATCC 700392 / 26695)	PF16576;PF13437;PF13533	HlyD_D23;HlyD_3;Biotin_lipoyl_2	Barrel-sandwich domain of CusB or HlyD membrane-fusion;HlyD family secretion protein;Biotin-lipoyl like	COG1566	Multidrug resistance efflux pump EmrA	GO:0016021	integral component of membrane	K01993	HlyD family secretion protein	-	-	-	-
gene0111	-	ABC transporter permease	BS	Chromosome	Chromosome	+	123406	124587	1182	ABC transporter permease	-	PF12698;PF01061	ABC2_membrane_3;ABC2_membrane	ABC-2 family transporter protein;ABC-2 type transporter	COG1668	ABC-type Na+ efflux pump, permease component NatB	GO:0016021	integral component of membrane	K01992	ABC-2 type transport system permease protein	-	-	-	-
gene0112	-	ABC transporter permease	BS	Chromosome	Chromosome	+	124587	125840	1254	ABC transporter permease	ABC transporter G family member 20 OS=Dictyostelium discoideum	PF12698;PF01061	ABC2_membrane_3;ABC2_membrane	ABC-2 family transporter protein;ABC-2 type transporter	COG0842	ABC-type multidrug transport system, permease component	GO:0016021	integral component of membrane	K01992	ABC-2 type transport system permease protein	-	-	-	-
gene0113	ramA	family 78 glycoside hydrolase catalytic domain	BS	Chromosome	Chromosome	-	128767	126005	2763	family 78 glycoside hydrolase catalytic domain	Alpha-L-rhamnosidase OS=Formosa agariphila (strain DSM 15362 / KCTC 12365 / LMG 23005 / KMM 3901 / M-2Alg 35-1)	PF17389;PF08531;PF17390;PF05592	Bac_rhamnosid6H;Bac_rhamnosid_N;Bac_rhamnosid_C;Bac_rhamnosid	Bacterial alpha-L-rhamnosidase 6 hairpin glycosidase domain;Alpha-L-rhamnosidase N-terminal domain;Bacterial alpha-L-rhamnosidase C-terminal domain;Bacterial alpha-L-rhamnosidase concanavalin-like domain	COG4692	Predicted neuraminidase (sialidase)	GO:0005975;GO:0030596	carbohydrate metabolic process;;alpha-L-rhamnosidase activity	K05989	alpha-L-rhamnosidase [EC:3.2.1.40]	3.2.1.40	Hydrolases;Glycosylases;Glycosidases, i.e. enzymes that hydrolyse O- and S-glycosyl compounds;alpha-L-rhamnoside rhamnohydrolase	-	-
gene0114	ugl	glucuronyl hydrolase	BS	Chromosome	Chromosome	-	129988	128777	1212	glucuronyl hydrolase	Unsaturated glucuronyl hydrolase OS=Formosa agariphila (strain DSM 15362 / KCTC 12365 / LMG 23005 / KMM 3901 / M-2Alg 35-1)	PF07470	Glyco_hydro_88	Glycosyl Hydrolase Family 88	COG1331	Uncharacterized conserved protein YyaL, SSP411 family, contains thoiredoxin and six-hairpin glycosidase-like domains	GO:0005975	carbohydrate metabolic process	K18581	unsaturated chondroitin disaccharide hydrolase [EC:3.2.1.180]	3.2.1.180	Hydrolases;Glycosylases;Glycosidases, i.e. enzymes that hydrolyse O- and S-glycosyl compounds;beta-D-4-deoxy-Delta4-GlcAp-(1->3)-beta-D-GalNAc6S hydrolase	-	-
gene0115	-	beta-mannosidase	BS	Chromosome	Chromosome	-	132705	129997	2709	beta-mannosidase	Mannosylglycoprotein endo-beta-mannosidase OS=Arabidopsis thaliana	PF18368;PF00703;PF02837;PF02836	Ig_GlcNase;Glyco_hydro_2;Glyco_hydro_2_N;Glyco_hydro_2_C	Exo-beta-D-glucosaminidase Ig-fold domain;Glycosyl hydrolases family 2;Glycosyl hydrolases family 2, sugar binding domain;Glycosyl hydrolases family 2, TIM barrel domain	COG3250	Beta-galactosidase/beta-glucuronidase	GO:0016052;GO:0004553	carbohydrate catabolic process;;hydrolase activity, hydrolyzing O-glycosyl compounds	-	-	-	-	-	-
gene0116	-	hypothetical protein	BS	Chromosome	Chromosome	-	133016	132714	303	hypothetical protein	-	-	-	-	-	-	GO:0016021	integral component of membrane	-	-	-	-	-	-
gene0117	-	MULTISPECIES: TonB-dependent receptor	BS	Chromosome	Chromosome	+	134278	136371	2094	MULTISPECIES: TonB-dependent receptor	-	PF14905;PF00593	OMP_b-brl_3;TonB_dep_Rec	Outer membrane protein beta-barrel family;TonB dependent receptor	COG1629	Outer membrane receptor protein, Fe transport	-	-	-	-	-	-	-	-
gene0118	-	MULTISPECIES: hypothetical protein	BS	Chromosome	Chromosome	+	136346	136915	570	MULTISPECIES: hypothetical protein	-	-	-	-	-	-	-	-	-	-	-	-	-	-
gene0119	-	hypothetical protein	BS	Chromosome	Chromosome	+	137616	137909	294	hypothetical protein	-	-	-	-	-	-	-	-	-	-	-	-	-	-
gene0120	-	MULTISPECIES: hypothetical protein	BS	Chromosome	Chromosome	-	138248	137874	375	MULTISPECIES: hypothetical protein	-	-	-	-	-	-	-	-	-	-	-	-	-	-
gene0121	-	site-specific integrase	BS	Chromosome	Chromosome	-	139468	138245	1224	site-specific integrase	Tyrosine recombinase XerD OS=Bacillus subtilis (strain 168)	PF00589;PF13102;PF17293	Phage_integrase;Phage_int_SAM_5;Arm-DNA-bind_5	Phage integrase family;Phage integrase SAM-like domain;Arm DNA-binding domain	COG4974	Site-specific recombinase XerD	GO:0006310;GO:0015074;GO:0003677	DNA recombination;;DNA integration;;DNA binding	-	-	-	-	-	-
gene0122	-	MULTISPECIES: hypothetical protein	BS	Chromosome	Chromosome	+	139930	140265	336	MULTISPECIES: hypothetical protein	-	-	-	-	-	-	GO:0005524	ATP binding	-	-	-	-	-	-
gene0123	-	hypothetical protein	BS	Chromosome	Chromosome	-	140466	140224	243	hypothetical protein	-	-	-	-	-	-	GO:0016021	integral component of membrane	-	-	-	-	-	-
gene0124	-	MULTISPECIES: hypothetical protein	BS	Chromosome	Chromosome	+	140500	140721	222	MULTISPECIES: hypothetical protein	-	-	-	-	-	-	-	-	-	-	-	-	-	-
gene0125	-	MULTISPECIES: PcfK-like family protein	BS	Chromosome	Chromosome	+	140745	141164	420	MULTISPECIES: PcfK-like family protein	-	PF14058	PcfK	PcfK-like protein	-	-	-	-	-	-	-	-	-	-
gene0126	-	MULTISPECIES: PcfJ domain-containing protein	BS	Chromosome	Chromosome	+	141161	142426	1266	MULTISPECIES: PcfJ domain-containing protein	-	PF14284	PcfJ	PcfJ-like protein	COG1996	DNA-directed RNA polymerase, subunit RPC12/RpoP, contains C4-type Zn-finger	-	-	-	-	-	-	-	-
gene0127	-	MULTISPECIES: hypothetical protein	BS	Chromosome	Chromosome	+	142451	142708	258	MULTISPECIES: hypothetical protein	-	-	-	-	-	-	-	-	-	-	-	-	-	-
gene0128	-	MULTISPECIES: hypothetical protein	BS	Chromosome	Chromosome	+	142898	143203	306	MULTISPECIES: hypothetical protein	-	-	-	-	-	-	-	-	-	-	-	-	-	-
gene0129	-	MULTISPECIES: hypothetical protein	BS	Chromosome	Chromosome	+	143257	143565	309	MULTISPECIES: hypothetical protein	-	-	-	-	-	-	-	-	-	-	-	-	-	-
gene0130	-	MULTISPECIES: hypothetical protein	BS	Chromosome	Chromosome	+	143682	143903	222	MULTISPECIES: hypothetical protein	-	-	-	-	-	-	-	-	-	-	-	-	-	-
gene0131	-	MULTISPECIES: glycoside hydrolase family protein	BS	Chromosome	Chromosome	-	144493	143966	528	MULTISPECIES: glycoside hydrolase family protein	-	PF00959	Phage_lysozyme	Phage lysozyme	COG3772	Phage-related lysozyme (muramidase), GH24 family	GO:0009253;GO:0019835;GO:0042742;GO:0016998;GO:0003796	peptidoglycan catabolic process;;cytolysis;;defense response to bacterium;;cell wall macromolecule catabolic process;;lysozyme activity	K01185	lysozyme [EC:3.2.1.17]	3.2.1.17	Hydrolases;Glycosylases;Glycosidases, i.e. enzymes that hydrolyse O- and S-glycosyl compounds;peptidoglycan N-acetylmuramoylhydrolase	-	-
gene0132	-	MULTISPECIES: DUF3872 domain-containing protein	BS	Chromosome	Chromosome	-	144996	144490	507	MULTISPECIES: DUF3872 domain-containing protein	-	PF12988	TraQ_transposon	TraQ conjugal transfer protein	-	-	-	-	-	-	-	-	-	-
gene0133	-	MULTISPECIES: toprim domain-containing protein	BS	Chromosome	Chromosome	-	145895	144996	900	MULTISPECIES: toprim domain-containing protein	DNA primase OS=Lactococcus lactis subsp. lactis (strain IL1403)	PF13155;PF01807	Toprim_2;zf-CHC2	Toprim-like;CHC2 zinc finger	COG0358	DNA primase (bacterial type)	GO:0003677;GO:0008270;GO:0003896	DNA binding;;zinc ion binding;;DNA primase activity	-	-	-	-	-	-
gene0134	-	conjugal transfer protein TraO	BS	Chromosome	Chromosome	-	146452	145904	549	conjugal transfer protein TraO	-	PF10626	TraO	Conjugative transposon protein TraO	-	-	-	-	-	-	-	-	-	-
gene0135	-	MULTISPECIES: conjugative transposon protein TraN	BS	Chromosome	Chromosome	-	147540	146482	1059	MULTISPECIES: conjugative transposon protein TraN	-	PF13595	DUF4138	Domain of unknown function (DUF4138)	-	-	-	-	-	-	-	-	-	-
gene0136	-	conjugative transposon protein TraM	BS	Chromosome	Chromosome	-	148965	147610	1356	conjugative transposon protein TraM	-	PF12508	Transposon_TraM	Conjugative transposon, TraM	-	-	GO:0016021	integral component of membrane	-	-	-	-	-	-
gene0137	-	MULTISPECIES: TraL conjugative transposon family protein	BS	Chromosome	Chromosome	-	149254	148946	309	MULTISPECIES: TraL conjugative transposon family protein	-	PF13150	TraL_transposon	Conjugative transposon protein TraL	-	-	-	-	-	-	-	-	-	-
gene0138	-	MULTISPECIES: conjugative transposon protein TraK	BS	Chromosome	Chromosome	-	149884	149261	624	MULTISPECIES: conjugative transposon protein TraK	-	-	-	-	COG3701	Type IV secretory pathway, TrbF component	GO:0016021	integral component of membrane	-	-	-	-	-	-
gene0139	-	MULTISPECIES: conjugative transposon protein TraJ	BS	Chromosome	Chromosome	-	150920	149916	1005	MULTISPECIES: conjugative transposon protein TraJ	-	PF07863	CtnDOT_TraJ	Homologues of TraJ from Bacteroides conjugative transposon	-	-	GO:0016021	integral component of membrane	-	-	-	-	-	-
gene0140	-	MULTISPECIES: conjugal transfer protein TraI	BS	Chromosome	Chromosome	-	151460	150924	537	MULTISPECIES: conjugal transfer protein TraI	-	-	-	-	-	-	-	-	-	-	-	-	-	-
gene0141	-	Group II intron-encoded protein LtrA	BS	Chromosome	Chromosome	-	153288	151453	1836	Group II intron-encoded protein LtrA	Group II intron-encoded protein LtrA OS=Lactococcus lactis subsp. cremoris (strain MG1363)	PF00078;PF01348	RVT_1;Intron_maturas2	Reverse transcriptase (RNA-dependent DNA polymerase);Type II intron maturase	COG3344	Retron-type reverse transcriptase	GO:0006397;GO:0003964	mRNA processing;;RNA-directed DNA polymerase activity	-	-	-	-	-	-
gene0142	-	MULTISPECIES: hypothetical protein	BS	Chromosome	Chromosome	+	153690	153830	141	MULTISPECIES: hypothetical protein	-	-	-	-	-	-	-	-	-	-	-	-	-	-
gene0143	-	MULTISPECIES: DUF4141 domain-containing protein	BS	Chromosome	Chromosome	-	154036	153809	228	MULTISPECIES: DUF4141 domain-containing protein	-	PF13605	DUF4141	Domain of unknown function (DUF4141)	-	-	-	-	-	-	-	-	-	-
gene0144	-	MULTISPECIES: DUF3876 domain-containing protein	BS	Chromosome	Chromosome	-	154450	154067	384	MULTISPECIES: DUF3876 domain-containing protein	-	PF12992	DUF3876	Domain of unknown function, B. Theta Gene description (DUF3876)	-	-	-	-	-	-	-	-	-	-
gene0145	-	MULTISPECIES: TraG family conjugative transposon ATPase	BS	Chromosome	Chromosome	-	156992	154488	2505	MULTISPECIES: TraG family conjugative transposon ATPase	Protein TraC OS=Escherichia coli (strain K12)	PF19044;PF12991;PF12846;PF01935	P-loop_TraG;DUF3875;AAA_10;DUF87	TraG P-loop domain;Domain of unknown function, B. Theta Gene description (DUF3875);AAA-like domain;Helicase HerA, central domain	COG3451	Type IV secretory pathway, VirB4 component	-	-	-	-	-	-	-	-
gene0146	-	hypothetical protein	BS	Chromosome	Chromosome	+	157061	157357	297	hypothetical protein	-	-	-	-	-	-	-	-	-	-	-	-	-	-
gene0147	-	MULTISPECIES: DUF4134 domain-containing protein	BS	Chromosome	Chromosome	-	157643	157332	312	MULTISPECIES: DUF4134 domain-containing protein	-	PF13572	DUF4134	Domain of unknown function (DUF4134)	-	-	GO:0016021	integral component of membrane	-	-	-	-	-	-
gene0148	-	MULTISPECIES: hypothetical protein	BS	Chromosome	Chromosome	-	158585	157845	741	MULTISPECIES: hypothetical protein	-	-	-	-	-	-	GO:0016021	integral component of membrane	-	-	-	-	-	-
gene0149	-	MULTISPECIES: DUF3408 domain-containing protein	BS	Chromosome	Chromosome	-	158944	158582	363	MULTISPECIES: DUF3408 domain-containing protein	-	PF11888	DUF3408	Protein of unknown function (DUF3408)	-	-	-	-	-	-	-	-	-	-
gene0150	-	MULTISPECIES: DUF3408 domain-containing protein	BS	Chromosome	Chromosome	-	159417	158968	450	MULTISPECIES: DUF3408 domain-containing protein	-	PF11888	DUF3408	Protein of unknown function (DUF3408)	-	-	-	-	-	-	-	-	-	-
gene0151	-	MULTISPECIES: ParA family protein	BS	Chromosome	Chromosome	-	160178	159423	756	MULTISPECIES: ParA family protein	-	PF01656;PF09140;PF10609;PF13614	CbiA;MipZ;ParA;AAA_31	CobQ/CobB/MinD/ParA nucleotide binding domain;ATPase MipZ;NUBPL iron-transfer P-loop NTPase;AAA domain	COG1192	ParA-like ATPase involved in chromosome/plasmid partitioning or cellulose biosynthesis protein BcsQ	-	-	-	-	-	-	-	-
gene0152	-	MULTISPECIES: hypothetical protein	BS	Chromosome	Chromosome	+	160860	161288	429	MULTISPECIES: hypothetical protein	-	PF19514	MobC_2	MobC-like protein	-	-	-	-	-	-	-	-	-	-
gene0153	-	MULTISPECIES: relaxase/mobilization nuclease domain-containing protein	BS	Chromosome	Chromosome	+	161267	162514	1248	MULTISPECIES: relaxase/mobilization nuclease domain-containing protein	-	PF03432	Relaxase	Relaxase/Mobilisation nuclease domain	-	-	-	-	-	-	-	-	-	-
gene0154	-	MULTISPECIES: YWFCY domain-containing protein	BS	Chromosome	Chromosome	+	162545	164563	2019	MULTISPECIES: YWFCY domain-containing protein	-	PF14293;PF12696;PF02534;PF10412	YWFCY;TraG-D_C;T4SS-DNA_transf;TrwB_AAD_bind	YWFCY protein;TraM recognition site of TraD and TraG;Type IV secretory system Conjugative DNA transfer;Type IV secretion-system coupling protein DNA-binding domain	COG3505	Type IV secretory pathway, VirD4 component, TraG/TraD family ATPase	GO:0016021	integral component of membrane	-	-	-	-	-	-
gene0155	-	MULTISPECIES: P-loop NTPase fold protein	BS	Chromosome	Chromosome	-	167949	164695	3255	MULTISPECIES: P-loop NTPase fold protein	-	PF07693	KAP_NTPase	KAP family P-loop domain	-	-	GO:0016021	integral component of membrane	-	-	-	-	-	-
gene0156	-	MULTISPECIES: ATP-binding protein	BS	Chromosome	Chromosome	-	169096	167966	1131	MULTISPECIES: ATP-binding protein	Uncharacterized protein Mb2031c OS=Mycobacterium bovis (strain ATCC BAA-935 / AF2122/97)	PF13173;PF13635	AAA_14;DUF4143	AAA domain;Domain of unknown function (DUF4143)	COG1373	Predicted ATPase, AAA+ superfamily	GO:0005524	ATP binding	K07133	uncharacterized protein	-	-	-	-
gene0157	-	MULTISPECIES: RteC domain-containing protein	BS	Chromosome	Chromosome	-	170003	169398	606	MULTISPECIES: RteC domain-containing protein	-	PF09357	RteC	RteC protein	-	-	-	-	-	-	-	-	-	-
gene0158	-	MULTISPECIES: dihydrofolate reductase family protein	BS	Chromosome	Chromosome	-	170664	170242	423	MULTISPECIES: dihydrofolate reductase family protein	-	PF01872	RibD_C	RibD C-terminal domain	-	-	GO:0009231;GO:0008703	riboflavin biosynthetic process;;5-amino-6-(5-phosphoribosylamino)uracil reductase activity	-	-	-	-	-	-
gene0159	zraR	MULTISPECIES: sigma-54 dependent transcriptional regulator	BS	Chromosome	Chromosome	-	172260	170944	1317	MULTISPECIES: sigma-54 dependent transcriptional regulator	Regulatory protein AtoC OS=Escherichia coli (strain K12)	PF00158;PF14532;PF00072;PF02954;PF07728;PF00004	Sigma54_activat;Sigma54_activ_2;Response_reg;HTH_8;AAA_5;AAA	Sigma-54 interaction domain;Sigma-54 interaction domain;Response regulator receiver domain;Bacterial regulatory protein, Fis family;AAA domain (dynein-related subfamily);ATPase family associated with various cellular activities (AAA)	COG2204	DNA-binding transcriptional response regulator, NtrC family, contains REC, AAA-type ATPase, and a Fis-type DNA-binding domains	-	-	K07713	two-component system, NtrC family, response regulator HydG	-	-	-	-
gene0160	-	MULTISPECIES: ATP-binding protein	BS	Chromosome	Chromosome	-	174596	172257	2340	MULTISPECIES: ATP-binding protein	Sensor protein EvgS OS=Escherichia coli (strain K12)	PF02518;PF00072;PF00512	HATPase_c;Response_reg;HisKA	Histidine kinase-, DNA gyrase B-, and HSP90-like ATPase;Response regulator receiver domain;His Kinase A (phospho-acceptor) domain	COG0745	DNA-binding response regulator, OmpR family, contains REC and winged-helix (wHTH) domain	-	-	-	-	-	-	-	-
gene0161	-	MULTISPECIES: DNA-binding protein	BS	Chromosome	Chromosome	-	175160	174684	477	MULTISPECIES: DNA-binding protein	-	PF18291	HU-HIG	HU domain fused to wHTH, Ig, or Glycine-rich motif	-	-	GO:0003677	DNA binding	-	-	-	-	-	-
gene0162	oprM	MULTISPECIES: efflux transporter outer membrane subunit	BS	Chromosome	Chromosome	-	176699	175332	1368	MULTISPECIES: efflux transporter outer membrane subunit	Cation efflux system protein CusC OS=Escherichia coli O6:H1 (strain CFT073 / ATCC 700928 / UPEC)	PF02321;PF02321	OEP;OEP	Outer membrane efflux protein;Outer membrane efflux protein	COG1538	Outer membrane protein TolC	-	-	K18139	outer membrane protein, multidrug efflux system	-	-	-	-
gene0163	-	MULTISPECIES: efflux RND transporter permease subunit	BS	Chromosome	Chromosome	-	179887	176696	3192	MULTISPECIES: efflux RND transporter permease subunit	Efflux pump membrane transporter BepE OS=Brucella suis biovar 1 (strain 1330)	PF00873;PF03176;PF03176	ACR_tran;MMPL;MMPL	AcrB/AcrD/AcrF family;MMPL family;MMPL family	COG0841	Multidrug efflux pump subunit AcrB	-	-	-	-	-	-	-	-
gene0164	acrA	MULTISPECIES: efflux RND transporter periplasmic adaptor subunit	BS	Chromosome	Chromosome	-	181003	179906	1098	MULTISPECIES: efflux RND transporter periplasmic adaptor subunit	Multidrug resistance protein MdtE OS=Escherichia coli O157:H7	PF16576;PF13533;PF13437	HlyD_D23;Biotin_lipoyl_2;HlyD_3	Barrel-sandwich domain of CusB or HlyD membrane-fusion;Biotin-lipoyl like;HlyD family secretion protein	COG0845	Multidrug efflux pump subunit AcrA (membrane-fusion protein)	-	-	K03585	membrane fusion protein, multidrug efflux system	-	-	-	-
gene0165	-	ATP-binding protein	BS	Chromosome	Chromosome	-	182715	181000	1716	ATP-binding protein	Autoinducer 2 sensor kinase/phosphatase LuxQ OS=Vibrio parahaemolyticus serotype O3:K6 (strain RIMD 2210633)	PF00512;PF02518	HisKA;HATPase_c	His Kinase A (phospho-acceptor) domain;Histidine kinase-, DNA gyrase B-, and HSP90-like ATPase	COG0745	DNA-binding response regulator, OmpR family, contains REC and winged-helix (wHTH) domain	GO:0016021;GO:0000155	integral component of membrane;;phosphorelay sensor kinase activity	-	-	-	-	-	-
gene0166	tetM	MULTISPECIES: tetracycline resistance ribosomal protection protein Tet(Q)	BS	Chromosome	Chromosome	-	184640	182715	1926	MULTISPECIES: tetracycline resistance ribosomal protection protein Tet(Q)	Tetracycline resistance protein TetQ OS=Bacteroides fragilis (strain YCH46)	PF00009;PF03764;PF00679;PF14492	GTP_EFTU;EFG_IV;EFG_C;EFG_III	Elongation factor Tu GTP binding domain;Elongation factor G, domain IV;Elongation factor G C-terminus;Elongation Factor G, domain III	COG0480	Translation elongation factor EF-G, a GTPase	GO:0006412;GO:0046677;GO:0005525;GO:0003924;GO:0003746	translation;;response to antibiotic;;GTP binding;;GTPase activity;;translation elongation factor activity	K18220	ribosomal protection tetracycline resistance protein	-	-	-	-
gene0167	-	MULTISPECIES: N-6 DNA methylase	BS	Chromosome	Chromosome	-	191114	185298	5817	MULTISPECIES: N-6 DNA methylase	Defense against restriction protein B OS=Escherichia phage P1	PF02384;PF00271	N6_Mtase;Helicase_C	N-6 DNA Methylase;Helicase conserved C-terminal domain	COG0286	Type I restriction-modification system, DNA methylase subunit	GO:0006306;GO:0003677;GO:0004386;GO:0008170	DNA methylation;;DNA binding;;helicase activity;;N-methyltransferase activity	-	-	-	-	-	-
gene0168	-	Ctn038	BS	Chromosome	Chromosome	-	191691	191104	588	Ctn038	-	PF08989	DUF1896	Domain of unknown function (DUF1896)	-	-	GO:0016021	integral component of membrane	-	-	-	-	-	-
gene0169	topB	MULTISPECIES: type IA DNA topoisomerase	BS	Chromosome	Chromosome	-	193806	191719	2088	MULTISPECIES: type IA DNA topoisomerase	DNA topoisomerase 3 OS=Bacillus subtilis (strain 168)	PF01131;PF13342;PF01751	Topoisom_bac;Toprim_Crpt;Toprim	DNA topoisomerase;C-terminal repeat of topoisomerase;Toprim domain	COG0550	DNA topoisomerase IA	GO:0006265;GO:0003677;GO:0003917	DNA topological change;;DNA binding;;DNA topoisomerase type I (single strand cut, ATP-independent) activity	K03169	DNA topoisomerase III [EC:5.6.2.1]	5.6.2.1	Isomerases;Isomerases altering macromolecular conformation;Enzymes altering nucleic acid conformation;DNA topoisomerase	-	-
gene0170	-	MULTISPECIES: DUF3945 domain-containing protein	BS	Chromosome	Chromosome	-	195438	193867	1572	MULTISPECIES: DUF3945 domain-containing protein	-	PF13351;PF13101;PF13101	DUF4099;DUF3945;DUF3945	Protein of unknown function (DUF4099);Protein of unknown function (DUF3945);Protein of unknown function (DUF3945)	-	-	-	-	-	-	-	-	-	-
gene0171	-	hypothetical protein	BS	Chromosome	Chromosome	+	195465	195917	453	hypothetical protein	-	-	-	-	-	-	-	-	-	-	-	-	-	-
gene0172	-	MULTISPECIES: helix-turn-helix domain-containing protein	BS	Chromosome	Chromosome	-	196175	195813	363	MULTISPECIES: helix-turn-helix domain-containing protein	-	PF12728	HTH_17	Helix-turn-helix domain	-	-	GO:0003677	DNA binding	-	-	-	-	-	-
gene0173	-	helix-turn-helix domain-containing protein	BS	Chromosome	Chromosome	+	196383	196676	294	helix-turn-helix domain-containing protein	-	PF12728	HTH_17	Helix-turn-helix domain	-	-	GO:0003677	DNA binding	-	-	-	-	-	-
gene0174	-	MULTISPECIES: helix-turn-helix domain-containing protein	BS	Chromosome	Chromosome	+	196708	197013	306	MULTISPECIES: helix-turn-helix domain-containing protein	-	PF12728	HTH_17	Helix-turn-helix domain	-	-	GO:0003677	DNA binding	-	-	-	-	-	-
gene0175	-	MULTISPECIES: hypothetical protein	BS	Chromosome	Chromosome	-	197453	197091	363	MULTISPECIES: hypothetical protein	-	-	-	-	COG3943	Uncharacterized protein RhuM, Salmonella virulence factor	GO:0003677	DNA binding	-	-	-	-	-	-
gene0176	-	MULTISPECIES: site-specific integrase	BS	Chromosome	Chromosome	-	198700	197465	1236	MULTISPECIES: site-specific integrase	Putative integrase OS=Pseudomonas phage Pf1	PF13102;PF00589;PF17293	Phage_int_SAM_5;Phage_integrase;Arm-DNA-bind_5	Phage integrase SAM-like domain;Phage integrase family;Arm DNA-binding domain	COG4974	Site-specific recombinase XerD	GO:0006310;GO:0015074;GO:0003677	DNA recombination;;DNA integration;;DNA binding	-	-	-	-	-	-
gene0177	susB	glycoside hydrolase family 97 protein	BS	Chromosome	Chromosome	+	199252	201390	2139	glycoside hydrolase family 97 protein	Glucan 1,4-alpha-glucosidase SusB OS=Bacteroides thetaiotaomicron (strain ATCC 29148 / DSM 2079 / JCM 5827 / CCUG 10774 / NCTC 10582 / VPI-5482 / E50)	PF10566;PF14508;PF14509	Glyco_hydro_97;GH97_N;GH97_C	Glycoside hydrolase 97;Glycosyl-hydrolase 97 N-terminal;Glycosyl-hydrolase 97 C-terminal, oligomerisation	COG2382	Enterochelin esterase or related enzyme	GO:0016787;GO:0030246	hydrolase activity;;carbohydrate binding	K21574	glucan 1,4-alpha-glucosidase [EC:3.2.1.3]	3.2.1.3	Hydrolases;Glycosylases;Glycosidases, i.e. enzymes that hydrolyse O- and S-glycosyl compounds;4-alpha-D-glucan glucohydrolase	-	-
gene0178	mgp	hypothetical protein	BS	Chromosome	Chromosome	+	201637	202833	1197	hypothetical protein	4-O-beta-D-mannosyl-D-glucose phosphorylase OS=Bacteroides fragilis (strain ATCC 25285 / DSM 2151 / CCUG 4856 / JCM 11019 / NCTC 9343 / Onslow)	PF04041	Glyco_hydro_130	beta-1,4-mannooligosaccharide phosphorylase	COG2152	Predicted glycosyl hydrolase, GH43/DUF377 family	GO:0005975;GO:0071555;GO:0016798;GO:0016758	carbohydrate metabolic process;;cell wall organization;;hydrolase activity, acting on glycosyl bonds;;hexosyltransferase activity	K16212	4-O-beta-D-mannosyl-D-glucose phosphorylase [EC:2.4.1.281]	2.4.1.281	Transferases;Glycosyltransferases;Hexosyltransferases;4-O-beta-D-mannopyranosyl-D-glucopyranose:phosphate alpha-D-mannosyltransferase	-	-
gene0179	gmuG	hypothetical protein	BS	Chromosome	Chromosome	+	202870	203988	1119	hypothetical protein	Mannan endo-1,4-beta-mannosidase OS=Cellvibrio japonicus (strain Ueda107)	PF02156	Glyco_hydro_26	Glycosyl hydrolase family 26	COG4124	Beta-mannanase	GO:0006080;GO:0005576;GO:0016985	substituted mannan metabolic process;;extracellular region;;mannan endo-1,4-beta-mannosidase activity	K01218	mannan endo-1,4-beta-mannosidase [EC:3.2.1.78]	3.2.1.78	Hydrolases;Glycosylases;Glycosidases, i.e. enzymes that hydrolyse O- and S-glycosyl compounds;4-beta-D-mannan mannanohydrolase	-	-
gene0180	-	T9SS type A sorting domain-containing protein	BS	Chromosome	Chromosome	+	203972	205444	1473	T9SS type A sorting domain-containing protein	Putative Gly-rich membrane protein Bcell_0380 OS=Evansella cellulosilytica (strain ATCC 21833 / DSM 2522 / FERM P-1141 / JCM 9156 / N-4)	PF18962	Por_Secre_tail	Secretion system C-terminal sorting domain	COG5492	Uncharacterized conserved protein YjdB, contains Ig-like domain	-	-	-	-	-	-	-	-
gene0181	-	TonB-dependent receptor	BS	Chromosome	Chromosome	+	205588	208689	3102	TonB-dependent receptor	TonB-dependent receptor P3 OS=Formosa agariphila (strain DSM 15362 / KCTC 12365 / LMG 23005 / KMM 3901 / M-2Alg 35-1)	PF00593;PF13715;PF07715;PF13620	TonB_dep_Rec;CarbopepD_reg_2;Plug;CarboxypepD_reg	TonB dependent receptor;CarboxypepD_reg-like domain;TonB-dependent Receptor Plug Domain;Carboxypeptidase regulatory-like domain	COG1629	Outer membrane receptor protein, Fe transport	-	-	-	-	-	-	-	-
gene0182	susD	RagB/SusD family nutrient uptake outer membrane protein	BS	Chromosome	Chromosome	+	208689	210509	1821	RagB/SusD family nutrient uptake outer membrane protein	SusD-like protein P2 OS=Formosa agariphila (strain DSM 15362 / KCTC 12365 / LMG 23005 / KMM 3901 / M-2Alg 35-1)	PF07980;PF14322	SusD_RagB;SusD-like_3	SusD family;Starch-binding associating with outer membrane	COG1436	Archaeal/vacuolar-type H+-ATPase subunit F/Vma7	GO:0009279	cell outer membrane	K21572	starch-binding outer membrane protein, SusD/RagB family	-	-	-	-
gene0183	-	hypothetical protein	BS	Chromosome	Chromosome	+	210541	210930	390	hypothetical protein	-	-	-	-	-	-	-	-	-	-	-	-	-	-
gene0184	-	SGNH/GDSL hydrolase family protein	BS	Chromosome	Chromosome	+	210975	212072	1098	SGNH/GDSL hydrolase family protein	-	PF14606;PF14607;PF13472	Lipase_GDSL_3;GxDLY;Lipase_GDSL_2	GDSL-like Lipase/Acylhydrolase family;N-terminus of Esterase_SGNH_hydro-type;GDSL-like Lipase/Acylhydrolase family	COG2755	Lysophospholipase L1 or related esterase. Includes spore coat protein LipC/YcsK	GO:0016787	hydrolase activity	-	-	-	-	-	-
gene0185	-	glycosyl hydrolase family 28 protein	BS	Chromosome	Chromosome	+	212130	213536	1407	glycosyl hydrolase family 28 protein	Probable polygalacturonase OS=Vitis vinifera	PF00295;PF12708	Glyco_hydro_28;Pectate_lyase_3	Glycosyl hydrolases family 28;Pectate lyase superfamily protein	COG5434	Polygalacturonase	GO:0005975;GO:0052692;GO:0004650	carbohydrate metabolic process;;raffinose alpha-galactosidase activity;;polygalacturonase activity	-	-	-	-	-	-
gene0186	cah	acetylxylan esterase	BS	Chromosome	Chromosome	+	213554	214849	1296	acetylxylan esterase	Acetyl esterase Axe7A OS=Prevotella ruminicola (strain ATCC 19189 / JCM 8958 / 23)	PF05448	AXE1	Acetyl xylan esterase (AXE1)	COG3458	Cephalosporin-C deacetylase or related acetyl esterase	GO:0016788	hydrolase activity, acting on ester bonds	K01060	cephalosporin-C deacetylase [EC:3.1.1.41]	3.1.1.41	Hydrolases;Acting on ester bonds;Carboxylic-ester hydrolases;cephalosporin-C acetylhydrolase	-	-
gene0187	-	T9SS type A sorting domain-containing protein	BS	Chromosome	Chromosome	+	214892	217588	2697	T9SS type A sorting domain-containing protein	Putative Gly-rich membrane protein Bcell_0380 OS=Evansella cellulosilytica (strain ATCC 21833 / DSM 2522 / FERM P-1141 / JCM 9156 / N-4)	PF00295;PF12708;PF18962	Glyco_hydro_28;Pectate_lyase_3;Por_Secre_tail	Glycosyl hydrolases family 28;Pectate lyase superfamily protein;Secretion system C-terminal sorting domain	COG5434	Polygalacturonase	GO:0005975;GO:0052692;GO:0004650	carbohydrate metabolic process;;raffinose alpha-galactosidase activity;;polygalacturonase activity	-	-	-	-	-	-
gene0188	-	hypothetical protein	BS	Chromosome	Chromosome	+	217678	219021	1344	hypothetical protein	Histidine kinase P4 OS=Formosa agariphila (strain DSM 15362 / KCTC 12365 / LMG 23005 / KMM 3901 / M-2Alg 35-1)	PF12833;PF00072;PF00165	HTH_18;Response_reg;HTH_AraC	Helix-turn-helix domain;Response regulator receiver domain;Bacterial regulatory helix-turn-helix proteins, AraC family	COG0745	DNA-binding response regulator, OmpR family, contains REC and winged-helix (wHTH) domain	GO:0000160;GO:0016021;GO:0003700;GO:0043565	phosphorelay signal transduction system;;integral component of membrane;;DNA-binding transcription factor activity;;sequence-specific DNA binding	-	-	-	-	-	-
gene0189	-	BlaI/MecI/CopY family transcriptional regulator	BS	Chromosome	Chromosome	+	219159	219524	366	BlaI/MecI/CopY family transcriptional regulator	-	PF03965	Penicillinase_R	Penicillinase repressor	COG3682	Transcriptional regulator, CopY/TcrY family	GO:0045892;GO:0003677	negative regulation of DNA-templated transcription;;DNA binding	-	-	-	-	-	-
gene0190	-	M56 family metallopeptidase	BS	Chromosome	Chromosome	+	219543	221579	2037	M56 family metallopeptidase	-	PF03544;PF03544;PF05569	TonB_C;TonB_C;Peptidase_M56	Gram-negative bacterial TonB protein C-terminal;Gram-negative bacterial TonB protein C-terminal;BlaR1 peptidase M56	COG0810	Periplasmic protein TonB, links inner and outer membranes	GO:0055085;GO:0016021;GO:0005886	transmembrane transport;;integral component of membrane;;plasma membrane	-	-	-	-	-	-
gene0191	-	TlpA family protein disulfide reductase	BS	Chromosome	Chromosome	+	221724	223607	1884	TlpA family protein disulfide reductase	Thiol-disulfide oxidoreductase ResA OS=Alkalihalobacillus halodurans (strain ATCC BAA-125 / DSM 18197 / FERM 7344 / JCM 9153 / C-125)	PF08534;PF13905;PF00085	Redoxin;Thioredoxin_8;Thioredoxin	Redoxin;Thioredoxin-like;Thioredoxin	COG0526	Thiol-disulfide isomerase or thioredoxin	GO:0016491	oxidoreductase activity	-	-	-	-	-	-
gene0192	mrp	Mrp/NBP35 family ATP-binding protein	BS	Chromosome	Chromosome	-	225000	223894	1107	Mrp/NBP35 family ATP-binding protein	Iron-sulfur cluster carrier protein OS=Synechocystis sp. (strain PCC 6803 / Kazusa)	PF10609;PF01656;PF01883;PF13614;PF09140;PF02374	ParA;CbiA;FeS_assembly_P;AAA_31;MipZ;ArsA_ATPase	NUBPL iron-transfer P-loop NTPase;CobQ/CobB/MinD/ParA nucleotide binding domain;Iron-sulfur cluster assembly protein;AAA domain;ATPase MipZ;Anion-transporting ATPase	COG0489	Fe-S cluster carrier ATPase, Mrp/ApbC/NBP35 family	GO:0016226;GO:0005524;GO:0046872;GO:0016887;GO:0051536;GO:0140663	iron-sulfur cluster assembly;;ATP binding;;metal ion binding;;ATP hydrolysis activity;;iron-sulfur cluster binding;;ATP-dependent FeS chaperone activity	K03593	ATP-binding protein involved in chromosome partitioning	-	-	-	-
gene0193	trmB	tRNA (guanosine(46)-N7)-methyltransferase TrmB	BS	Chromosome	Chromosome	-	225909	225151	759	tRNA (guanosine(46)-N7)-methyltransferase TrmB	tRNA (guanine-N(7)-)-methyltransferase OS=Bacteroides thetaiotaomicron (strain ATCC 29148 / DSM 2079 / JCM 5827 / CCUG 10774 / NCTC 10582 / VPI-5482 / E50)	PF02390;PF13649;PF13847	Methyltransf_4;Methyltransf_25;Methyltransf_31	Putative methyltransferase;Methyltransferase domain;Methyltransferase domain	COG0220	tRNA G46 N7-methylase TrmB	GO:0008176	tRNA (guanine-N7-)-methyltransferase activity	K03439	tRNA (guanine-N7-)-methyltransferase [EC:2.1.1.33]	2.1.1.33	Transferases;Transferring one-carbon groups;Methyltransferases;S-adenosyl-L-methionine:tRNA (guanine-N7)-methyltransferase	-	-
gene0194	-	DUF975 family protein	BS	Chromosome	Chromosome	-	226676	226062	615	DUF975 family protein	-	PF06161	DUF975	Protein of unknown function (DUF975)	COG5523	Uncharacterized membrane protein	GO:0016021	integral component of membrane	-	-	-	-	-	-
gene0195	ilvE	branched-chain amino acid aminotransferase	BS	Chromosome	Chromosome	-	227728	226709	1020	branched-chain amino acid aminotransferase	Branched-chain-amino-acid aminotransferase OS=Haemophilus influenzae (strain ATCC 51907 / DSM 11121 / KW20 / Rd)	PF01063	Aminotran_4	Amino-transferase class IV	COG0115	Branched-chain amino acid aminotransferase/4-amino-4-deoxychorismate lyase	GO:0009098;GO:0009097;GO:0009099;GO:0050048;GO:0052655;GO:0052656;GO:0052654	leucine biosynthetic process;;isoleucine biosynthetic process;;valine biosynthetic process;;L-leucine:2-oxoglutarate aminotransferase activity;;L-valine transaminase activity;;L-isoleucine transaminase activity;;L-leucine transaminase activity	K00826	branched-chain amino acid aminotransferase [EC:2.6.1.42]	2.6.1.42	Transferases;Transferring nitrogenous groups;Transaminases;branched-chain-amino-acid:2-oxoglutarate aminotransferase	-	-
gene0196	xseB	exodeoxyribonuclease VII small subunit	BS	Chromosome	Chromosome	-	227987	227778	210	exodeoxyribonuclease VII small subunit	-	PF02609	Exonuc_VII_S	Exonuclease VII small subunit	COG1722	Exonuclease VII small subunit	GO:0006308;GO:0009318;GO:0008855	DNA catabolic process;;exodeoxyribonuclease VII complex;;exodeoxyribonuclease VII activity	K03602	exodeoxyribonuclease VII small subunit [EC:3.1.11.6]	3.1.11.6	Hydrolases;Acting on ester bonds;Exodeoxyribonucleases producing 5'-phosphomonoesters;exodeoxyribonuclease VII	-	-
gene0197	xseA	exodeoxyribonuclease VII large subunit	BS	Chromosome	Chromosome	-	229251	227995	1257	exodeoxyribonuclease VII large subunit	Exodeoxyribonuclease 7 large subunit OS=Deinococcus radiodurans (strain ATCC 13939 / DSM 20539 / JCM 16871 / LMG 4051 / NBRC 15346 / NCIMB 9279 / R1 / VKM B-1422)	PF02601;PF02601;PF13742	Exonuc_VII_L;Exonuc_VII_L;tRNA_anti_2	Exonuclease VII, large subunit;Exonuclease VII, large subunit;OB-fold nucleic acid binding domain	COG1570	Exonuclease VII, large subunit	GO:0006308;GO:0005737;GO:0009318;GO:0003676;GO:0008855	DNA catabolic process;;cytoplasm;;exodeoxyribonuclease VII complex;;nucleic acid binding;;exodeoxyribonuclease VII activity	K03601	exodeoxyribonuclease VII large subunit [EC:3.1.11.6]	3.1.11.6	Hydrolases;Acting on ester bonds;Exodeoxyribonucleases producing 5'-phosphomonoesters;exodeoxyribonuclease VII	-	-
gene0198	-	S8 family serine peptidase	BS	Chromosome	Chromosome	-	230600	229248	1353	S8 family serine peptidase	Serine protease AprX OS=Bacillus subtilis (strain 168)	PF00082	Peptidase_S8	Subtilase family	COG1404	Serine protease, subtilisin family	GO:0006508;GO:0004252	proteolysis;;serine-type endopeptidase activity	-	-	-	-	-	-
gene0199	mnmA	tRNA 2-thiouridine(34) synthase MnmA	BS	Chromosome	Chromosome	-	231708	230623	1086	tRNA 2-thiouridine(34) synthase MnmA	tRNA-specific 2-thiouridylase MnmA 3 OS=Bacteroides thetaiotaomicron (strain ATCC 29148 / DSM 2079 / JCM 5827 / CCUG 10774 / NCTC 10582 / VPI-5482 / E50)	PF03054;PF20258;PF20259	tRNA_Me_trans;tRNA_Me_trans_C;tRNA_Me_trans_M	tRNA methyl transferase HUP domain;Aminomethyltransferase beta-barrel domain;tRNA methyl transferase PRC-barrel domain	COG0482	tRNA U34 2-thiouridine synthase MnmA/TrmU, contains the PP-loop ATPase domain	GO:0006400;GO:0005737;GO:0005524;GO:0000049;GO:0016783	tRNA modification;;cytoplasm;;ATP binding;;tRNA binding;;sulfurtransferase activity	K00566	tRNA-uridine 2-sulfurtransferase [EC:2.8.1.13]	2.8.1.13	Transferases;Transferring sulfur-containing groups;Sulfurtransferases;[protein]-S-sulfanyl-L-cysteine:tRNA (uracil34-2-O)-sulfurtransferase	-	-
gene0200	aguA	agmatine deiminase family protein	BS	Chromosome	Chromosome	-	232799	231810	990	agmatine deiminase family protein	Putative agmatine deiminase OS=Mycoplasma capricolum subsp. capricolum (strain California kid / ATCC 27343 / NCTC 10154)	PF04371	PAD_porph	Porphyromonas-type peptidyl-arginine deiminase	COG2957	Agmatine/peptidylarginine deiminase	GO:0009446;GO:0004668	putrescine biosynthetic process;;protein-arginine deiminase activity	K10536	agmatine deiminase [EC:3.5.3.12]	3.5.3.12	Hydrolases;Acting on carbon-nitrogen bonds, other than peptide bonds;In linear amidines;agmatine iminohydrolase	-	-
gene0201	-	hypothetical protein	BS	Chromosome	Chromosome	-	233529	232813	717	hypothetical protein	-	-	-	-	-	-	-	-	-	-	-	-	-	-
gene0202	-	hypothetical protein	BS	Chromosome	Chromosome	+	234116	234994	879	hypothetical protein	-	PF20600	ExoX-like_C	Exodeoxyribonuclease X-like C-terminal	-	-	-	-	-	-	-	-	-	-
gene0203	ispF	2-C-methyl-D-erythritol 2,4-cyclodiphosphate synthase	BS	Chromosome	Chromosome	-	235586	235107	480	2-C-methyl-D-erythritol 2,4-cyclodiphosphate synthase	2-C-methyl-D-erythritol 2,4-cyclodiphosphate synthase OS=Bacteroides thetaiotaomicron (strain ATCC 29148 / DSM 2079 / JCM 5827 / CCUG 10774 / NCTC 10582 / VPI-5482 / E50)	PF02542	YgbB	YgbB family	COG0245	2C-methyl-D-erythritol 2,4-cyclodiphosphate synthase	GO:0016114;GO:0019288;GO:0046872;GO:0008685	terpenoid biosynthetic process;;isopentenyl diphosphate biosynthetic process, methylerythritol 4-phosphate pathway;;metal ion binding;;2-C-methyl-D-erythritol 2,4-cyclodiphosphate synthase activity	K01770	2-C-methyl-D-erythritol 2,4-cyclodiphosphate synthase [EC:4.6.1.12]	4.6.1.12	Lyases;Phosphorus-oxygen lyases;Phosphorus-oxygen lyases (only sub-subclass identified to date);2-phospho-4-(cytidine 5'-diphospho)-2-C-methyl-D-erythritol CMP-lyase (cyclizing 2-C-methyl-D-erythritol 2,4-cyclodiphosphate-forming)	-	-
gene0204	-	type IX secretion system outer membrane channel protein PorV	BS	Chromosome	Chromosome	-	236854	235664	1191	type IX secretion system outer membrane channel protein PorV	-	PF19572	PorV	Type IX secretion system protein PorV	COG2067	Long-chain fatty acid transport protein	-	-	-	-	-	-	-	-
gene0205	-	type IX secretion system sortase PorU	BS	Chromosome	Chromosome	-	240640	236900	3741	type IX secretion system sortase PorU	-	PF01364	Peptidase_C25	Peptidase family C25	-	-	-	-	-	-	-	-	-	-
gene0206	-	fumarylacetoacetate hydrolase family protein	BS	Chromosome	Chromosome	-	241336	240722	615	fumarylacetoacetate hydrolase family protein	Acylpyruvase FAHD1, mitochondrial OS=Mus musculus	PF01557	FAA_hydrolase	Fumarylacetoacetate (FAA) hydrolase family	COG0179	2-keto-4-pentenoate hydratase/2-oxohepta-3-ene-1,7-dioic acid hydratase (catechol pathway)	GO:0016787;GO:0003824	hydrolase activity;;catalytic activity	-	-	-	-	-	-
gene0207	rex	redox-sensing transcriptional repressor Rex	BS	Chromosome	Chromosome	-	242007	241336	672	redox-sensing transcriptional repressor Rex	Redox-sensing transcriptional repressor Rex OS=Bacteroides fragilis (strain ATCC 25285 / DSM 2151 / CCUG 4856 / JCM 11019 / NCTC 9343 / Onslow)	PF02629;PF06971	CoA_binding;Put_DNA-bind_N	CoA binding domain;Putative DNA-binding protein N-terminus	COG2344	NADH/NAD ratio-sensing transcriptional regulator Rex	-	-	K01926	redox-sensing transcriptional repressor	-	-	-	-
gene0208	-	DUF5686 and carboxypeptidase regulatory-like domain-containing protein	BS	Chromosome	Chromosome	-	244733	242100	2634	DUF5686 and carboxypeptidase regulatory-like domain-containing protein	-	PF18939;PF13715;PF13620	DUF5686;CarbopepD_reg_2;CarboxypepD_reg	Family of unknown function (DUF5686);CarboxypepD_reg-like domain;Carboxypeptidase regulatory-like domain	COG4771	Outer membrane receptor for ferrienterochelin and colicins	-	-	-	-	-	-	-	-
gene0209	-	translation initiation factor	BS	Chromosome	Chromosome	+	244972	245322	351	translation initiation factor	Uncharacterized protein sll0546 OS=Synechocystis sp. (strain PCC 6803 / Kazusa)	PF01253	SUI1	Translation initiation factor SUI1	COG0023	Translation initiation factor 1 (eIF-1/SUI1)	GO:0003743	translation initiation factor activity	K03113	translation initiation factor 1	-	-	-	-
gene0210	tsf	translation elongation factor Ts	BS	Chromosome	Chromosome	-	246262	245438	825	translation elongation factor Ts	Elongation factor Ts OS=Bacteroides fragilis (strain YCH46)	PF00889	EF_TS	Elongation factor TS	COG0264	Translation elongation factor EF-Ts	GO:0005737;GO:0003746	cytoplasm;;translation elongation factor activity	K02357	elongation factor Ts	-	-	-	-
gene0211	rpsB	30S ribosomal protein S2	BS	Chromosome	Chromosome	-	247243	246407	837	30S ribosomal protein S2	30S ribosomal protein S2 OS=Bacteroides thetaiotaomicron (strain ATCC 29148 / DSM 2079 / JCM 5827 / CCUG 10774 / NCTC 10582 / VPI-5482 / E50)	PF00318	Ribosomal_S2	Ribosomal protein S2	COG0052	Ribosomal protein S2	GO:0006412;GO:0015935;GO:0003735	translation;;small ribosomal subunit;;structural constituent of ribosome	K02967	small subunit ribosomal protein S2	-	-	-	-
gene0212	rpsI	30S ribosomal protein S9	BS	Chromosome	Chromosome	-	247753	247367	387	30S ribosomal protein S9	30S ribosomal protein S9 OS=Bacteroides thetaiotaomicron (strain ATCC 29148 / DSM 2079 / JCM 5827 / CCUG 10774 / NCTC 10582 / VPI-5482 / E50)	PF00380	Ribosomal_S9	Ribosomal protein S9/S16	COG0103	Ribosomal protein S9	GO:0006412;GO:0005840;GO:1990904;GO:0003735	translation;;ribosome;;ribonucleoprotein complex;;structural constituent of ribosome	K02996	small subunit ribosomal protein S9	-	-	-	-
gene0213	rplM	50S ribosomal protein L13	BS	Chromosome	Chromosome	-	248221	247760	462	50S ribosomal protein L13	50S ribosomal protein L13 OS=Exiguobacterium sp. (strain ATCC BAA-1283 / AT1b)	PF00572	Ribosomal_L13	Ribosomal protein L13	COG0102	Ribosomal protein L13	GO:0006412;GO:0005840;GO:1990904;GO:0003735	translation;;ribosome;;ribonucleoprotein complex;;structural constituent of ribosome	K02871	large subunit ribosomal protein L13	-	-	-	-
gene0214	-	DUF4488 domain-containing protein	BS	Chromosome	Chromosome	-	249027	248536	492	DUF4488 domain-containing protein	-	PF14869	DUF4488	Domain of unknown function (DUF4488)	-	-	-	-	-	-	-	-	-	-
gene0215	asnS	asparagine--tRNA ligase	BS	Chromosome	Chromosome	-	250575	249172	1404	asparagine--tRNA ligase	Asparagine--tRNA ligase OS=Bacteroides thetaiotaomicron (strain ATCC 29148 / DSM 2079 / JCM 5827 / CCUG 10774 / NCTC 10582 / VPI-5482 / E50)	PF00152;PF01336	tRNA-synt_2;tRNA_anti-codon	tRNA synthetases class II (D, K and N);OB-fold nucleic acid binding domain	COG0017	Aspartyl/asparaginyl-tRNA synthetase	GO:0006421;GO:0005737;GO:0005524;GO:0003676;GO:0004816	asparaginyl-tRNA aminoacylation;;cytoplasm;;ATP binding;;nucleic acid binding;;asparagine-tRNA ligase activity	K01893	asparaginyl-tRNA synthetase [EC:6.1.1.22]	6.1.1.22	Ligases;Forming carbon-oxygen bonds;Ligases forming aminoacyl-tRNA and related compounds;L-asparagine:tRNAAsn ligase (AMP-forming)	-	-
gene0216	rluB	pseudouridine synthase	BS	Chromosome	Chromosome	-	252112	250691	1422	pseudouridine synthase	Ribosomal large subunit pseudouridine synthase B OS=Bacillus subtilis (strain 168)	PF00849;PF01479;PF13275	PseudoU_synth_2;S4;S4_2	RNA pseudouridylate synthase;S4 domain;S4 domain	COG1187	Pseudouridylate synthase RsuA, specific for 16S rRNA U516 and 23S rRNA U2605	GO:0000455;GO:0003723;GO:0120159	enzyme-directed rRNA pseudouridine synthesis;;RNA binding;;rRNA pseudouridine synthase activity	K06178	23S rRNA pseudouridine2605 synthase [EC:5.4.99.22]	5.4.99.22	Isomerases;Intramolecular transferases;Transferring other groups;23S rRNA-uridine2605 uracil mutase	-	-
gene0217	purB	adenylosuccinate lyase	BS	Chromosome	Chromosome	-	253515	252169	1347	adenylosuccinate lyase	Adenylosuccinate lyase OS=Dictyostelium discoideum	PF00206;PF08328	Lyase_1;ASL_C	Lyase;Adenylosuccinate lyase C-terminal	COG0015	Adenylosuccinate lyase	GO:0006189;GO:0044208;GO:0070626;GO:0004018	'de novo' IMP biosynthetic process;;'de novo' AMP biosynthetic process;;(S)-2-(5-amino-1-(5-phospho-D-ribosyl)imidazole-4-carboxamido) succinate lyase (fumarate-forming) activity;;N6-(1,2-dicarboxyethyl)AMP AMP-lyase (fumarate-forming) activity	K01756	adenylosuccinate lyase [EC:4.3.2.2]	4.3.2.2	Lyases;Carbon-nitrogen lyases;Amidine-lyases;N6-(1,2-dicarboxyethyl)AMP AMP-lyase (fumarate-forming)	-	-
gene0220	-	N-acetylmuramoyl-L-alanine amidase	BS	Chromosome	Chromosome	-	254875	253949	927	N-acetylmuramoyl-L-alanine amidase	Endolysin OS=Escherichia phage T7	PF01510	Amidase_2	N-acetylmuramoyl-L-alanine amidase	COG3023	N-acetyl-anhydromuramyl-L-alanine amidase AmpD	GO:0009253;GO:0016021;GO:0008270;GO:0008745	peptidoglycan catabolic process;;integral component of membrane;;zinc ion binding;;N-acetylmuramoyl-L-alanine amidase activity	-	-	-	-	-	-
gene0221	-	hypothetical protein	BS	Chromosome	Chromosome	-	255249	254899	351	hypothetical protein	-	-	-	-	-	-	-	-	-	-	-	-	-	-
gene0222	-	DNA-binding protein	BS	Chromosome	Chromosome	-	255738	255259	480	DNA-binding protein	-	PF18291	HU-HIG	HU domain fused to wHTH, Ig, or Glycine-rich motif	COG0776	Bacterial nucleoid DNA-binding protein IHF-alpha	GO:0003677	DNA binding	-	-	-	-	-	-
gene0223	-	glycosyltransferase family 4 protein	BS	Chromosome	Chromosome	-	257510	256521	990	glycosyltransferase family 4 protein	Probable undecaprenyl-phosphate N-acetylglucosaminyl 1-phosphate transferase OS=Bacillus subtilis (strain 168)	PF00953	Glycos_transf_4	Glycosyl transferase family 4	COG0472	UDP-N-acetylmuramyl pentapeptide phosphotransferase/UDP-N-acetylglucosamine-1-phosphate transferase	GO:0016021;GO:0016780;GO:0036380	integral component of membrane;;phosphotransferase activity, for other substituted phosphate groups;;UDP-N-acetylglucosamine-undecaprenyl-phosphate N-acetylglucosaminephosphotransferase activity	-	-	-	-	-	-
gene0224	-	glycosyltransferase family 4 protein	BS	Chromosome	Chromosome	-	258991	257879	1113	glycosyltransferase family 4 protein	N,N'-diacetylbacillosaminyl-diphospho-undecaprenol alpha-1,3-N-acetylgalactosaminyltransferase OS=Campylobacter jejuni subsp. jejuni serotype O:2 (strain ATCC 700819 / NCTC 11168)	PF00534;PF13692;PF13477;PF13524	Glycos_transf_1;Glyco_trans_1_4;Glyco_trans_4_2;Glyco_trans_1_2	Glycosyl transferases group 1;Glycosyl transferases group 1;Glycosyl transferase 4-like;Glycosyl transferases group 1	COG0438	Glycosyltransferase involved in cell wall bisynthesis	-	-	-	-	-	-	-	-
gene0225	cysE	hypothetical protein	BS	Chromosome	Chromosome	-	259491	259042	450	hypothetical protein	Serine acetyltransferase OS=Synechococcus elongatus (strain PCC 7942 / FACHB-805)	PF00132	Hexapep	Bacterial transferase hexapeptide (six repeats)	COG1045	Serine acetyltransferase	-	-	K00640	serine O-acetyltransferase [EC:2.3.1.30]	2.3.1.30	Transferases;Acyltransferases;Transferring groups other than aminoacyl groups;acetyl-CoA:L-serine O-acetyltransferase	-	-
gene0226	-	glycosyltransferase family 1 protein	BS	Chromosome	Chromosome	-	260774	259500	1275	glycosyltransferase family 1 protein	-	-	-	-	COG0438	Glycosyltransferase involved in cell wall bisynthesis	-	-	-	-	-	-	-	-
gene0227	-	glycosyltransferase	BS	Chromosome	Chromosome	-	261761	260778	984	glycosyltransferase	Uncharacterized glycosyltransferase EpsJ OS=Bacillus subtilis (strain 168)	PF00535;PF13641;PF10111	Glycos_transf_2;Glyco_tranf_2_3;Glyco_tranf_2_2	Glycosyl transferase family 2;Glycosyltransferase like family 2;Glycosyltransferase like family 2	COG0463	Glycosyltransferase involved in cell wall bisynthesis	-	-	-	-	-	-	-	-
gene0228	-	glycosyltransferase	BS	Chromosome	Chromosome	-	262994	261786	1209	glycosyltransferase	D-inositol 3-phosphate glycosyltransferase OS=Mycobacterium sp. (strain JLS)	PF13692;PF00534;PF13439	Glyco_trans_1_4;Glycos_transf_1;Glyco_transf_4	Glycosyl transferases group 1;Glycosyl transferases group 1;Glycosyltransferase Family 4	COG0438	Glycosyltransferase involved in cell wall bisynthesis	-	-	-	-	-	-	-	-
gene0229	-	oligosaccharide flippase family protein	BS	Chromosome	Chromosome	-	264496	262994	1503	oligosaccharide flippase family protein	-	PF01943;PF14667;PF13440	Polysacc_synt;Polysacc_synt_C;Polysacc_synt_3	Polysaccharide biosynthesis protein;Polysaccharide biosynthesis C-terminal domain;Polysaccharide biosynthesis protein	COG2244	Membrane protein involved in the export of O-antigen and teichoic acid	-	-	-	-	-	-	-	-
gene0230	-	EpsG family protein	BS	Chromosome	Chromosome	-	265646	264501	1146	EpsG family protein	-	PF14897	EpsG	EpsG family	-	-	-	-	-	-	-	-	-	-
gene0231	-	glycosyltransferase family 2 protein	BS	Chromosome	Chromosome	-	266657	265647	1011	glycosyltransferase family 2 protein	-	-	-	-	-	-	-	-	-	-	-	-	-	-
gene0232	-	acyltransferase	BS	Chromosome	Chromosome	-	267206	266661	546	acyltransferase	dTDP-4-amino-4,6-dideoxy-D-glucose acyltransferase OS=Escherichia coli	-	-	-	COG0110	Acetyltransferase, isoleucine patch superfamily	-	-	-	-	-	-	-	-
gene0233	-	DegT/DnrJ/EryC1/StrS family aminotransferase	BS	Chromosome	Chromosome	-	268354	267206	1149	DegT/DnrJ/EryC1/StrS family aminotransferase	dTDP-4-amino-4,6-dideoxy-D-glucose transaminase OS=Escherichia coli	PF01041	DegT_DnrJ_EryC1	DegT/DnrJ/EryC1/StrS aminotransferase family	COG0399	dTDP-4-amino-4,6-dideoxygalactose transaminase	-	-	-	-	-	-	-	-
gene0234	rfbB	dTDP-glucose 4,6-dehydratase	BS	Chromosome	Chromosome	-	270020	268872	1149	dTDP-glucose 4,6-dehydratase	dTDP-glucose 4,6-dehydratase OS=Shigella flexneri	PF16363;PF01370;PF01073;PF07993;PF02719;PF04321	GDP_Man_Dehyd;Epimerase;3Beta_HSD;NAD_binding_4;Polysacc_synt_2;RmlD_sub_bind	GDP-mannose 4,6 dehydratase;NAD dependent epimerase/dehydratase family;3-beta hydroxysteroid dehydrogenase/isomerase family;Male sterility protein;Polysaccharide biosynthesis protein;RmlD substrate binding domain	COG1088	dTDP-D-glucose 4,6-dehydratase	-	-	K01710	dTDP-glucose 4,6-dehydratase [EC:4.2.1.46]	4.2.1.46	Lyases;Carbon-oxygen lyases;Hydro-lyases;dTDP-alpha-D-glucose 4,6-hydro-lyase (dTDP-4-dehydro-6-deoxy-alpha-D-glucose-forming)	-	-
gene0235	rfbA	glucose-1-phosphate thymidylyltransferase RfbA	BS	Chromosome	Chromosome	-	270943	270020	924	glucose-1-phosphate thymidylyltransferase RfbA	Glucose-1-phosphate thymidylyltransferase OS=Neisseria meningitidis serogroup B (strain MC58)	PF00483;PF12804	NTP_transferase;NTP_transf_3	Nucleotidyl transferase;MobA-like NTP transferase domain	COG1209	dTDP-glucose pyrophosphorylase	GO:0045226;GO:0046872;GO:0008879	extracellular polysaccharide biosynthetic process;;metal ion binding;;glucose-1-phosphate thymidylyltransferase activity	K00973	glucose-1-phosphate thymidylyltransferase [EC:2.7.7.24]	2.7.7.24	Transferases;Transferring phosphorus-containing groups;Nucleotidyltransferases;dTTP:alpha-D-glucose-1-phosphate thymidylyltransferase	-	-
gene0236	-	acyltransferase	BS	Chromosome	Chromosome	-	271492	270950	543	acyltransferase	Uncharacterized acetyltransferase MJ1064 OS=Methanocaldococcus jannaschii (strain ATCC 43067 / DSM 2661 / JAL-1 / JCM 10045 / NBRC 100440)	PF00132	Hexapep	Bacterial transferase hexapeptide (six repeats)	COG0110	Acetyltransferase, isoleucine patch superfamily	GO:0016746	acyltransferase activity	-	-	-	-	-	-
gene0237	-	hypothetical protein	BS	Chromosome	Chromosome	-	272055	271492	564	hypothetical protein	Probable maltose O-acetyltransferase OS=Bacillus subtilis (strain 168)	PF00132;PF14602	Hexapep;Hexapep_2	Bacterial transferase hexapeptide (six repeats);Hexapeptide repeat of succinyl-transferase	COG0110	Acetyltransferase, isoleucine patch superfamily	-	-	-	-	-	-	-	-
gene0238	-	glycosyltransferase	BS	Chromosome	Chromosome	-	272935	272072	864	glycosyltransferase	-	PF00535	Glycos_transf_2	Glycosyl transferase family 2	COG1216	Glycosyltransferase, GT2 family	GO:0016740	transferase activity	-	-	-	-	-	-
gene0239	wbpO	nucleotide sugar dehydrogenase	BS	Chromosome	Chromosome	-	274289	273021	1269	nucleotide sugar dehydrogenase	Vi polysaccharide biosynthesis protein VipA/TviB OS=Salmonella typhi	PF03721;PF00984;PF03720	UDPG_MGDP_dh_N;UDPG_MGDP_dh;UDPG_MGDP_dh_C	UDP-glucose/GDP-mannose dehydrogenase family, NAD binding domain;UDP-glucose/GDP-mannose dehydrogenase family, central domain;UDP-glucose/GDP-mannose dehydrogenase family, UDP binding domain	COG0677	UDP-N-acetyl-D-mannosaminuronate dehydrogenase	-	-	K02474	UDP-N-acetyl-D-glucosamine/UDP-N-acetyl-D-galactosamine dehydrogenase [EC:1.1.1.136 1.1.1.-]	1.1.1.136	Oxidoreductases;Acting on the CH-OH group of donors;With NAD+ or NADP+ as acceptor;UDP-N-acetyl-alpha-D-glucosamine:NAD+ 6-oxidoreductase	-	-
gene0240	wbpP	NAD-dependent epimerase/dehydratase family protein	BS	Chromosome	Chromosome	-	275303	274329	975	NAD-dependent epimerase/dehydratase family protein	Vi polysaccharide biosynthesis protein VipB/TviC OS=Salmonella typhi	PF01370;PF16363;PF01073;PF02719;PF13460;PF05368;PF07993	Epimerase;GDP_Man_Dehyd;3Beta_HSD;Polysacc_synt_2;NAD_binding_10;NmrA;NAD_binding_4	NAD dependent epimerase/dehydratase family;GDP-mannose 4,6 dehydratase;3-beta hydroxysteroid dehydrogenase/isomerase family;Polysaccharide biosynthesis protein;NAD(P)H-binding;NmrA-like family;Male sterility protein	COG0451	Nucleoside-diphosphate-sugar epimerase	-	-	K02473	UDP-N-acetylglucosamine/UDP-N-acetylgalactosamine 4-epimerase [EC:5.1.3.7 5.1.3.-]	5.1.3.7	Isomerases;Racemases and epimerases;Acting on carbohydrates and derivatives;UDP-N-acetyl-alpha-D-glucosamine 4-epimerase	-	-
gene0241	wbjD	UDP-N-acetyl glucosamine 2-epimerase	BS	Chromosome	Chromosome	-	276640	275447	1194	UDP-N-acetyl glucosamine 2-epimerase	UDP-N-acetylglucosamine 2-epimerase OS=Methanococcus maripaludis (strain S2 / LL)	PF02350	Epimerase_2	UDP-N-acetylglucosamine 2-epimerase	COG0381	UDP-N-acetylglucosamine 2-epimerase	-	-	K24258	UDP-N-acetyl-L-fucosamine synthase [EC:5.1.3.28]	5.1.3.28	Isomerases;Racemases and epimerases;Acting on carbohydrates and derivatives;UDP-2-acetamido-2,6-dideoxy-beta-L-talose 2-epimerase	-	-
gene0242	wbjC	NAD-dependent epimerase/dehydratase family protein	BS	Chromosome	Chromosome	-	277859	276645	1215	NAD-dependent epimerase/dehydratase family protein	UDP-2-acetamido-2,6-beta-L-arabino-hexul-4-ose reductase OS=Pseudomonas aeruginosa (strain ATCC 29260 / BCRC 12902 / CIP 102967 / NCIMB 11965 / PA103)	PF01370	Epimerase	NAD dependent epimerase/dehydratase family	COG0451	Nucleoside-diphosphate-sugar epimerase	-	-	K19068	UDP-2-acetamido-2,6-beta-L-arabino-hexul-4-ose reductase [EC:1.1.1.367]	1.1.1.367	Oxidoreductases;Acting on the CH-OH group of donors;With NAD+ or NADP+ as acceptor;UDP-2-acetamido-2,6-dideoxy-L-talose:NADP+ oxidoreductase	-	-
gene0243	-	WbuC family cupin fold metalloprotein	BS	Chromosome	Chromosome	-	278249	277866	384	WbuC family cupin fold metalloprotein	-	PF19480;PF19480;PF07883	DUF6016;DUF6016;Cupin_2	Domain of unknown function (DUF6016);Domain of unknown function (DUF6016);Cupin domain	COG0662	Mannose-6-phosphate isomerase, cupin superfamily	-	-	-	-	-	-	-	-
gene0244	pseB	capsular polysaccharide biosynthesis protein capD	BS	Chromosome	Chromosome	-	279276	278254	1023	capsular polysaccharide biosynthesis protein capD	UDP-glucose 4-epimerase OS=Rickettsia felis (strain ATCC VR-1525 / URRWXCal2)	PF02719;PF01370;PF08485;PF01073;PF16363;PF07993;PF13460	Polysacc_synt_2;Epimerase;Polysacc_syn_2C;3Beta_HSD;GDP_Man_Dehyd;NAD_binding_4;NAD_binding_10	Polysaccharide biosynthesis protein;NAD dependent epimerase/dehydratase family;Polysaccharide biosynthesis protein C-terminal;3-beta hydroxysteroid dehydrogenase/isomerase family;GDP-mannose 4,6 dehydratase;Male sterility protein;NAD(P)H-binding	COG1086	NDP-sugar epimerase, includes UDP-GlcNAc-inverting 4,6-dehydratase FlaA1 and capsular polysaccharide biosynthesis protein EpsC	GO:0009103;GO:0003978	lipopolysaccharide biosynthetic process;;UDP-glucose 4-epimerase activity	K15894	UDP-N-acetylglucosamine 4,6-dehydratase/5-epimerase [EC:4.2.1.115 5.1.3.-]	4.2.1.115	Lyases;Carbon-oxygen lyases;Hydro-lyases;UDP-N-acetyl-alpha-D-glucosamine hydro-lyase (inverting UDP-2-acetamido-2,6-dideoxy-beta-L-arabino-hex-4-ulose-forming)	-	-
gene0245	etk-wzc	polysaccharide biosynthesis tyrosine autokinase	BS	Chromosome	Chromosome	-	282425	279978	2448	polysaccharide biosynthesis tyrosine autokinase	Tyrosine-protein kinase ptk OS=Acinetobacter johnsonii	PF13807;PF13614;PF02706;PF01656	GNVR;AAA_31;Wzz;CbiA	G-rich domain on putative tyrosine kinase;AAA domain;Chain length determinant protein;CobQ/CobB/MinD/ParA nucleotide binding domain	COG0489	Fe-S cluster carrier ATPase, Mrp/ApbC/NBP35 family	-	-	K16692	tyrosine-protein kinase Etk/Wzc [EC:2.7.10.3]	2.7.10.3	Transferases;Transferring phosphorus-containing groups;Protein-tyrosine kinases;ATP:[protein]-L-tyrosine O-phosphotransferase (bacterial-type)	-	-
gene0246	gfcE	polysaccharide biosynthesis/export family protein	BS	Chromosome	Chromosome	-	283238	282447	792	polysaccharide biosynthesis/export family protein	EPS I polysaccharide export outer membrane protein EpsA OS=Ralstonia solanacearum	PF02563;PF10531	Poly_export;SLBB	Polysaccharide biosynthesis/export protein;SLBB domain	COG1596	Periplasmic protein Wza involved in polysaccharide export, contains SLBB domain of the beta-grasp fold	GO:0016021;GO:0015159	integral component of membrane;;polysaccharide transmembrane transporter activity	K01991	polysaccharide biosynthesis/export protein	-	-	-	-
gene0247	-	UpxZ family transcription anti-terminator antagonist	BS	Chromosome	Chromosome	-	283766	283281	486	UpxZ family transcription anti-terminator antagonist	-	PF06603	UpxZ	UpxZ family of transcription anti-terminator antagonists	-	-	-	-	-	-	-	-	-	-
gene0248	-	UpxY family transcription antiterminator	BS	Chromosome	Chromosome	-	284376	283825	552	UpxY family transcription antiterminator	-	PF02357	NusG	Transcription termination factor nusG	COG0250	Transcription termination/antitermination protein NusG	GO:0006355;GO:0031564	regulation of DNA-templated transcription;;transcription antitermination	-	-	-	-	-	-
gene0249	-	hypothetical protein	BS	Chromosome	Chromosome	+	284923	285162	240	hypothetical protein	-	-	-	-	-	-	-	-	-	-	-	-	-	-
gene0250	-	hypothetical protein	BS	Chromosome	Chromosome	+	285442	285936	495	hypothetical protein	-	-	-	-	-	-	-	-	-	-	-	-	-	-
gene0251	-	AAA family ATPase	BS	Chromosome	Chromosome	-	286137	285805	333	AAA family ATPase	-	PF09820	AAA-ATPase_like	Predicted AAA-ATPase	-	-	-	-	-	-	-	-	-	-
gene0252	maa	sugar O-acetyltransferase	BS	Chromosome	Chromosome	-	286769	286218	552	sugar O-acetyltransferase	Probable maltose O-acetyltransferase OS=Bacillus subtilis (strain 168)	PF00132;PF14602	Hexapep;Hexapep_2	Bacterial transferase hexapeptide (six repeats);Hexapeptide repeat of succinyl-transferase	COG0110	Acetyltransferase, isoleucine patch superfamily	-	-	K00661	maltose O-acetyltransferase [EC:2.3.1.79]	2.3.1.79	Transferases;Acyltransferases;Transferring groups other than aminoacyl groups;acetyl-CoA:maltose O-acetyltransferase	-	-
gene0253	-	peroxide stress protein YaaA	BS	Chromosome	Chromosome	-	287552	286779	774	peroxide stress protein YaaA	UPF0246 protein BT_3869 OS=Bacteroides thetaiotaomicron (strain ATCC 29148 / DSM 2079 / JCM 5827 / CCUG 10774 / NCTC 10582 / VPI-5482 / E50)	PF03883	H2O2_YaaD	Peroxide stress protein YaaA	COG3022	DNA-binding protein YaaA associated with the oxidative stress response	-	-	K09861	uncharacterized protein	-	-	-	-
gene0254	-	copper resistance protein NlpE	BS	Chromosome	Chromosome	+	287657	288109	453	copper resistance protein NlpE	Lipoprotein NlpE OS=Escherichia coli (strain K12)	PF04170	NlpE	NlpE N-terminal domain	COG3015	Uncharacterized lipoprotein NlpE involved in copper resistance	-	-	-	-	-	-	-	-
gene0255	-	aldo/keto reductase	BS	Chromosome	Chromosome	-	289553	288159	1395	aldo/keto reductase	L-galactose dehydrogenase OS=Arabidopsis thaliana	PF00248;PF13187;PF13534	Aldo_ket_red;Fer4_9;Fer4_17	Aldo/keto reductase family;4Fe-4S dicluster domain;4Fe-4S dicluster domain	COG1453	Predicted oxidoreductase of the aldo/keto reductase family	GO:0046872;GO:0051536	metal ion binding;;iron-sulfur cluster binding	K07079	uncharacterized protein	-	-	-	-
gene0256	-	4Fe-4S binding protein	BS	Chromosome	Chromosome	-	291074	289581	1494	4Fe-4S binding protein	Methylamine utilization ferredoxin-type protein MauM OS=Methylobacillus flagellatus (strain KT / ATCC 51484 / DSM 6875)	PF00037;PF12801;PF12801;PF12838;PF12797	Fer4;Fer4_5;Fer4_5;Fer4_7;Fer4_2	4Fe-4S binding domain;4Fe-4S binding domain;4Fe-4S binding domain;4Fe-4S dicluster domain;4Fe-4S binding domain	COG0348	Polyferredoxin NapH	GO:0016021;GO:0046872;GO:0051536	integral component of membrane;;metal ion binding;;iron-sulfur cluster binding	-	-	-	-	-	-
gene0257	tesA	hypothetical protein	BS	Chromosome	Chromosome	-	293096	291246	1851	hypothetical protein	Acetylxylan esterase OS=Prevotella ruminicola (strain ATCC 19189 / JCM 8958 / 23)	PF13472;PF00657	Lipase_GDSL_2;Lipase_GDSL	GDSL-like Lipase/Acylhydrolase family;GDSL-like Lipase/Acylhydrolase	COG2755	Lysophospholipase L1 or related esterase. Includes spore coat protein LipC/YcsK	GO:0016021	integral component of membrane	K10804	acyl-CoA thioesterase I [EC:3.1.2.- 3.1.2.2 3.1.1.2 3.1.1.5]	3.1.2.2;3.1.1.2;3.1.1.5	Hydrolases;Acting on ester bonds;Thioester hydrolases;palmitoyl-CoA hydrolase|Hydrolases;Acting on ester bonds;Carboxylic-ester hydrolases;aryl-ester hydrolase|Hydrolases;Acting on ester bonds;Carboxylic-ester hydrolases;2-lysophosphatidylcholine acylhydrolase	-	-
gene0258	-	discoidin domain-containing protein	BS	Chromosome	Chromosome	-	299786	293154	6633	discoidin domain-containing protein	-	PF00754;PF00754;PF00754;PF00754;PF13472;PF02368	F5_F8_type_C;F5_F8_type_C;F5_F8_type_C;F5_F8_type_C;Lipase_GDSL_2;Big_2	F5/8 type C domain;F5/8 type C domain;F5/8 type C domain;F5/8 type C domain;GDSL-like Lipase/Acylhydrolase family;Bacterial Ig-like domain (group 2)	COG2755	Lysophospholipase L1 or related esterase. Includes spore coat protein LipC/YcsK	GO:0005975;GO:0004553	carbohydrate metabolic process;;hydrolase activity, hydrolyzing O-glycosyl compounds	-	-	-	-	-	-
gene0259	-	discoidin domain-containing protein	BS	Chromosome	Chromosome	-	302857	299897	2961	discoidin domain-containing protein	-	PF00754;PF00754;PF17389;PF16411	F5_F8_type_C;F5_F8_type_C;Bac_rhamnosid6H;SusF_SusE	F5/8 type C domain;F5/8 type C domain;Bacterial alpha-L-rhamnosidase 6 hairpin glycosidase domain;Outer membrane protein SusF_SusE	COG3408	Glycogen debranching enzyme (alpha-1,6-glucosidase)	GO:0005975;GO:0019867;GO:2001070	carbohydrate metabolic process;;outer membrane;;starch binding	-	-	-	-	-	-
gene0260	bglX	glycoside hydrolase family 3 C-terminal domain-containing protein	BS	Chromosome	Chromosome	-	306981	302929	4053	glycoside hydrolase family 3 C-terminal domain-containing protein	Beta-glucosidase OS=Rhizobium radiobacter	PF01915;PF00933;PF07691;PF14310;PF00754	Glyco_hydro_3_C;Glyco_hydro_3;PA14;Fn3-like;F5_F8_type_C	Glycosyl hydrolase family 3 C-terminal domain;Glycosyl hydrolase family 3 N terminal domain;PA14 domain;Fibronectin type III-like domain;F5/8 type C domain	COG1472	Periplasmic beta-glucosidase and related glycosidases	GO:0005975;GO:0030246;GO:0008422;GO:0102483	carbohydrate metabolic process;;carbohydrate binding;;beta-glucosidase activity;;scopolin beta-glucosidase activity	K05349	beta-glucosidase [EC:3.2.1.21]	3.2.1.21	Hydrolases;Glycosylases;Glycosidases, i.e. enzymes that hydrolyse O- and S-glycosyl compounds;beta-D-glucoside glucohydrolase	-	-
gene0261	-	hypothetical protein	BS	Chromosome	Chromosome	-	308386	307064	1323	hypothetical protein	Halomucin OS=Haloquadratum walsbyi (strain DSM 16790 / HBSQ001)	-	-	-	-	-	GO:0052692	raffinose alpha-galactosidase activity	-	-	-	-	-	-
gene0262	-	DUF4886 domain-containing protein	BS	Chromosome	Chromosome	-	311900	308457	3444	DUF4886 domain-containing protein	Halomucin OS=Haloquadratum walsbyi (strain DSM 16790 / HBSQ001)	PF16227	DUF4886	Domain of unknown function (DUF4886)	COG1472	Periplasmic beta-glucosidase and related glycosidases	GO:0052692	raffinose alpha-galactosidase activity	-	-	-	-	-	-
gene0263	lacZ	discoidin domain-containing protein	BS	Chromosome	Chromosome	-	316494	311968	4527	discoidin domain-containing protein	Beta-galactosidase OS=Thermotoga maritima (strain ATCC 43589 / DSM 3109 / JCM 10099 / NBRC 100826 / MSB8)	PF02836;PF02929;PF02837;PF00754;PF16353;PF00703;PF13290	Glyco_hydro_2_C;Bgal_small_N;Glyco_hydro_2_N;F5_F8_type_C;LacZ_4;Glyco_hydro_2;CHB_HEX_C_1	Glycosyl hydrolases family 2, TIM barrel domain;Beta galactosidase small chain;Glycosyl hydrolases family 2, sugar binding domain;F5/8 type C domain;Beta-galactosidase, domain 4;Glycosyl hydrolases family 2;Chitobiase/beta-hexosaminidase C-terminal domain	COG3250	Beta-galactosidase/beta-glucuronidase	GO:0016052;GO:0009341;GO:0030246;GO:0004565	carbohydrate catabolic process;;beta-galactosidase complex;;carbohydrate binding;;beta-galactosidase activity	K01190	beta-galactosidase [EC:3.2.1.23]	3.2.1.23	Hydrolases;Glycosylases;Glycosidases, i.e. enzymes that hydrolyse O- and S-glycosyl compounds;beta-D-galactoside galactohydrolase	-	-
gene0264	-	discoidin domain-containing protein	BS	Chromosome	Chromosome	-	320488	316556	3933	discoidin domain-containing protein	-	PF03663;PF00754;PF03422	Glyco_hydro_76;F5_F8_type_C;CBM_6	Glycosyl hydrolase family 76;F5/8 type C domain;Carbohydrate binding module (family 6)	COG4833	Predicted alpha-1,6-mannanase, GH76 family	GO:0000272;GO:0030246	polysaccharide catabolic process;;carbohydrate binding	-	-	-	-	-	-
gene0265	-	GH92 family glycosyl hydrolase	BS	Chromosome	Chromosome	-	322779	320497	2283	GH92 family glycosyl hydrolase	Uncharacterized glycosidase Rv0584 OS=Mycobacterium tuberculosis (strain ATCC 25618 / H37Rv)	PF07971;PF17678	Glyco_hydro_92;Glyco_hydro_92N	Glycosyl hydrolase family 92;Glycosyl hydrolase family 92 N-terminal domain	COG3537	Putative alpha-1,2-mannosidase	GO:0005975;GO:0016787;GO:0030246	carbohydrate metabolic process;;hydrolase activity;;carbohydrate binding	-	-	-	-	-	-
gene0266	-	RagB/SusD family nutrient uptake outer membrane protein	BS	Chromosome	Chromosome	-	324957	322960	1998	RagB/SusD family nutrient uptake outer membrane protein	-	PF07980;PF14322	SusD_RagB;SusD-like_3	SusD family;Starch-binding associating with outer membrane	-	-	GO:0009279	cell outer membrane	-	-	-	-	-	-
gene0267	-	TonB-dependent receptor	BS	Chromosome	Chromosome	-	328183	325022	3162	TonB-dependent receptor	TonB-dependent receptor P39 OS=Formosa agariphila (strain DSM 15362 / KCTC 12365 / LMG 23005 / KMM 3901 / M-2Alg 35-1)	PF13715;PF07715;PF00593;PF13620	CarbopepD_reg_2;Plug;TonB_dep_Rec;CarboxypepD_reg	CarboxypepD_reg-like domain;TonB-dependent Receptor Plug Domain;TonB dependent receptor;Carboxypeptidase regulatory-like domain	COG1629	Outer membrane receptor protein, Fe transport	GO:0009279	cell outer membrane	-	-	-	-	-	-
gene0268	bmaC	Ig-like domain-containing protein	BS	Chromosome	Chromosome	-	332157	328396	3762	Ig-like domain-containing protein	Halomucin OS=Haloquadratum walsbyi (strain DSM 16790 / HBSQ001)	PF02368	Big_2	Bacterial Ig-like domain (group 2)	COG5492	Uncharacterized conserved protein YjdB, contains Ig-like domain	GO:0052692	raffinose alpha-galactosidase activity	K19231	fibronectin-binding autotransporter adhesin	-	-	-	-
gene0269	-	hypothetical protein	BS	Chromosome	Chromosome	+	332670	333017	348	hypothetical protein	-	-	-	-	-	-	-	-	-	-	-	-	-	-
gene0270	-	integrase core domain-containing protein	BS	Chromosome	Chromosome	+	333292	333825	534	integrase core domain-containing protein	-	-	-	-	COG2801	Transposase InsO and inactivated derivatives	-	-	K07497	putative transposase	-	-	-	-
gene0271	-	hybrid sensor histidine kinase/response regulator transcription factor	BS	Chromosome	Chromosome	-	338340	334279	4062	hybrid sensor histidine kinase/response regulator transcription factor	Histidine kinase P4 OS=Formosa agariphila (strain DSM 15362 / KCTC 12365 / LMG 23005 / KMM 3901 / M-2Alg 35-1)	PF00072;PF02518;PF12833;PF07495;PF00512	Response_reg;HATPase_c;HTH_18;Y_Y_Y;HisKA	Response regulator receiver domain;Histidine kinase-, DNA gyrase B-, and HSP90-like ATPase;Helix-turn-helix domain;Y_Y_Y domain;His Kinase A (phospho-acceptor) domain	COG0745	DNA-binding response regulator, OmpR family, contains REC and winged-helix (wHTH) domain	GO:0016021;GO:0003700;GO:0000155;GO:0043565	integral component of membrane;;DNA-binding transcription factor activity;;phosphorelay sensor kinase activity;;sequence-specific DNA binding	-	-	-	-	-	-
gene0272	-	discoidin domain-containing protein	BS	Chromosome	Chromosome	-	342364	338405	3960	discoidin domain-containing protein	Alpha-mannosidase G OS=Dictyostelium discoideum	PF01074;PF07748;PF09261;PF00754;PF17677	Glyco_hydro_38N;Glyco_hydro_38C;Alpha-mann_mid;F5_F8_type_C;Glyco_hydro38C2	Glycosyl hydrolases family 38 N-terminal domain;Glycosyl hydrolases family 38 C-terminal domain;Alpha mannosidase middle domain;F5/8 type C domain;Glycosyl hydrolases family 38 C-terminal beta sandwich domain	COG0383	Alpha-mannosidase	GO:0006013;GO:0046872;GO:0030246;GO:0004559	mannose metabolic process;;metal ion binding;;carbohydrate binding;;alpha-mannosidase activity	K01191	alpha-mannosidase [EC:3.2.1.24]	3.2.1.24	Hydrolases;Glycosylases;Glycosidases, i.e. enzymes that hydrolyse O- and S-glycosyl compounds;alpha-D-mannoside mannohydrolase	-	-
gene0273	-	T9SS type A sorting domain-containing protein	BS	Chromosome	Chromosome	+	342547	346428	3882	T9SS type A sorting domain-containing protein	Beta-galactosidase OS=Thermoanaerobacter pseudethanolicus (strain ATCC 33223 / 39E)	PF02837;PF00703;PF02836;PF18962	Glyco_hydro_2_N;Glyco_hydro_2;Glyco_hydro_2_C;Por_Secre_tail	Glycosyl hydrolases family 2, sugar binding domain;Glycosyl hydrolases family 2;Glycosyl hydrolases family 2, TIM barrel domain;Secretion system C-terminal sorting domain	COG3250	Beta-galactosidase/beta-glucuronidase	-	-	-	-	-	-	-	-
gene0274	-	9-O-acetylesterase	BS	Chromosome	Chromosome	+	346452	348449	1998	9-O-acetylesterase	Sialate O-acetylesterase OS=Mus musculus	PF03629;PF03629	SASA;SASA	Carbohydrate esterase, sialic acid-specific acetylesterase;Carbohydrate esterase, sialic acid-specific acetylesterase	COG0726	Peptidoglycan/xylan/chitin deacetylase, PgdA/NodB/CDA1 family	GO:0001681	sialate O-acetylesterase activity	K05970	sialate O-acetylesterase [EC:3.1.1.53]	3.1.1.53	Hydrolases;Acting on ester bonds;Carboxylic-ester hydrolases;N-acyl-O-acetylneuraminate O-acetylhydrolase	-	-
gene0275	bglX	glycoside hydrolase family 3 C-terminal domain-containing protein	BS	Chromosome	Chromosome	-	351140	348675	2466	glycoside hydrolase family 3 C-terminal domain-containing protein	Beta-glucosidase OS=Rhizobium radiobacter	PF01915;PF00933;PF07691;PF14310	Glyco_hydro_3_C;Glyco_hydro_3;PA14;Fn3-like	Glycosyl hydrolase family 3 C-terminal domain;Glycosyl hydrolase family 3 N terminal domain;PA14 domain;Fibronectin type III-like domain	COG1472	Periplasmic beta-glucosidase and related glycosidases	GO:0005975;GO:0008422;GO:0102483	carbohydrate metabolic process;;beta-glucosidase activity;;scopolin beta-glucosidase activity	K05349	beta-glucosidase [EC:3.2.1.21]	3.2.1.21	Hydrolases;Glycosylases;Glycosidases, i.e. enzymes that hydrolyse O- and S-glycosyl compounds;beta-D-glucoside glucohydrolase	-	-
gene0276	-	glycoside hydrolase family 125 protein	BS	Chromosome	Chromosome	-	352709	351240	1470	glycoside hydrolase family 125 protein	Meiotically up-regulated gene 157 protein OS=Schizosaccharomyces pombe (strain 972 / ATCC 24843)	PF06824	Glyco_hydro_125	Metal-independent alpha-mannosidase (GH125)	COG3538	Meiotically up-regulated gene 157 (Mug157) protein (function unknown)	GO:0005975	carbohydrate metabolic process	K09704	uncharacterized protein	-	-	-	-
gene0277	-	AGE family epimerase/isomerase	BS	Chromosome	Chromosome	-	353923	352730	1194	AGE family epimerase/isomerase	-	PF03663	Glyco_hydro_76	Glycosyl hydrolase family 76	COG4833	Predicted alpha-1,6-mannanase, GH76 family	GO:0005975	carbohydrate metabolic process	-	-	-	-	-	-
gene0278	susB	glycoside hydrolase family 97 protein	BS	Chromosome	Chromosome	-	356100	353974	2127	glycoside hydrolase family 97 protein	Glucan 1,4-alpha-glucosidase SusB OS=Bacteroides thetaiotaomicron (strain ATCC 29148 / DSM 2079 / JCM 5827 / CCUG 10774 / NCTC 10582 / VPI-5482 / E50)	PF10566;PF14508;PF14509	Glyco_hydro_97;GH97_N;GH97_C	Glycoside hydrolase 97;Glycosyl-hydrolase 97 N-terminal;Glycosyl-hydrolase 97 C-terminal, oligomerisation	COG2382	Enterochelin esterase or related enzyme	GO:0016787;GO:0030246	hydrolase activity;;carbohydrate binding	K21574	glucan 1,4-alpha-glucosidase [EC:3.2.1.3]	3.2.1.3	Hydrolases;Glycosylases;Glycosidases, i.e. enzymes that hydrolyse O- and S-glycosyl compounds;4-alpha-D-glucan glucohydrolase	-	-
gene0279	-	hybrid sensor histidine kinase/response regulator transcription factor	BS	Chromosome	Chromosome	+	356453	360574	4122	hybrid sensor histidine kinase/response regulator transcription factor	Histidine kinase P4 OS=Formosa agariphila (strain DSM 15362 / KCTC 12365 / LMG 23005 / KMM 3901 / M-2Alg 35-1)	PF07494;PF07494;PF07494;PF00072;PF02518;PF12833;PF07495;PF00512	Reg_prop;Reg_prop;Reg_prop;Response_reg;HATPase_c;HTH_18;Y_Y_Y;HisKA	Two component regulator propeller;Two component regulator propeller;Two component regulator propeller;Response regulator receiver domain;Histidine kinase-, DNA gyrase B-, and HSP90-like ATPase;Helix-turn-helix domain;Y_Y_Y domain;His Kinase A (phospho-acceptor) domain	COG0745	DNA-binding response regulator, OmpR family, contains REC and winged-helix (wHTH) domain	GO:0016021;GO:0003700;GO:0000155;GO:0043565	integral component of membrane;;DNA-binding transcription factor activity;;phosphorelay sensor kinase activity;;sequence-specific DNA binding	-	-	-	-	-	-
gene0280	carB	carbamoyl-phosphate synthase (glutamine-hydrolyzing) large subunit	BS	Chromosome	Chromosome	-	363872	360645	3228	carbamoyl-phosphate synthase (glutamine-hydrolyzing) large subunit	Protein PYR1-3 OS=Dictyostelium discoideum	PF02786;PF02786;PF02787;PF02222;PF02222;PF02142;PF07478;PF07478	CPSase_L_D2;CPSase_L_D2;CPSase_L_D3;ATP-grasp;ATP-grasp;MGS;Dala_Dala_lig_C;Dala_Dala_lig_C	Carbamoyl-phosphate synthase L chain, ATP binding domain;Carbamoyl-phosphate synthase L chain, ATP binding domain;Carbamoyl-phosphate synthetase large chain, oligomerisation domain;ATP-grasp domain;ATP-grasp domain;MGS-like domain;D-ala D-ala ligase C-terminus;D-ala D-ala ligase C-terminus	COG0458	Carbamoylphosphate synthase large subunit	GO:0006807;GO:0005524;GO:0046872;GO:0004088	nitrogen compound metabolic process;;ATP binding;;metal ion binding;;carbamoyl-phosphate synthase (glutamine-hydrolyzing) activity	K01955	carbamoyl-phosphate synthase large subunit [EC:6.3.5.5]	6.3.5.5	Ligases;Forming carbon-nitrogen bonds;Carbon-nitrogen ligases with glutamine as amido-N-donor;hydrogencarbonate:L-glutamine amido-ligase (ADP-forming, carbamate-phosphorylating)	-	-
gene0281	-	hypothetical protein	BS	Chromosome	Chromosome	+	364147	364386	240	hypothetical protein	-	-	-	-	-	-	-	-	-	-	-	-	-	-
gene0282	trpS	tryptophan--tRNA ligase	BS	Chromosome	Chromosome	+	364478	365569	1092	tryptophan--tRNA ligase	Tryptophan--tRNA ligase OS=Clostridium longisporum	PF00579	tRNA-synt_1b	tRNA synthetases class I (W and Y)	COG0180	Tryptophanyl-tRNA synthetase	GO:0006436;GO:0005524;GO:0004830	tryptophanyl-tRNA aminoacylation;;ATP binding;;tryptophan-tRNA ligase activity	K01867	tryptophanyl-tRNA synthetase [EC:6.1.1.2]	6.1.1.2	Ligases;Forming carbon-oxygen bonds;Ligases forming aminoacyl-tRNA and related compounds;L-tryptophan:tRNATrp ligase (AMP-forming)	-	-
gene0283	-	OmpA family protein	BS	Chromosome	Chromosome	-	366851	365667	1185	OmpA family protein	Outer membrane protein 40 OS=Porphyromonas gingivalis (strain ATCC BAA-308 / W83)	PF00691	OmpA	OmpA family	COG2885	Outer membrane protein OmpA and related peptidoglycan-associated (lipo)proteins	GO:0016020	membrane	-	-	-	-	-	-
gene0284	mutL	DNA mismatch repair endonuclease MutL	BS	Chromosome	Chromosome	-	369338	367464	1875	DNA mismatch repair endonuclease MutL	DNA mismatch repair protein MutL OS=Bacteroides thetaiotaomicron (strain ATCC 29148 / DSM 2079 / JCM 5827 / CCUG 10774 / NCTC 10582 / VPI-5482 / E50)	PF01119;PF08676;PF13589;PF02518	DNA_mis_repair;MutL_C;HATPase_c_3;HATPase_c	DNA mismatch repair protein, C-terminal domain;MutL C terminal dimerisation domain;Histidine kinase-, DNA gyrase B-, and HSP90-like ATPase;Histidine kinase-, DNA gyrase B-, and HSP90-like ATPase	COG0323	DNA mismatch repair ATPase MutL	GO:0006298;GO:0032300;GO:0005524;GO:0016887;GO:0004519;GO:0140664;GO:0030983	mismatch repair;;mismatch repair complex;;ATP binding;;ATP hydrolysis activity;;endonuclease activity;;ATP-dependent DNA damage sensor activity;;mismatched DNA binding	K03572	DNA mismatch repair protein MutL	-	-	-	-
gene0285	-	hypothetical protein	BS	Chromosome	Chromosome	-	369780	369469	312	hypothetical protein	-	-	-	-	-	-	GO:0016021	integral component of membrane	-	-	-	-	-	-
gene0286	-	hypothetical protein	BS	Chromosome	Chromosome	-	371428	369785	1644	hypothetical protein	-	PF13100;PF13100	OstA_2;OstA_2	OstA-like protein;OstA-like protein	COG1934	Lipopolysaccharide export system protein LptA	-	-	-	-	-	-	-	-
gene0287	surA	peptidylprolyl isomerase	BS	Chromosome	Chromosome	-	372819	371428	1392	peptidylprolyl isomerase	Chaperone SurA OS=Salmonella choleraesuis (strain SC-B67)	PF00639;PF00639;PF13616;PF13616	Rotamase;Rotamase;Rotamase_3;Rotamase_3	PPIC-type PPIASE domain;PPIC-type PPIASE domain;PPIC-type PPIASE domain;PPIC-type PPIASE domain	COG0760	Peptidyl-prolyl isomerase, parvulin family	GO:0003755	peptidyl-prolyl cis-trans isomerase activity	K03771	peptidyl-prolyl cis-trans isomerase SurA [EC:5.2.1.8]	5.2.1.8	Isomerases;cis-trans-Isomerases;cis-trans Isomerases (only sub-subclass identified to date);peptidylproline cis-trans-isomerase	-	-
gene0288	-	peptidylprolyl isomerase	BS	Chromosome	Chromosome	-	373674	372829	846	peptidylprolyl isomerase	-	-	-	-	-	-	GO:0016853	isomerase activity	-	-	-	-	-	-
gene0289	surA	peptidylprolyl isomerase	BS	Chromosome	Chromosome	-	375280	373733	1548	peptidylprolyl isomerase	Foldase protein PrsA OS=Geobacillus sp. (strain WCH70)	PF13616;PF00639;PF13145	Rotamase_3;Rotamase;Rotamase_2	PPIC-type PPIASE domain;PPIC-type PPIASE domain;PPIC-type PPIASE domain	COG0760	Peptidyl-prolyl isomerase, parvulin family	GO:0003755	peptidyl-prolyl cis-trans isomerase activity	K03771	peptidyl-prolyl cis-trans isomerase SurA [EC:5.2.1.8]	5.2.1.8	Isomerases;cis-trans-Isomerases;cis-trans Isomerases (only sub-subclass identified to date);peptidylproline cis-trans-isomerase	-	-
gene0290	guaB	IMP dehydrogenase	BS	Chromosome	Chromosome	-	376903	375428	1476	IMP dehydrogenase	Inosine-5'-monophosphate dehydrogenase OS=Alkalihalobacillus halodurans (strain ATCC BAA-125 / DSM 18197 / FERM 7344 / JCM 9153 / C-125)	PF00478;PF00571;PF00571;PF03060	IMPDH;CBS;CBS;NMO	IMP dehydrogenase / GMP reductase domain;CBS domain;CBS domain;Nitronate monooxygenase	COG0516	IMP dehydrogenase/GMP reductase	GO:0006177;GO:0046872;GO:0000166;GO:0003938	GMP biosynthetic process;;metal ion binding;;nucleotide binding;;IMP dehydrogenase activity	K00088	IMP dehydrogenase [EC:1.1.1.205]	1.1.1.205	Oxidoreductases;Acting on the CH-OH group of donors;With NAD+ or NADP+ as acceptor;IMP:NAD+ oxidoreductase	-	-
gene0291	recQ	DNA helicase RecQ	BS	Chromosome	Chromosome	-	379377	377197	2181	DNA helicase RecQ	ATP-dependent DNA helicase RecQ OS=Escherichia coli (strain K12)	PF09382;PF00271;PF00270;PF00570;PF16124	RQC;Helicase_C;DEAD;HRDC;RecQ_Zn_bind	RQC domain;Helicase conserved C-terminal domain;DEAD/DEAH box helicase;HRDC domain;RecQ zinc-binding	COG0514	Superfamily II DNA helicase RecQ	GO:0006310;GO:0006281;GO:0006260;GO:0009432;GO:0003677;GO:0005524;GO:0016787;GO:0016887;GO:0043138	DNA recombination;;DNA repair;;DNA replication;;SOS response;;DNA binding;;ATP binding;;hydrolase activity;;ATP hydrolysis activity;;3'-5' DNA helicase activity	K03654	ATP-dependent DNA helicase RecQ [EC:5.6.2.4]	5.6.2.4	Isomerases;Isomerases altering macromolecular conformation;Enzymes altering nucleic acid conformation;DNA 3'-5' helicase (ATP-hydrolysing)	-	-
gene0292	clpX	ATP-dependent Clp protease ATP-binding subunit ClpX	BS	Chromosome	Chromosome	-	380791	379544	1248	ATP-dependent Clp protease ATP-binding subunit ClpX	ATP-dependent Clp protease ATP-binding subunit ClpX OS=Bacteroides fragilis (strain YCH46)	PF07724;PF06689;PF00004;PF10431;PF07728;PF00493	AAA_2;zf-C4_ClpX;AAA;ClpB_D2-small;AAA_5;MCM	AAA domain (Cdc48 subfamily);ClpX C4-type zinc finger;ATPase family associated with various cellular activities (AAA);C-terminal, D2-small domain, of ClpB protein;AAA domain (dynein-related subfamily);MCM P-loop domain	COG1219	ATP-dependent protease Clp, ATPase subunit ClpX	GO:0006508;GO:0005524;GO:0008270;GO:0016887;GO:0051082;GO:0046983;GO:0140662;GO:0008233	proteolysis;;ATP binding;;zinc ion binding;;ATP hydrolysis activity;;unfolded protein binding;;protein dimerization activity;;ATP-dependent protein folding chaperone;;peptidase activity	K03544	ATP-dependent Clp protease ATP-binding subunit ClpX	-	-	-	-
gene0293	clpP	ATP-dependent Clp endopeptidase proteolytic subunit ClpP	BS	Chromosome	Chromosome	-	381456	380794	663	ATP-dependent Clp endopeptidase proteolytic subunit ClpP	ATP-dependent Clp protease proteolytic subunit OS=Bacteroides thetaiotaomicron (strain ATCC 29148 / DSM 2079 / JCM 5827 / CCUG 10774 / NCTC 10582 / VPI-5482 / E50)	PF00574	CLP_protease	Clp protease	COG0740	ATP-dependent protease ClpP, protease subunit	GO:0006508;GO:0006515;GO:0005737;GO:0009368;GO:0004252;GO:0004176;GO:0051117	proteolysis;;protein quality control for misfolded or incompletely synthesized proteins;;cytoplasm;;endopeptidase Clp complex;;serine-type endopeptidase activity;;ATP-dependent peptidase activity;;ATPase binding	K01358	ATP-dependent Clp protease, protease subunit [EC:3.4.21.92]	3.4.21.92	Hydrolases;Acting on peptide bonds (peptidases);Serine endopeptidases;endopeptidase Clp	-	-
gene0294	tig	trigger factor	BS	Chromosome	Chromosome	-	382951	381596	1356	trigger factor	Trigger factor OS=Clostridium botulinum (strain Hall / ATCC 3502 / NCTC 13319 / Type A)	PF05697	Trigger_N	Bacterial trigger factor protein (TF)	COG0544	FKBP-type peptidyl-prolyl cis-trans isomerase (trigger factor)	GO:0015031;GO:0006457;GO:0003755	protein transport;;protein folding;;peptidyl-prolyl cis-trans isomerase activity	K03545	trigger factor	-	-	-	-
gene0295	-	RNA-binding protein	BS	Chromosome	Chromosome	+	383345	383590	246	RNA-binding protein	Putative RNA-binding protein RbpD OS=Nostoc sp. (strain PCC 7120 / SAG 25.82 / UTEX 2576)	PF00076	RRM_1	RNA recognition motif. (a.k.a. RRM, RBD, or RNP domain)	COG0724	RNA recognition motif (RRM) domain	GO:0003723	RNA binding	-	-	-	-	-	-
gene0296	-	GNAT family N-acetyltransferase	BS	Chromosome	Chromosome	+	383666	384145	480	GNAT family N-acetyltransferase	Uncharacterized N-acetyltransferase YvbK OS=Bacillus subtilis (strain 168)	PF13508;PF00583	Acetyltransf_7;Acetyltransf_1	Acetyltransferase (GNAT) domain;Acetyltransferase (GNAT) family	COG0456	Ribosomal protein S18 acetylase RimI and related acetyltransferases	GO:0016407	acetyltransferase activity	-	-	-	-	-	-
gene0297	lptB	MULTISPECIES: LPS export ABC transporter ATP-binding protein	BS	Chromosome	Chromosome	-	384918	384154	765	MULTISPECIES: LPS export ABC transporter ATP-binding protein	Probable ABC transporter ATP-binding protein AZC_3926 OS=Azorhizobium caulinodans (strain ATCC 43989 / DSM 5975 / JCM 20966 / LMG 6465 / NBRC 14845 / NCIMB 13405 / ORS 571)	PF00005	ABC_tran	ABC transporter	COG1137	ABC-type lipopolysaccharide export system, ATPase component	GO:0055085;GO:0043190;GO:0005524	transmembrane transport;;ATP-binding cassette (ABC) transporter complex;;ATP binding	K06861	lipopolysaccharide export system ATP-binding protein [EC:7.5.2.5]	7.5.2.5	Translocases;Catalysing the translocation of carbohydrates and their derivatives;Linked to the hydrolysis of a nucleoside triphosphate;ATP phosphohydrolase (ABC-type, lipopolysaccharide-exporting)	-	-
gene0298	mlaE	ABC transporter permease	BS	Chromosome	Chromosome	+	384994	385737	744	ABC transporter permease	Probable ABC transporter permease protein RBE_1340 OS=Rickettsia bellii (strain RML369-C)	PF02405	MlaE	Permease MlaE	COG0767	Permease subunit MlaE of the ABC-type intermembrane phospholipid transporter Mla	GO:0043190	ATP-binding cassette (ABC) transporter complex	K02066	phospholipid/cholesterol/gamma-HCH transport system permease protein	-	-	-	-
gene0299	mlaF	ABC transporter ATP-binding protein	BS	Chromosome	Chromosome	+	385734	386504	771	ABC transporter ATP-binding protein	Probable ribonucleotide transport ATP-binding protein mkl OS=Mycobacterium leprae (strain TN)	PF00005	ABC_tran	ABC transporter	COG1127	ATPase subunit MlaF of the ABC-type intermembrane phospholipid transporter Mla	GO:0005524	ATP binding	K02065	phospholipid/cholesterol/gamma-HCH transport system ATP-binding protein	-	-	-	-
gene0300	-	response regulator transcription factor	BS	Chromosome	Chromosome	-	387393	386746	648	response regulator transcription factor	Transcriptional regulatory protein DegU OS=Brevibacillus brevis	PF00072;PF00196	Response_reg;GerE	Response regulator receiver domain;Bacterial regulatory proteins, luxR family	COG2197	DNA-binding response regulator, NarL/FixJ family, contains REC and HTH domains	GO:0006355;GO:0000160;GO:0003677	regulation of DNA-templated transcription;;phosphorelay signal transduction system;;DNA binding	-	-	-	-	-	-
gene0301	engA	ribosome biogenesis GTPase Der	BS	Chromosome	Chromosome	-	388791	387478	1314	ribosome biogenesis GTPase Der	GTPase Der OS=Bacteroides fragilis (strain YCH46)	PF01926;PF01926;PF02421;PF02421;PF14714;PF00009;PF00009;PF04548	MMR_HSR1;MMR_HSR1;FeoB_N;FeoB_N;KH_dom-like;GTP_EFTU;GTP_EFTU;AIG1	50S ribosome-binding GTPase;50S ribosome-binding GTPase;Ferrous iron transport protein B;Ferrous iron transport protein B;KH-domain-like of EngA bacterial GTPase enzymes, C-terminal;Elongation factor Tu GTP binding domain;Elongation factor Tu GTP binding domain;AIG1 family	COG1160	Double Era-like domain GTPase Der	GO:0042254;GO:0005525	ribosome biogenesis;;GTP binding	K03977	GTPase	-	-	-	-
gene0302	era	GTPase Era	BS	Chromosome	Chromosome	-	389720	388839	882	GTPase Era	GTPase Era OS=Amoebophilus asiaticus (strain 5a2)	PF01926;PF07650;PF02421;PF00009;PF10662;PF00071	MMR_HSR1;KH_2;FeoB_N;GTP_EFTU;PduV-EutP;Ras	50S ribosome-binding GTPase;KH domain;Ferrous iron transport protein B;Elongation factor Tu GTP binding domain;Ethanolamine utilisation - propanediol utilisation;Ras family	COG1159	GTPase Era, involved in 16S rRNA processing	GO:0042274;GO:0005737;GO:0005886;GO:0005525;GO:0003924;GO:0070181	ribosomal small subunit biogenesis;;cytoplasm;;plasma membrane;;GTP binding;;GTPase activity;;small ribosomal subunit rRNA binding	K03595	GTPase	-	-	-	-
gene0303	fabH	ketoacyl-ACP synthase III	BS	Chromosome	Chromosome	-	390812	389808	1005	ketoacyl-ACP synthase III	3-oxoacyl-[acyl-carrier-protein] synthase 3 protein 2 OS=Bacteroides thetaiotaomicron (strain ATCC 29148 / DSM 2079 / JCM 5827 / CCUG 10774 / NCTC 10582 / VPI-5482 / E50)	PF08541;PF08545;PF00108	ACP_syn_III_C;ACP_syn_III;Thiolase_N	3-Oxoacyl-[acyl-carrier-protein (ACP)] synthase III C terminal;3-Oxoacyl-[acyl-carrier-protein (ACP)] synthase III;Thiolase, N-terminal domain	COG0332	3-oxoacyl-[acyl-carrier-protein] synthase III	GO:0006633;GO:0005737;GO:0004315;GO:0033818	fatty acid biosynthetic process;;cytoplasm;;3-oxoacyl-[acyl-carrier-protein] synthase activity;;beta-ketoacyl-acyl-carrier-protein synthase III activity	K00648	3-oxoacyl-[acyl-carrier-protein] synthase III [EC:2.3.1.180]	2.3.1.180	Transferases;Acyltransferases;Transferring groups other than aminoacyl groups;acetyl-CoA:malonyl-[acyl-carrier protein] C-acyltransferase	-	-
gene0304	rpmF	50S ribosomal protein L32	BS	Chromosome	Chromosome	-	391102	390917	186	50S ribosomal protein L32	50S ribosomal protein L32 OS=Bacteroides thetaiotaomicron (strain ATCC 29148 / DSM 2079 / JCM 5827 / CCUG 10774 / NCTC 10582 / VPI-5482 / E50)	PF01783	Ribosomal_L32p	Ribosomal L32p protein family	COG0333	Ribosomal protein L32	GO:0006412;GO:0015934;GO:0003735	translation;;large ribosomal subunit;;structural constituent of ribosome	K02911	large subunit ribosomal protein L32	-	-	-	-
gene0305	yceD	DUF177 domain-containing protein	BS	Chromosome	Chromosome	-	391691	391116	576	DUF177 domain-containing protein	-	PF02620	YceD	Large ribosomal RNA subunit accumulation protein YceD	COG1399	23S rRNA accumulation protein YceD (essential in plants, uncharacterized in bacteria)	-	-	K07040	DUF177 domain-containing protein	-	-	-	-
gene0306	-	HAMP domain-containing histidine kinase	BS	Chromosome	Chromosome	-	392993	391848	1146	HAMP domain-containing histidine kinase	Sporulation kinase D OS=Bacillus subtilis (strain 168)	PF02518	HATPase_c	Histidine kinase-, DNA gyrase B-, and HSP90-like ATPase	COG0642	Signal transduction histidine kinase	GO:0016310;GO:0016021;GO:0016301;GO:0016772	phosphorylation;;integral component of membrane;;kinase activity;;transferase activity, transferring phosphorus-containing groups	-	-	-	-	-	-
gene0312	-	hypothetical protein	BS	Chromosome	Chromosome	+	399018	399200	183	hypothetical protein	-	-	-	-	-	-	-	-	-	-	-	-	-	-
gene0313	metF	methylenetetrahydrofolate reductase	BS	Chromosome	Chromosome	+	400368	401321	954	methylenetetrahydrofolate reductase	5,10-methylenetetrahydrofolate reductase OS=Aquifex aeolicus (strain VF5)	PF02219	MTHFR	Methylenetetrahydrofolate reductase	COG0685	5,10-methylenetetrahydrofolate reductase	GO:0035999;GO:0009086;GO:0005829;GO:0106312;GO:0106313;GO:0004489	tetrahydrofolate interconversion;;methionine biosynthetic process;;cytosol;;methylenetetrahydrofolate reductase NADH activity;;methylenetetrahydrofolate reductase NADPH activity;;methylenetetrahydrofolate reductase (NAD(P)H) activity	K00297	methylenetetrahydrofolate reductase (NADH) [EC:1.5.1.54]	1.5.1.54	Oxidoreductases;Acting on the CH-NH group of donors;With NAD+ or NADP+ as acceptor;5-methyltetrahydrofolate:NAD+ oxidoreductase	-	-
gene0314	holB	DNA polymerase III subunit	BS	Chromosome	Chromosome	+	401423	402532	1110	DNA polymerase III subunit	DNA polymerase III subunit tau/gamma OS=Haemophilus influenzae (strain ATCC 51907 / DSM 11121 / KW20 / Rd)	PF13177	DNA_pol3_delta2	DNA polymerase III, delta subunit	COG2812	DNA polymerase III, gamma/tau subunits	-	-	K02341	DNA polymerase III subunit delta' [EC:2.7.7.7]	2.7.7.7	Transferases;Transferring phosphorus-containing groups;Nucleotidyltransferases;2'-deoxyribonucleoside-5'-triphosphate:DNA deoxynucleotidyltransferase (DNA-directed)	-	-
gene0315	-	hypothetical protein	BS	Chromosome	Chromosome	+	402641	404140	1500	hypothetical protein	Stage 0 sporulation protein YaaT OS=Bacillus subtilis (strain 168)	PF04468	PSP1	PSP1 C-terminal conserved region	COG1774	Cell fate regulator YaaT, PSP1 superfamily (controls sporulation, competence, biofilm development)	-	-	-	-	-	-	-	-
gene0316	-	gliding motility lipoprotein GldH	BS	Chromosome	Chromosome	+	404151	404603	453	gliding motility lipoprotein GldH	Gliding motility lipoprotein GldH OS=Flavobacterium johnsoniae (strain ATCC 17061 / DSM 2064 / JCM 8514 / NBRC 14942 / NCIMB 11054 / UW101)	PF14109	GldH_lipo	GldH lipoprotein	-	-	-	-	-	-	-	-	-	-
gene0317	rodA	rod shape-determining protein RodA	BS	Chromosome	Chromosome	-	406128	404671	1458	rod shape-determining protein RodA	Peptidoglycan glycosyltransferase RodA OS=Treponema pallidum (strain Nichols)	PF01098;PF01098	FTSW_RODA_SPOVE;FTSW_RODA_SPOVE	Cell cycle protein;Cell cycle protein	COG0772	Peptodoglycan polymerase FtsW/RodA/SpoVE	GO:0008360;GO:0051301;GO:0016021	regulation of cell shape;;cell division;;integral component of membrane	K05837	rod shape determining protein RodA	-	-	-	-
gene0318	mrdA	penicillin-binding transpeptidase domain-containing protein	BS	Chromosome	Chromosome	-	407965	406109	1857	penicillin-binding transpeptidase domain-containing protein	Peptidoglycan D,D-transpeptidase MrdA OS=Haemophilus influenzae (strain ATCC 51907 / DSM 11121 / KW20 / Rd)	PF00905;PF03717	Transpeptidase;PBP_dimer	Penicillin binding protein transpeptidase domain;Penicillin-binding Protein dimerisation domain	COG0768	Cell division protein FtsI, peptidoglycan transpeptidase (Penicillin-binding protein 2)	GO:0016021;GO:0008658	integral component of membrane;;penicillin binding	K05515	penicillin-binding protein 2 [EC:3.4.16.4]	3.4.16.4	Hydrolases;Acting on peptide bonds (peptidases);Serine-type carboxypeptidases;serine-type D-Ala-D-Ala carboxypeptidase	-	-
gene0319	-	rod shape-determining protein MreD	BS	Chromosome	Chromosome	-	408465	407968	498	rod shape-determining protein MreD	-	-	-	-	-	-	GO:0008360;GO:0016021;GO:0005886	regulation of cell shape;;integral component of membrane;;plasma membrane	-	-	-	-	-	-
gene0320	mreC	rod shape-determining protein MreC	BS	Chromosome	Chromosome	-	409307	408465	843	rod shape-determining protein MreC	Cell shape-determining protein MreC OS=Listeria monocytogenes serovar 1/2a (strain ATCC BAA-679 / EGD-e)	PF04085	MreC	rod shape-determining protein MreC	COG1792	Cell shape-determining protein MreC	GO:0008360;GO:0016021	regulation of cell shape;;integral component of membrane	K03570	rod shape-determining protein MreC	-	-	-	-
gene0321	mreB	MULTISPECIES: rod shape-determining protein	BS	Chromosome	Chromosome	-	410497	409475	1023	MULTISPECIES: rod shape-determining protein	Cell shape-determining protein Mbl OS=Bacillus cereus (strain ATCC 10987 / NRS 248)	PF06723;PF14450;PF00012	MreB_Mbl;FtsA;HSP70	MreB/Mbl protein;Cell division protein FtsA;Hsp70 protein	COG1077	Cell shape-determining ATPase MreB, actin-like superfamily	GO:0008360;GO:0000902;GO:0005737;GO:0005524	regulation of cell shape;;cell morphogenesis;;cytoplasm;;ATP binding	K03569	rod shape-determining protein MreB and related proteins	-	-	-	-
gene0322	purH	bifunctional phosphoribosylaminoimidazolecarboxamide formyltransferase/IMP cyclohydrolase	BS	Chromosome	Chromosome	-	412149	410626	1524	bifunctional phosphoribosylaminoimidazolecarboxamide formyltransferase/IMP cyclohydrolase	Bifunctional purine biosynthesis protein PurH OS=Bacteroides thetaiotaomicron (strain ATCC 29148 / DSM 2079 / JCM 5827 / CCUG 10774 / NCTC 10582 / VPI-5482 / E50)	PF01808;PF02142	AICARFT_IMPCHas;MGS	AICARFT/IMPCHase bienzyme;MGS-like domain	COG0138	AICAR transformylase/IMP cyclohydrolase PurH	GO:0006189;GO:0003937;GO:0004643	'de novo' IMP biosynthetic process;;IMP cyclohydrolase activity;;phosphoribosylaminoimidazolecarboxamide formyltransferase activity	K00602	phosphoribosylaminoimidazolecarboxamide formyltransferase / IMP cyclohydrolase [EC:2.1.2.3 3.5.4.10]	2.1.2.3;3.5.4.10	Transferases;Transferring one-carbon groups;Hydroxymethyl-, formyl- and related transferases;10-formyltetrahydrofolate:5'-phosphoribosyl-5-amino-4-imidazole-carboxamide N-formyltransferase|Hydrolases;Acting on carbon-nitrogen bonds, other than peptide bonds;In cyclic amidines;IMP 1,2-hydrolase (ring-opening)	-	-
gene0323	pepO	M13 family metallopeptidase	BS	Chromosome	Chromosome	-	414334	412301	2034	M13 family metallopeptidase	Endothelin-converting enzyme 1 OS=Mus musculus	PF05649;PF01431	Peptidase_M13_N;Peptidase_M13	Peptidase family M13;Peptidase family M13	COG3590	Predicted metalloendopeptidase	GO:0006508;GO:0046872;GO:0004222	proteolysis;;metal ion binding;;metalloendopeptidase activity	K07386	putative endopeptidase [EC:3.4.24.-]	-	-	-	-
gene0324	-	ABC-F family ATP-binding cassette domain-containing protein	BS	Chromosome	Chromosome	-	416317	414359	1959	ABC-F family ATP-binding cassette domain-containing protein	Putative ATP-binding protein YdiF OS=Bacillus subtilis (strain 168)	PF00005;PF00005;PF12848;PF16326	ABC_tran;ABC_tran;ABC_tran_Xtn;ABC_tran_CTD	ABC transporter;ABC transporter;ABC transporter;ABC transporter C-terminal domain	COG0488	ATPase components of ABC transporters with duplicated ATPase domains	GO:0003677;GO:0005524	DNA binding;;ATP binding	K06158	ATP-binding cassette, subfamily F, member 3	-	-	-	-
gene0325	-	S41 family peptidase	BS	Chromosome	Chromosome	-	418031	416646	1386	S41 family peptidase	C-terminal processing peptidase, chloroplastic OS=Tetradesmus obliquus	PF03572;PF18294;PF17820	Peptidase_S41;Pept_S41_N;PDZ_6	Peptidase family S41;Peptidase S41 N-terminal domain;PDZ domain	COG0793	C-terminal processing protease CtpA/Prc, contains a PDZ domain	GO:0006508;GO:0008236	proteolysis;;serine-type peptidase activity	-	-	-	-	-	-
gene0326	-	nucleotidyltransferase	BS	Chromosome	Chromosome	-	419030	418128	903	nucleotidyltransferase	-	-	-	-	COG1213	Choline kinase	GO:0016740	transferase activity	-	-	-	-	-	-
gene0327	-	hypothetical protein	BS	Chromosome	Chromosome	-	421528	419156	2373	hypothetical protein	-	PF01103	Omp85	Omp85 superfamily domain	COG4775	Outer membrane protein assembly factor BamA	GO:0016021;GO:0019867	integral component of membrane;;outer membrane	-	-	-	-	-	-
gene0328	-	translocation/assembly module TamB domain-containing protein	BS	Chromosome	Chromosome	-	426030	421525	4506	translocation/assembly module TamB domain-containing protein	-	PF04357	TamB	TamB, inner membrane protein subunit of TAM complex	COG2911	Autotransporter translocation and assembly protein TamB	GO:0009306;GO:0005887	protein secretion;;integral component of plasma membrane	-	-	-	-	-	-
gene0329	-	ATP-binding protein	BS	Chromosome	Chromosome	-	428476	426092	2385	ATP-binding protein	Autoinducer 2 sensor kinase/phosphatase LuxQ OS=Vibrio parahaemolyticus serotype O3:K6 (strain RIMD 2210633)	PF02518;PF00072;PF00512	HATPase_c;Response_reg;HisKA	Histidine kinase-, DNA gyrase B-, and HSP90-like ATPase;Response regulator receiver domain;His Kinase A (phospho-acceptor) domain	COG0745	DNA-binding response regulator, OmpR family, contains REC and winged-helix (wHTH) domain	GO:0016021;GO:0000155	integral component of membrane;;phosphorelay sensor kinase activity	-	-	-	-	-	-
gene0330	norM	MATE family efflux transporter	BS	Chromosome	Chromosome	-	429920	428580	1341	MATE family efflux transporter	Multidrug resistance protein NorM OS=Photobacterium profundum (strain SS9)	PF01554;PF01554;PF14667	MatE;MatE;Polysacc_synt_C	MatE;MatE;Polysaccharide biosynthesis C-terminal domain	COG0534	Na+-driven multidrug efflux pump, DinF/NorM/MATE family	-	-	K03327	multidrug resistance protein, MATE family	-	-	-	-
gene0331	-	insulinase family protein	BS	Chromosome	Chromosome	-	431259	429985	1275	insulinase family protein	Uncharacterized zinc protease y4wA OS=Sinorhizobium fredii (strain NBRC 101917 / NGR234)	PF05193;PF00675	Peptidase_M16_C;Peptidase_M16	Peptidase M16 inactive domain;Insulinase (Peptidase family M16)	COG0612	Predicted Zn-dependent peptidase, M16 family	GO:0046872	metal ion binding	-	-	-	-	-	-
gene0332	-	peptidylprolyl isomerase	BS	Chromosome	Chromosome	-	432109	431261	849	peptidylprolyl isomerase	Putative peptidyl-prolyl cis-trans isomerase OS=Staphylococcus saprophyticus subsp. saprophyticus (strain ATCC 15305 / DSM 20229 / NCIMB 8711 / NCTC 7292 / S-41)	PF00160	Pro_isomerase	Cyclophilin type peptidyl-prolyl cis-trans isomerase/CLD	COG0652	Peptidyl-prolyl cis-trans isomerase (rotamase) - cyclophilin family	GO:0006457;GO:0000413;GO:0003755	protein folding;;protein peptidyl-prolyl isomerization;;peptidyl-prolyl cis-trans isomerase activity	K01802	peptidylprolyl isomerase [EC:5.2.1.8]	5.2.1.8	Isomerases;cis-trans-Isomerases;cis-trans Isomerases (only sub-subclass identified to date);peptidylproline cis-trans-isomerase	-	-
gene0333	zraR	sigma-54 dependent transcriptional regulator	BS	Chromosome	Chromosome	+	432183	433580	1398	sigma-54 dependent transcriptional regulator	Transcriptional regulatory protein ZraR OS=Escherichia coli (strain K12)	PF00158;PF00072;PF14532;PF02954;PF07728;PF00004	Sigma54_activat;Response_reg;Sigma54_activ_2;HTH_8;AAA_5;AAA	Sigma-54 interaction domain;Response regulator receiver domain;Sigma-54 interaction domain;Bacterial regulatory protein, Fis family;AAA domain (dynein-related subfamily);ATPase family associated with various cellular activities (AAA)	COG2204	DNA-binding transcriptional response regulator, NtrC family, contains REC, AAA-type ATPase, and a Fis-type DNA-binding domains	GO:0006355;GO:0000160;GO:0005524;GO:0043565	regulation of DNA-templated transcription;;phosphorelay signal transduction system;;ATP binding;;sequence-specific DNA binding	K07713	two-component system, NtrC family, response regulator HydG	-	-	-	-
gene0334	-	hypothetical protein	BS	Chromosome	Chromosome	+	433985	434206	222	hypothetical protein	-	-	-	-	-	-	-	-	-	-	-	-	-	-
gene0335	-	hypothetical protein	BS	Chromosome	Chromosome	+	434279	434515	237	hypothetical protein	-	-	-	-	-	-	-	-	-	-	-	-	-	-
gene0336	rluD	RNA pseudouridine synthase	BS	Chromosome	Chromosome	-	435262	434591	672	RNA pseudouridine synthase	Uncharacterized RNA pseudouridine synthase slr1629 OS=Synechocystis sp. (strain PCC 6803 / Kazusa)	PF00849	PseudoU_synth_2	RNA pseudouridylate synthase	COG0564	Pseudouridine synthase RluA, 23S rRNA- or tRNA-specific	GO:0034470;GO:0001522;GO:0003723;GO:0140098;GO:0009982	ncRNA processing;;pseudouridine synthesis;;RNA binding;;catalytic activity, acting on RNA;;pseudouridine synthase activity	K06180	23S rRNA pseudouridine1911/1915/1917 synthase [EC:5.4.99.23]	5.4.99.23	Isomerases;Intramolecular transferases;Transferring other groups;23S rRNA-uridine1911/1915/1917 uracil mutase	-	-
gene0337	fabG	3-oxoacyl-[acyl-carrier-protein] reductase	BS	Chromosome	Chromosome	-	436020	435274	747	3-oxoacyl-[acyl-carrier-protein] reductase	3-oxoacyl-[acyl-carrier-protein] reductase FabG OS=Staphylococcus aureus (strain MW2)	PF13561;PF00106;PF08659	adh_short_C2;adh_short;KR	Enoyl-(Acyl carrier protein) reductase;short chain dehydrogenase;KR domain	COG1028	NAD(P)-dependent dehydrogenase, short-chain alcohol dehydrogenase family	GO:0006633;GO:0051287;GO:0004316	fatty acid biosynthetic process;;NAD binding;;3-oxoacyl-[acyl-carrier-protein] reductase (NADPH) activity	K00059	3-oxoacyl-[acyl-carrier protein] reductase [EC:1.1.1.100]	1.1.1.100	Oxidoreductases;Acting on the CH-OH group of donors;With NAD+ or NADP+ as acceptor;(3R)-3-hydroxyacyl-[acyl-carrier protein]:NADP+ oxidoreductase	-	-
gene0338	-	TetR/AcrR family transcriptional regulator	BS	Chromosome	Chromosome	-	436628	436038	591	TetR/AcrR family transcriptional regulator	HTH-type transcriptional regulator QacR OS=Staphylococcus haemolyticus	PF00440	TetR_N	Bacterial regulatory proteins, tetR family	COG1309	DNA-binding protein, AcrR family, includes nucleoid occlusion protein SlmA	GO:0003677	DNA binding	-	-	-	-	-	-
gene0340	-	tetratricopeptide repeat protein	BS	Chromosome	Chromosome	-	438695	437262	1434	tetratricopeptide repeat protein	-	PF13432;PF13174;PF13181;PF13181	TPR_16;TPR_6;TPR_8;TPR_8	Tetratricopeptide repeat;Tetratricopeptide repeat;Tetratricopeptide repeat;Tetratricopeptide repeat	COG3063	Type IV pilus assembly protein PilF/PilW	-	-	-	-	-	-	-	-
gene0341	-	hypothetical protein	BS	Chromosome	Chromosome	-	439659	438715	945	hypothetical protein	Phosphate-binding protein PstS OS=Staphylococcus saprophyticus subsp. saprophyticus (strain ATCC 15305 / DSM 20229 / NCIMB 8711 / NCTC 7292 / S-41)	PF12849	PBP_like_2	PBP superfamily domain	COG0226	ABC-type phosphate transport system, periplasmic component	-	-	-	-	-	-	-	-
gene0342	tonB	energy transducer TonB	BS	Chromosome	Chromosome	-	440484	439669	816	energy transducer TonB	-	PF03544	TonB_C	Gram-negative bacterial TonB protein C-terminal	COG0810	Periplasmic protein TonB, links inner and outer membranes	GO:0055085;GO:0015031;GO:0016021;GO:0005886;GO:0030288;GO:0031992;GO:0015343	transmembrane transport;;protein transport;;integral component of membrane;;plasma membrane;;outer membrane-bounded periplasmic space;;energy transducer activity;;siderophore transmembrane transporter activity	K03832	periplasmic protein TonB	-	-	-	-
gene0343	-	biopolymer transporter ExbD	BS	Chromosome	Chromosome	-	441162	440512	651	biopolymer transporter ExbD	-	PF02472	ExbD	Biopolymer transport protein ExbD/TolR	COG0848	Biopolymer transport protein ExbD	GO:0015031;GO:0016021;GO:0005886;GO:0022857	protein transport;;integral component of membrane;;plasma membrane;;transmembrane transporter activity	-	-	-	-	-	-
gene0344	-	biopolymer transporter ExbD	BS	Chromosome	Chromosome	-	441780	441175	606	biopolymer transporter ExbD	-	PF02472	ExbD	Biopolymer transport protein ExbD/TolR	COG0848	Biopolymer transport protein ExbD	GO:0015031;GO:0016021;GO:0005886;GO:0022857	protein transport;;integral component of membrane;;plasma membrane;;transmembrane transporter activity	-	-	-	-	-	-
gene0345	exbB	MotA/TolQ/ExbB proton channel family protein	BS	Chromosome	Chromosome	-	442622	441810	813	MotA/TolQ/ExbB proton channel family protein	Tol-Pal system protein TolQ OS=Pseudomonas aeruginosa (strain ATCC 15692 / DSM 22644 / CIP 104116 / JCM 14847 / LMG 12228 / 1C / PRS 101 / PAO1)	PF01618	MotA_ExbB	MotA/TolQ/ExbB proton channel family	COG0811	Biopolymer transport protein ExbB/TolQ	GO:0015031;GO:0016021;GO:0005886	protein transport;;integral component of membrane;;plasma membrane	K03561	biopolymer transport protein ExbB	-	-	-	-
gene0346	-	hypothetical protein	BS	Chromosome	Chromosome	-	443205	442768	438	hypothetical protein	-	-	-	-	-	-	-	-	-	-	-	-	-	-
gene0352	-	hypothetical protein	BS	Chromosome	Chromosome	+	449217	449399	183	hypothetical protein	-	-	-	-	-	-	-	-	-	-	-	-	-	-
gene0353	-	hypothetical protein	BS	Chromosome	Chromosome	+	449881	449982	102	hypothetical protein	-	-	-	-	-	-	GO:0016021	integral component of membrane	-	-	-	-	-	-
gene0354	-	hypothetical protein	BS	Chromosome	Chromosome	-	450068	449934	135	hypothetical protein	-	-	-	-	-	-	GO:0016021	integral component of membrane	-	-	-	-	-	-
gene0355	-	flavodoxin	BS	Chromosome	Chromosome	+	450153	450698	546	flavodoxin	-	PF12682	Flavodoxin_4	Flavodoxin	COG0716	Flavodoxin	GO:0010181	FMN binding	-	-	-	-	-	-
gene0356	-	flavin reductase family protein	BS	Chromosome	Chromosome	+	450695	451255	561	flavin reductase family protein	Flavoredoxin OS=Megalodesulfovibrio gigas (strain ATCC 19364 / DSM 1382 / NCIMB 9332 / VKM B-1759)	PF01613	Flavin_Reduct	Flavin reductase like domain	COG1853	FMN reductase RutF, DIM6/NTAB family	GO:0010181;GO:0016646	FMN binding;;oxidoreductase activity, acting on the CH-NH group of donors, NAD or NADP as acceptor	-	-	-	-	-	-
gene0357	-	hypothetical protein	BS	Chromosome	Chromosome	+	451296	452330	1035	hypothetical protein	Uncharacterized protein PA2218 OS=Pseudomonas aeruginosa (strain ATCC 15692 / DSM 22644 / CIP 104116 / JCM 14847 / LMG 12228 / 1C / PRS 101 / PAO1)	PF02129;PF00561;PF01738	Peptidase_S15;Abhydrolase_1;DLH	X-Pro dipeptidyl-peptidase (S15 family);alpha/beta hydrolase fold;Dienelactone hydrolase family	COG1073	Fermentation-respiration switch esterase FrsA, DUF1100 family	GO:0016787	hydrolase activity	K06889	uncharacterized protein	-	-	-	-
gene0358	-	fibronectin type III domain-containing protein	BS	Chromosome	Chromosome	-	455202	453139	2064	fibronectin type III domain-containing protein	-	-	-	-	COG3656	Predicted periplasmic protein	-	-	-	-	-	-	-	-
gene0359	-	PEGA domain-containing protein	BS	Chromosome	Chromosome	-	456564	455218	1347	PEGA domain-containing protein	-	PF08308	PEGA	PEGA domain	-	-	-	-	-	-	-	-	-	-
gene0360	-	hypothetical protein	BS	Chromosome	Chromosome	-	456978	456850	129	hypothetical protein	-	-	-	-	-	-	-	-	-	-	-	-	-	-
gene0361	-	TonB-dependent receptor	BS	Chromosome	Chromosome	+	457240	460761	3522	TonB-dependent receptor	TonB-dependent receptor P3 OS=Formosa agariphila (strain DSM 15362 / KCTC 12365 / LMG 23005 / KMM 3901 / M-2Alg 35-1)	PF00593;PF07715;PF13715	TonB_dep_Rec;Plug;CarbopepD_reg_2	TonB dependent receptor;TonB-dependent Receptor Plug Domain;CarboxypepD_reg-like domain	COG1629	Outer membrane receptor protein, Fe transport	GO:0009279	cell outer membrane	-	-	-	-	-	-
gene0362	susD	RagB/SusD family nutrient uptake outer membrane protein	BS	Chromosome	Chromosome	+	460777	462540	1764	RagB/SusD family nutrient uptake outer membrane protein	SusD-like protein P38 OS=Formosa agariphila (strain DSM 15362 / KCTC 12365 / LMG 23005 / KMM 3901 / M-2Alg 35-1)	PF07980;PF14322	SusD_RagB;SusD-like_3	SusD family;Starch-binding associating with outer membrane	-	-	GO:0009279	cell outer membrane	K21572	starch-binding outer membrane protein, SusD/RagB family	-	-	-	-
gene0363	-	sugar phosphate isomerase/epimerase	BS	Chromosome	Chromosome	+	462592	463554	963	sugar phosphate isomerase/epimerase	Uncharacterized protein MJ1614 OS=Methanocaldococcus jannaschii (strain ATCC 43067 / DSM 2661 / JAL-1 / JCM 10045 / NBRC 100440)	PF01261	AP_endonuc_2	Xylose isomerase-like TIM barrel	COG1082	Sugar phosphate isomerase/epimerase	-	-	-	-	-	-	-	-
gene0364	-	T9SS type A sorting domain-containing protein	BS	Chromosome	Chromosome	+	463695	465491	1797	T9SS type A sorting domain-containing protein	-	-	-	-	-	-	GO:0052692	raffinose alpha-galactosidase activity	-	-	-	-	-	-
gene0365	-	endonuclease/exonuclease/phosphatase family protein	BS	Chromosome	Chromosome	+	465577	468171	2595	endonuclease/exonuclease/phosphatase family protein	-	PF03372	Exo_endo_phos	Endonuclease/Exonuclease/phosphatase family	COG3568	Metal-dependent hydrolase, endonuclease/exonuclease/phosphatase family	GO:0052692	raffinose alpha-galactosidase activity	-	-	-	-	-	-
gene0366	malZ	glycoside hydrolase family 97 protein	BS	Chromosome	Chromosome	-	470268	468298	1971	glycoside hydrolase family 97 protein	Retaining alpha-galactosidase OS=Bacteroides thetaiotaomicron (strain ATCC 29148 / DSM 2079 / JCM 5827 / CCUG 10774 / NCTC 10582 / VPI-5482 / E50)	PF10566;PF14508;PF14509	Glyco_hydro_97;GH97_N;GH97_C	Glycoside hydrolase 97;Glycosyl-hydrolase 97 N-terminal;Glycosyl-hydrolase 97 C-terminal, oligomerisation	COG0308	Aminopeptidase N, contains DUF3458 domain	-	-	K01187	alpha-glucosidase [EC:3.2.1.20]	3.2.1.20	Hydrolases;Glycosylases;Glycosidases, i.e. enzymes that hydrolyse O- and S-glycosyl compounds;alpha-D-glucoside glucohydrolase	-	-
gene0367	-	endonuclease/exonuclease/phosphatase family protein	BS	Chromosome	Chromosome	-	471210	470305	906	endonuclease/exonuclease/phosphatase family protein	Uncharacterized protein L388 OS=Acanthamoeba polyphaga mimivirus	PF03372	Exo_endo_phos	Endonuclease/Exonuclease/phosphatase family	COG3568	Metal-dependent hydrolase, endonuclease/exonuclease/phosphatase family	GO:0003824	catalytic activity	-	-	-	-	-	-
gene0368	-	Na+/H+-dicarboxylate symporter	BS	Chromosome	Chromosome	+	471437	472540	1104	Na+/H+-dicarboxylate symporter	Serine/threonine transporter SstT OS=Streptococcus thermophilus (strain CNRZ 1066)	PF00375	SDF	Sodium:dicarboxylate symporter family	COG1301	Na+/H+-dicarboxylate symporter	GO:0016021;GO:0015293	integral component of membrane;;symporter activity	-	-	-	-	-	-
gene0369	-	FecR domain-containing protein	BS	Chromosome	Chromosome	+	472701	473675	975	FecR domain-containing protein	-	PF04773;PF16344	FecR;DUF4974	FecR protein;Domain of unknown function (DUF4974)	COG3712	Periplasmic ferric-dicitrate binding protein FecR, regulates iron transport	GO:0016021	integral component of membrane	-	-	-	-	-	-
gene0370	-	alpha-amylase family glycosyl hydrolase	BS	Chromosome	Chromosome	+	473728	475425	1698	alpha-amylase family glycosyl hydrolase	Oligo-1,6-glucosidase OS=Parageobacillus thermoglucosidasius	PF00128	Alpha-amylase	Alpha amylase, catalytic domain	COG0366	Glycosidase/amylase (phosphorylase)	GO:0005975	carbohydrate metabolic process	-	-	-	-	-	-
gene0371	-	DUF4886 domain-containing protein	BS	Chromosome	Chromosome	+	475458	478958	3501	DUF4886 domain-containing protein	Immunoglobulin A1 protease OS=Streptococcus sanguinis	PF16227;PF18962	DUF4886;Por_Secre_tail	Domain of unknown function (DUF4886);Secretion system C-terminal sorting domain	COG5492	Uncharacterized conserved protein YjdB, contains Ig-like domain	-	-	-	-	-	-	-	-
gene0372	rpoE	RNA polymerase sigma-70 factor	BS	Chromosome	Chromosome	-	479551	478982	570	RNA polymerase sigma-70 factor	RNA polymerase sigma-H factor OS=Pseudomonas aeruginosa (strain ATCC 15692 / DSM 22644 / CIP 104116 / JCM 14847 / LMG 12228 / 1C / PRS 101 / PAO1)	PF08281;PF04542;PF07638;PF04545	Sigma70_r4_2;Sigma70_r2;Sigma70_ECF;Sigma70_r4	Sigma-70, region 4;Sigma-70 region 2;ECF sigma factor;Sigma-70, region 4	COG1595	DNA-directed RNA polymerase specialized sigma subunit, sigma24 family	GO:0006352;GO:0006950;GO:0003677;GO:0016987	DNA-templated transcription initiation;;response to stress;;DNA binding;;sigma factor activity	K03088	RNA polymerase sigma-70 factor, ECF subfamily	-	-	-	-
gene0373	-	glycoside hydrolase family 20 protein	BS	Chromosome	Chromosome	+	479856	482198	2343	glycoside hydrolase family 20 protein	Beta-hexosaminidase OS=Porphyromonas gingivalis (strain ATCC BAA-308 / W83)	PF00728;PF02838;PF13287;PF13290;PF00754	Glyco_hydro_20;Glyco_hydro_20b;Fn3_assoc;CHB_HEX_C_1;F5_F8_type_C	Glycosyl hydrolase family 20, catalytic domain;Glycosyl hydrolase family 20, domain 2;Fn3 associated;Chitobiase/beta-hexosaminidase C-terminal domain;F5/8 type C domain	COG3525	N-acetyl-beta-hexosaminidase	GO:0005975;GO:0102148;GO:0004563	carbohydrate metabolic process;;N-acetyl-beta-D-galactosaminidase activity;;beta-N-acetylhexosaminidase activity	K12373	hexosaminidase [EC:3.2.1.52]	3.2.1.52	Hydrolases;Glycosylases;Glycosidases, i.e. enzymes that hydrolyse O- and S-glycosyl compounds;beta-N-acetyl-D-hexosaminide N-acetylhexosaminohydrolase	-	-
gene0374	-	MBOAT family protein	BS	Chromosome	Chromosome	-	483863	482376	1488	MBOAT family protein	Peptidoglycan O-acetyltransferase OS=Helicobacter pylori (strain ATCC 700392 / 26695)	PF03062	MBOAT	MBOAT, membrane-bound O-acyltransferase family	COG1696	D-alanyl-lipoteichoic acid acyltransferase DltB, MBOAT superfamily	GO:0042121;GO:0016021;GO:0005886;GO:0016746	alginic acid biosynthetic process;;integral component of membrane;;plasma membrane;;acyltransferase activity	-	-	-	-	-	-
gene0375	-	SGNH/GDSL hydrolase family protein	BS	Chromosome	Chromosome	-	484752	483850	903	SGNH/GDSL hydrolase family protein	-	PF13472;PF00657	Lipase_GDSL_2;Lipase_GDSL	GDSL-like Lipase/Acylhydrolase family;GDSL-like Lipase/Acylhydrolase	COG2755	Lysophospholipase L1 or related esterase. Includes spore coat protein LipC/YcsK	-	-	-	-	-	-	-	-
gene0376	-	SGNH/GDSL hydrolase family protein	BS	Chromosome	Chromosome	-	486106	484733	1374	SGNH/GDSL hydrolase family protein	-	-	-	-	COG2755	Lysophospholipase L1 or related esterase. Includes spore coat protein LipC/YcsK	GO:0016021	integral component of membrane	-	-	-	-	-	-
gene0377	-	hypothetical protein	BS	Chromosome	Chromosome	-	486592	486299	294	hypothetical protein	-	-	-	-	COG0347	Nitrogen regulatory protein PII	-	-	-	-	-	-	-	-
gene0378	-	efflux RND transporter permease subunit	BS	Chromosome	Chromosome	-	489812	486654	3159	efflux RND transporter permease subunit	Nodulation protein NolG OS=Rhizobium meliloti (strain 1021)	PF00873;PF03176;PF03176	ACR_tran;MMPL;MMPL	AcrB/AcrD/AcrF family;MMPL family;MMPL family	COG0841	Multidrug efflux pump subunit AcrB	GO:0016021;GO:0005886;GO:0022857	integral component of membrane;;plasma membrane;;transmembrane transporter activity	K03296	hydrophobic/amphiphilic exporter-1 (mainly G- bacteria), HAE1 family	-	-	-	-
gene0379	-	efflux RND transporter periplasmic adaptor subunit	BS	Chromosome	Chromosome	-	490921	489905	1017	efflux RND transporter periplasmic adaptor subunit	Multidrug resistance protein MdtE OS=Escherichia coli (strain K12)	PF16576;PF13437	HlyD_D23;HlyD_3	Barrel-sandwich domain of CusB or HlyD membrane-fusion;HlyD family secretion protein	COG0845	Multidrug efflux pump subunit AcrA (membrane-fusion protein)	GO:0016020;GO:0022857	membrane;;transmembrane transporter activity	-	-	-	-	-	-
gene0380	tolC	TolC family protein	BS	Chromosome	Chromosome	-	492308	490953	1356	TolC family protein	Alkaline protease secretion protein AprF OS=Pseudomonas aeruginosa (strain ATCC 15692 / DSM 22644 / CIP 104116 / JCM 14847 / LMG 12228 / 1C / PRS 101 / PAO1)	PF02321;PF02321	OEP;OEP	Outer membrane efflux protein;Outer membrane efflux protein	COG1538	Outer membrane protein TolC	GO:0015562	efflux transmembrane transporter activity	K12340	outer membrane protein	-	-	-	-
gene0381	-	hypothetical protein	BS	Chromosome	Chromosome	-	493015	492335	681	hypothetical protein	HTH-type transcriptional repressor KstR2 OS=Mycolicibacterium smegmatis (strain ATCC 700084 / mc(2)155)	PF00440	TetR_N	Bacterial regulatory proteins, tetR family	COG1309	DNA-binding protein, AcrR family, includes nucleoid occlusion protein SlmA	GO:0003677	DNA binding	-	-	-	-	-	-
gene0382	hutH	histidine ammonia-lyase	BS	Chromosome	Chromosome	-	494856	493360	1497	histidine ammonia-lyase	Histidine ammonia-lyase OS=Caldanaerobacter subterraneus subsp. tengcongensis (strain DSM 15242 / JCM 11007 / NBRC 100824 / MB4)	PF00221	Lyase_aromatic	Aromatic amino acid lyase	COG2986	Histidine ammonia-lyase	GO:0019556;GO:0019557;GO:0005737;GO:0004397	histidine catabolic process to glutamate and formamide;;histidine catabolic process to glutamate and formate;;cytoplasm;;histidine ammonia-lyase activity	K01745	histidine ammonia-lyase [EC:4.3.1.3]	4.3.1.3	Lyases;Carbon-nitrogen lyases;Ammonia-lyases;L-histidine ammonia-lyase (urocanate-forming)	-	-
gene0383	fchA	cyclodeaminase/cyclohydrolase family protein	BS	Chromosome	Chromosome	-	495482	494853	630	cyclodeaminase/cyclohydrolase family protein	Methenyltetrahydrofolate cyclohydrolase OS=Methylorubrum extorquens (strain ATCC 14718 / DSM 1338 / JCM 2805 / NCIMB 9133 / AM1)	PF04961	FTCD_C	Formiminotransferase-cyclodeaminase	COG3404	Formiminotetrahydrofolate cyclodeaminase	GO:0016021;GO:0003824	integral component of membrane;;catalytic activity	K01500	methenyltetrahydrofolate cyclohydrolase [EC:3.5.4.9]	3.5.4.9	Hydrolases;Acting on carbon-nitrogen bonds, other than peptide bonds;In cyclic amidines;5,10-methenyltetrahydrofolate 5-hydrolase (ring-opening)	-	-
gene0384	hutI	imidazolonepropionase	BS	Chromosome	Chromosome	-	496762	495509	1254	imidazolonepropionase	Imidazolonepropionase OS=Bacteroides thetaiotaomicron (strain ATCC 29148 / DSM 2079 / JCM 5827 / CCUG 10774 / NCTC 10582 / VPI-5482 / E50)	PF01979;PF07969	Amidohydro_1;Amidohydro_3	Amidohydrolase family;Amidohydrolase family	COG1228	Imidazolonepropionase or related amidohydrolase	GO:0019556;GO:0019557;GO:0005737;GO:0008270;GO:0005506;GO:0050480	histidine catabolic process to glutamate and formamide;;histidine catabolic process to glutamate and formate;;cytoplasm;;zinc ion binding;;iron ion binding;;imidazolonepropionase activity	K01468	imidazolonepropionase [EC:3.5.2.7]	3.5.2.7	Hydrolases;Acting on carbon-nitrogen bonds, other than peptide bonds;In cyclic amides;3-(5-oxo-4,5-dihydro-3H-imidazol-4-yl)propanoate amidohydrolase	-	-
gene0385	fctD	glutamate formimidoyltransferase	BS	Chromosome	Chromosome	-	497706	496801	906	glutamate formimidoyltransferase	Glutamate formimidoyltransferase OS=Streptococcus pyogenes serotype M1	PF07837;PF02971	FTCD_N;FTCD	Formiminotransferase domain, N-terminal subdomain;Formiminotransferase domain	COG3643	Glutamate formiminotransferase	GO:0035999;GO:0019556;GO:0019557;GO:0005737;GO:0030409;GO:0005542	tetrahydrofolate interconversion;;histidine catabolic process to glutamate and formamide;;histidine catabolic process to glutamate and formate;;cytoplasm;;glutamate formimidoyltransferase activity;;folic acid binding	K00603	glutamate formiminotransferase / 5-formyltetrahydrofolate cyclo-ligase [EC:2.1.2.5 6.3.3.2]	2.1.2.5;6.3.3.2	Transferases;Transferring one-carbon groups;Hydroxymethyl-, formyl- and related transferases;5-formimidoyltetrahydrofolate:L-glutamate N-formimidoyltransferase|Ligases;Forming carbon-nitrogen bonds;Cyclo-ligases;5-formyltetrahydrofolate cyclo-ligase (ADP-forming)	-	-
gene0386	hutU	urocanate hydratase	BS	Chromosome	Chromosome	-	499691	497703	1989	urocanate hydratase	Probable urocanate hydratase OS=Caenorhabditis elegans	PF17392;PF01175;PF17391	Urocanase_C;Urocanase;Urocanase_N	Urocanase C-terminal domain;Urocanase Rossmann-like domain;Urocanase N-terminal domain	COG2987	Urocanate hydratase	GO:0019556;GO:0019557;GO:0005737;GO:0016153	histidine catabolic process to glutamate and formamide;;histidine catabolic process to glutamate and formate;;cytoplasm;;urocanate hydratase activity	K01712	urocanate hydratase [EC:4.2.1.49]	4.2.1.49	Lyases;Carbon-oxygen lyases;Hydro-lyases;3-(5-oxo-4,5-dihydro-3H-imidazol-4-yl)propanoate hydro-lyase (urocanate-forming)	-	-
gene0387	-	hypothetical protein	BS	Chromosome	Chromosome	-	500445	499807	639	hypothetical protein	-	PF20201	DUF6563	Family of unknown function (DUF6563)	-	-	-	-	-	-	-	-	-	-
gene0388	-	MutS family DNA mismatch repair protein	BS	Chromosome	Chromosome	+	500926	502740	1815	MutS family DNA mismatch repair protein	DNA mismatch repair protein MutS OS=Thermotoga petrophila (strain ATCC BAA-488 / DSM 13995 / JCM 10881 / RKU-1)	PF00488;PF05192	MutS_V;MutS_III	MutS domain V;MutS domain III	COG0249	DNA mismatch repair ATPase MutS	GO:0006298;GO:0016021;GO:0005524;GO:0140664;GO:0030983	mismatch repair;;integral component of membrane;;ATP binding;;ATP-dependent DNA damage sensor activity;;mismatched DNA binding	-	-	-	-	-	-
gene0389	-	hypothetical protein	BS	Chromosome	Chromosome	-	503310	502771	540	hypothetical protein	-	-	-	-	-	-	GO:0016021	integral component of membrane	-	-	-	-	-	-
gene0390	-	hypothetical protein	BS	Chromosome	Chromosome	-	503808	503416	393	hypothetical protein	-	-	-	-	-	-	-	-	-	-	-	-	-	-
gene0391	rplQ	50S ribosomal protein L17	BS	Chromosome	Chromosome	-	504435	503947	489	50S ribosomal protein L17	50S ribosomal protein L17 OS=Bacteroides fragilis (strain YCH46)	PF01196	Ribosomal_L17	Ribosomal protein L17	COG0203	Ribosomal protein L17	GO:0006412;GO:0005840;GO:1990904;GO:0003735	translation;;ribosome;;ribonucleoprotein complex;;structural constituent of ribosome	K02879	large subunit ribosomal protein L17	-	-	-	-
gene0392	rpoA	DNA-directed RNA polymerase subunit alpha	BS	Chromosome	Chromosome	-	505431	504439	993	DNA-directed RNA polymerase subunit alpha	DNA-directed RNA polymerase subunit alpha OS=Bacteroides thetaiotaomicron (strain ATCC 29148 / DSM 2079 / JCM 5827 / CCUG 10774 / NCTC 10582 / VPI-5482 / E50)	PF01193;PF03118;PF01000	RNA_pol_L;RNA_pol_A_CTD;RNA_pol_A_bac	RNA polymerase Rpb3/Rpb11 dimerisation domain;Bacterial RNA polymerase, alpha chain C terminal domain;RNA polymerase Rpb3/RpoA insert domain	COG0202	DNA-directed RNA polymerase, alpha subunit/40 kD subunit	GO:0006351;GO:0005737;GO:0000428;GO:0003677;GO:0046983;GO:0003899	DNA-templated transcription;;cytoplasm;;DNA-directed RNA polymerase complex;;DNA binding;;protein dimerization activity;;DNA-directed 5'-3' RNA polymerase activity	K03040	DNA-directed RNA polymerase subunit alpha [EC:2.7.7.6]	2.7.7.6	Transferases;Transferring phosphorus-containing groups;Nucleotidyltransferases;nucleoside-triphosphate:RNA nucleotidyltransferase (DNA-directed)	-	-
gene0393	rpsD	30S ribosomal protein S4	BS	Chromosome	Chromosome	-	506048	505443	606	30S ribosomal protein S4	30S ribosomal protein S4 OS=Bacteroides fragilis (strain YCH46)	PF00163;PF01479	Ribosomal_S4;S4	Ribosomal protein S4/S9 N-terminal domain;S4 domain	COG0522	Ribosomal protein S4 or related protein	GO:0006412;GO:0015935;GO:0003735;GO:0019843	translation;;small ribosomal subunit;;structural constituent of ribosome;;rRNA binding	K02986	small subunit ribosomal protein S4	-	-	-	-
gene0394	rpsK	MULTISPECIES: 30S ribosomal protein S11	BS	Chromosome	Chromosome	-	506557	506168	390	MULTISPECIES: 30S ribosomal protein S11	30S ribosomal protein S11 OS=Bacteroides thetaiotaomicron (strain ATCC 29148 / DSM 2079 / JCM 5827 / CCUG 10774 / NCTC 10582 / VPI-5482 / E50)	PF00411	Ribosomal_S11	Ribosomal protein S11	COG0100	Ribosomal protein S11	GO:0006412;GO:0005840;GO:1990904;GO:0003735;GO:0019843	translation;;ribosome;;ribonucleoprotein complex;;structural constituent of ribosome;;rRNA binding	K02948	small subunit ribosomal protein S11	-	-	-	-
gene0395	rpsM	MULTISPECIES: 30S ribosomal protein S13	BS	Chromosome	Chromosome	-	506949	506569	381	MULTISPECIES: 30S ribosomal protein S13	30S ribosomal protein S13 OS=Bacteroides thetaiotaomicron (strain ATCC 29148 / DSM 2079 / JCM 5827 / CCUG 10774 / NCTC 10582 / VPI-5482 / E50)	PF00416	Ribosomal_S13	Ribosomal protein S13/S18	COG0099	Ribosomal protein S13	GO:0006412;GO:0005840;GO:1990904;GO:0005829;GO:0015935;GO:0003735;GO:0019843;GO:0000049	translation;;ribosome;;ribonucleoprotein complex;;cytosol;;small ribosomal subunit;;structural constituent of ribosome;;rRNA binding;;tRNA binding	K02952	small subunit ribosomal protein S13	-	-	-	-
gene0396	rpmJ	MULTISPECIES: type B 50S ribosomal protein L36	BS	Chromosome	Chromosome	-	507102	506986	117	MULTISPECIES: type B 50S ribosomal protein L36	50S ribosomal protein L36 OS=Bacteroides fragilis (strain YCH46)	PF00444	Ribosomal_L36	Ribosomal protein L36	COG0257	Ribosomal protein L36	GO:0006412;GO:0005840;GO:1990904;GO:0003735	translation;;ribosome;;ribonucleoprotein complex;;structural constituent of ribosome	K02919	large subunit ribosomal protein L36	-	-	-	-
gene0397	infA	MULTISPECIES: translation initiation factor IF-1	BS	Chromosome	Chromosome	-	507330	507112	219	MULTISPECIES: translation initiation factor IF-1	Translation initiation factor IF-1 OS=Bacteroides thetaiotaomicron (strain ATCC 29148 / DSM 2079 / JCM 5827 / CCUG 10774 / NCTC 10582 / VPI-5482 / E50)	PF01176	eIF-1a	Translation initiation factor 1A / IF-1	COG0361	Translation initiation factor IF-1	GO:0005737;GO:0005829;GO:0019843;GO:0043022;GO:0003743	cytoplasm;;cytosol;;rRNA binding;;ribosome binding;;translation initiation factor activity	K02518	translation initiation factor IF-1	-	-	-	-
gene0398	map	type I methionyl aminopeptidase	BS	Chromosome	Chromosome	-	508129	507332	798	type I methionyl aminopeptidase	Methionine aminopeptidase OS=Alkalihalobacillus halodurans (strain ATCC BAA-125 / DSM 18197 / FERM 7344 / JCM 9153 / C-125)	PF00557	Peptidase_M24	Metallopeptidase family M24	COG0024	Methionine aminopeptidase	GO:0006508;GO:0070084;GO:0070006;GO:0046914	proteolysis;;protein initiator methionine removal;;metalloaminopeptidase activity;;transition metal ion binding	K01265	methionyl aminopeptidase [EC:3.4.11.18]	3.4.11.18	Hydrolases;Acting on peptide bonds (peptidases);Aminopeptidases;methionyl aminopeptidase	-	-
gene0399	secY	preprotein translocase subunit SecY	BS	Chromosome	Chromosome	-	509484	508144	1341	preprotein translocase subunit SecY	Protein translocase subunit SecY OS=Mycobacterium tuberculosis (strain ATCC 25618 / H37Rv)	PF00344	SecY	SecY	COG0201	Preprotein translocase subunit SecY	GO:0065002;GO:0006605;GO:0043952;GO:0016021;GO:0005886	intracellular protein transmembrane transport;;protein targeting;;protein transport by the Sec complex;;integral component of membrane;;plasma membrane	K03076	preprotein translocase subunit SecY	-	-	-	-
gene0400	rplO	50S ribosomal protein L15	BS	Chromosome	Chromosome	-	509935	509489	447	50S ribosomal protein L15	50S ribosomal protein L15 OS=Bacteroides fragilis (strain YCH46)	PF00828	Ribosomal_L27A	Ribosomal proteins 50S-L15, 50S-L18e, 60S-L27A	COG0200	Ribosomal protein L15	GO:0006412;GO:0015934;GO:0003735;GO:0019843	translation;;large ribosomal subunit;;structural constituent of ribosome;;rRNA binding	K02876	large subunit ribosomal protein L15	-	-	-	-
gene0401	rpmD	MULTISPECIES: 50S ribosomal protein L30	BS	Chromosome	Chromosome	-	510144	509968	177	MULTISPECIES: 50S ribosomal protein L30	50S ribosomal protein L30 OS=Bacteroides fragilis (strain YCH46)	PF00327	Ribosomal_L30	Ribosomal protein L30p/L7e	COG1841	Ribosomal protein L30/L7E	GO:0006412;GO:0015934;GO:0003735	translation;;large ribosomal subunit;;structural constituent of ribosome	K02907	large subunit ribosomal protein L30	-	-	-	-
gene0402	rpsE	30S ribosomal protein S5	BS	Chromosome	Chromosome	-	510672	510154	519	30S ribosomal protein S5	30S ribosomal protein S5 OS=Bacteroides fragilis (strain YCH46)	PF03719;PF00333	Ribosomal_S5_C;Ribosomal_S5	Ribosomal protein S5, C-terminal domain;Ribosomal protein S5, N-terminal domain	COG0098	Ribosomal protein S5	GO:0006412;GO:0015935;GO:0003735;GO:0019843	translation;;small ribosomal subunit;;structural constituent of ribosome;;rRNA binding	K02988	small subunit ribosomal protein S5	-	-	-	-
gene0403	rplR	50S ribosomal protein L18	BS	Chromosome	Chromosome	-	511022	510678	345	50S ribosomal protein L18	50S ribosomal protein L18 OS=Bacteroides fragilis (strain YCH46)	PF00861	Ribosomal_L18p	Ribosomal L18 of archaea, bacteria, mitoch. and chloroplast	COG0256	Ribosomal protein L18	GO:0006412;GO:0005737;GO:0005840;GO:1990904;GO:0003735;GO:0019843	translation;;cytoplasm;;ribosome;;ribonucleoprotein complex;;structural constituent of ribosome;;rRNA binding	K02881	large subunit ribosomal protein L18	-	-	-	-
gene0404	rplF	50S ribosomal protein L6	BS	Chromosome	Chromosome	-	511613	511044	570	50S ribosomal protein L6	50S ribosomal protein L6 OS=Bacteroides fragilis (strain YCH46)	PF00347;PF00347	Ribosomal_L6;Ribosomal_L6	Ribosomal protein L6;Ribosomal protein L6	COG0097	Ribosomal protein L6P/L9E	GO:0006412;GO:0005840;GO:1990904;GO:0003735;GO:0019843	translation;;ribosome;;ribonucleoprotein complex;;structural constituent of ribosome;;rRNA binding	K02933	large subunit ribosomal protein L6	-	-	-	-
gene0405	rpsH	30S ribosomal protein S8	BS	Chromosome	Chromosome	-	512024	511629	396	30S ribosomal protein S8	30S ribosomal protein S8 OS=Bacteroides fragilis (strain YCH46)	PF00410	Ribosomal_S8	Ribosomal protein S8	COG0096	Ribosomal protein S8	GO:0006412;GO:0005840;GO:1990904;GO:0003735;GO:0019843	translation;;ribosome;;ribonucleoprotein complex;;structural constituent of ribosome;;rRNA binding	K02994	small subunit ribosomal protein S8	-	-	-	-
gene0406	rpsN	MULTISPECIES: 30S ribosomal protein S14	BS	Chromosome	Chromosome	-	512378	512079	300	MULTISPECIES: 30S ribosomal protein S14	30S ribosomal protein S14 OS=Bacteroides thetaiotaomicron (strain ATCC 29148 / DSM 2079 / JCM 5827 / CCUG 10774 / NCTC 10582 / VPI-5482 / E50)	PF00253	Ribosomal_S14	Ribosomal protein S14p/S29e	COG0199	Ribosomal protein S14	GO:0006412;GO:0005737;GO:0005840;GO:1990904;GO:0003735;GO:0019843	translation;;cytoplasm;;ribosome;;ribonucleoprotein complex;;structural constituent of ribosome;;rRNA binding	K02954	small subunit ribosomal protein S14	-	-	-	-
gene0407	rplE	50S ribosomal protein L5	BS	Chromosome	Chromosome	-	512942	512385	558	50S ribosomal protein L5	50S ribosomal protein L5 OS=Bacteroides fragilis (strain YCH46)	PF00673;PF00281	Ribosomal_L5_C;Ribosomal_L5	ribosomal L5P family C-terminus;Ribosomal protein L5	COG0094	Ribosomal protein L5	GO:0006412;GO:0005840;GO:1990904;GO:0003735;GO:0019843;GO:0000049	translation;;ribosome;;ribonucleoprotein complex;;structural constituent of ribosome;;rRNA binding;;tRNA binding	K02931	large subunit ribosomal protein L5	-	-	-	-
gene0408	rplX	50S ribosomal protein L24	BS	Chromosome	Chromosome	-	513286	512942	345	50S ribosomal protein L24	50S ribosomal protein L24 OS=Bacteroides fragilis (strain YCH46)	PF17136	ribosomal_L24	Ribosomal proteins 50S L24/mitochondrial 39S L24	COG0198	Ribosomal protein L24	GO:0006412;GO:0005840;GO:1990904;GO:0003735;GO:0019843	translation;;ribosome;;ribonucleoprotein complex;;structural constituent of ribosome;;rRNA binding	K02895	large subunit ribosomal protein L24	-	-	-	-
gene0409	rplN	50S ribosomal protein L14	BS	Chromosome	Chromosome	-	513672	513307	366	50S ribosomal protein L14	50S ribosomal protein L14 OS=Bacteroides thetaiotaomicron (strain ATCC 29148 / DSM 2079 / JCM 5827 / CCUG 10774 / NCTC 10582 / VPI-5482 / E50)	PF00238	Ribosomal_L14	Ribosomal protein L14p/L23e	COG0093	Ribosomal protein L14	GO:0006412;GO:0015934;GO:0022625;GO:0003735;GO:0019843;GO:0070180	translation;;large ribosomal subunit;;cytosolic large ribosomal subunit;;structural constituent of ribosome;;rRNA binding;;large ribosomal subunit rRNA binding	K02874	large subunit ribosomal protein L14	-	-	-	-
gene0410	rpsQ	30S ribosomal protein S17	BS	Chromosome	Chromosome	-	513932	513675	258	30S ribosomal protein S17	30S ribosomal protein S17 OS=Bacteroides fragilis (strain YCH46)	PF00366	Ribosomal_S17	Ribosomal protein S17	COG0186	Ribosomal protein S17	GO:0006412;GO:0005840;GO:1990904;GO:0003735;GO:0019843	translation;;ribosome;;ribonucleoprotein complex;;structural constituent of ribosome;;rRNA binding	K02961	small subunit ribosomal protein S17	-	-	-	-
gene0411	rpmC	50S ribosomal protein L29	BS	Chromosome	Chromosome	-	514138	513941	198	50S ribosomal protein L29	50S ribosomal protein L29 OS=Bacteroides fragilis (strain YCH46)	PF00831	Ribosomal_L29	Ribosomal L29 protein	COG0255	Ribosomal protein L29	GO:0006412;GO:0005840;GO:1990904;GO:0003735	translation;;ribosome;;ribonucleoprotein complex;;structural constituent of ribosome	K02904	large subunit ribosomal protein L29	-	-	-	-
gene0412	rplP	50S ribosomal protein L16	BS	Chromosome	Chromosome	-	514578	514144	435	50S ribosomal protein L16	50S ribosomal protein L16 OS=Bacteroides thetaiotaomicron (strain ATCC 29148 / DSM 2079 / JCM 5827 / CCUG 10774 / NCTC 10582 / VPI-5482 / E50)	PF00252	Ribosomal_L16	Ribosomal protein L16p/L10e	COG0197	Ribosomal protein L16/L10AE	GO:0006412;GO:0005840;GO:1990904;GO:0022625;GO:0003735;GO:0019843;GO:0000049	translation;;ribosome;;ribonucleoprotein complex;;cytosolic large ribosomal subunit;;structural constituent of ribosome;;rRNA binding;;tRNA binding	K02878	large subunit ribosomal protein L16	-	-	-	-
gene0413	rpsC	30S ribosomal protein S3	BS	Chromosome	Chromosome	-	515336	514602	735	30S ribosomal protein S3	30S ribosomal protein S3 OS=Bacteroides fragilis (strain YCH46)	PF00189;PF07650	Ribosomal_S3_C;KH_2	Ribosomal protein S3, C-terminal domain;KH domain	COG0092	Ribosomal protein S3	GO:0006412;GO:0005840;GO:1990904;GO:0003735;GO:0019843;GO:0003729	translation;;ribosome;;ribonucleoprotein complex;;structural constituent of ribosome;;rRNA binding;;mRNA binding	K02982	small subunit ribosomal protein S3	-	-	-	-
gene0414	rplV	MULTISPECIES: 50S ribosomal protein L22	BS	Chromosome	Chromosome	-	515752	515342	411	MULTISPECIES: 50S ribosomal protein L22	50S ribosomal protein L22 OS=Bacteroides fragilis (strain YCH46)	PF00237	Ribosomal_L22	Ribosomal protein L22p/L17e	COG0091	Ribosomal protein L22	GO:0006412;GO:0015934;GO:0003735;GO:0019843	translation;;large ribosomal subunit;;structural constituent of ribosome;;rRNA binding	K02890	large subunit ribosomal protein L22	-	-	-	-
gene0415	rpsS	MULTISPECIES: 30S ribosomal protein S19	BS	Chromosome	Chromosome	-	516057	515788	270	MULTISPECIES: 30S ribosomal protein S19	30S ribosomal protein S19 OS=Phocaeicola vulgatus (strain ATCC 8482 / DSM 1447 / JCM 5826 / CCUG 4940 / NBRC 14291 / NCTC 11154)	PF00203	Ribosomal_S19	Ribosomal protein S19	COG0185	Ribosomal protein S19	GO:0006412;GO:0005737;GO:0015935;GO:0003735;GO:0019843	translation;;cytoplasm;;small ribosomal subunit;;structural constituent of ribosome;;rRNA binding	K02965	small subunit ribosomal protein S19	-	-	-	-
gene0416	rplB	MULTISPECIES: 50S ribosomal protein L2	BS	Chromosome	Chromosome	-	516902	516078	825	MULTISPECIES: 50S ribosomal protein L2	50S ribosomal protein L2 OS=Bacteroides fragilis (strain YCH46)	PF03947;PF00181	Ribosomal_L2_C;Ribosomal_L2	Ribosomal Proteins L2, C-terminal domain;Ribosomal Proteins L2, RNA binding domain	COG0090	Ribosomal protein L2	GO:0006412;GO:0015934;GO:0016740;GO:0003735;GO:0019843	translation;;large ribosomal subunit;;transferase activity;;structural constituent of ribosome;;rRNA binding	K02886	large subunit ribosomal protein L2	-	-	-	-
gene0417	rplW	50S ribosomal protein L23	BS	Chromosome	Chromosome	-	517198	516908	291	50S ribosomal protein L23	50S ribosomal protein L23 OS=Prosthecochloris aestuarii (strain DSM 271 / SK 413)	PF00276	Ribosomal_L23	Ribosomal protein L23	COG0089	Ribosomal protein L23	GO:0006412;GO:0005840;GO:1990904;GO:0003735;GO:0019843	translation;;ribosome;;ribonucleoprotein complex;;structural constituent of ribosome;;rRNA binding	K02892	large subunit ribosomal protein L23	-	-	-	-
gene0418	rplD	50S ribosomal protein L4	BS	Chromosome	Chromosome	-	517841	517215	627	50S ribosomal protein L4	50S ribosomal protein L4 OS=Bacteroides thetaiotaomicron (strain ATCC 29148 / DSM 2079 / JCM 5827 / CCUG 10774 / NCTC 10582 / VPI-5482 / E50)	PF00573	Ribosomal_L4	Ribosomal protein L4/L1 family	COG0088	Ribosomal protein L4	GO:0006412;GO:0005737;GO:0005840;GO:1990904;GO:0003735;GO:0019843	translation;;cytoplasm;;ribosome;;ribonucleoprotein complex;;structural constituent of ribosome;;rRNA binding	K02926	large subunit ribosomal protein L4	-	-	-	-
gene0419	rplC	50S ribosomal protein L3	BS	Chromosome	Chromosome	-	518458	517841	618	50S ribosomal protein L3	50S ribosomal protein L3 OS=Bacteroides fragilis (strain YCH46)	PF00297	Ribosomal_L3	Ribosomal protein L3	COG0087	Ribosomal protein L3	GO:0006412;GO:0005840;GO:1990904;GO:0003735;GO:0019843	translation;;ribosome;;ribonucleoprotein complex;;structural constituent of ribosome;;rRNA binding	K02906	large subunit ribosomal protein L3	-	-	-	-
gene0420	rpsJ	MULTISPECIES: 30S ribosomal protein S10	BS	Chromosome	Chromosome	-	518782	518477	306	MULTISPECIES: 30S ribosomal protein S10	30S ribosomal protein S10 OS=Phocaeicola vulgatus (strain ATCC 8482 / DSM 1447 / JCM 5826 / CCUG 4940 / NBRC 14291 / NCTC 11154)	PF00338	Ribosomal_S10	Ribosomal protein S10p/S20e	COG0051	Ribosomal protein S10	GO:0006412;GO:0005840;GO:1990904;GO:0015935;GO:0003735;GO:0000049	translation;;ribosome;;ribonucleoprotein complex;;small ribosomal subunit;;structural constituent of ribosome;;tRNA binding	K02946	small subunit ribosomal protein S10	-	-	-	-
gene0421	fusA	elongation factor G	BS	Chromosome	Chromosome	-	520983	518866	2118	elongation factor G	Elongation factor G OS=Bacteroides fragilis (strain YCH46)	PF00009;PF03764;PF14492;PF00679;PF03144	GTP_EFTU;EFG_IV;EFG_III;EFG_C;GTP_EFTU_D2	Elongation factor Tu GTP binding domain;Elongation factor G, domain IV;Elongation Factor G, domain III;Elongation factor G C-terminus;Elongation factor Tu domain 2	COG0480	Translation elongation factor EF-G, a GTPase	GO:0005737;GO:0005525;GO:0003924;GO:0003746	cytoplasm;;GTP binding;;GTPase activity;;translation elongation factor activity	K02355	elongation factor G	-	-	-	-
gene0422	rpsG	MULTISPECIES: 30S ribosomal protein S7	BS	Chromosome	Chromosome	-	521514	521038	477	MULTISPECIES: 30S ribosomal protein S7	30S ribosomal protein S7 OS=Phocaeicola vulgatus (strain ATCC 8482 / DSM 1447 / JCM 5826 / CCUG 4940 / NBRC 14291 / NCTC 11154)	PF00177	Ribosomal_S7	Ribosomal protein S7p/S5e	COG0049	Ribosomal protein S7	GO:0006412;GO:0015935;GO:0003735;GO:0019843;GO:0000049	translation;;small ribosomal subunit;;structural constituent of ribosome;;rRNA binding;;tRNA binding	K02992	small subunit ribosomal protein S7	-	-	-	-
gene0423	rpsL	MULTISPECIES: 30S ribosomal protein S12	BS	Chromosome	Chromosome	-	522059	521649	411	MULTISPECIES: 30S ribosomal protein S12	30S ribosomal protein S12 OS=Phocaeicola vulgatus (strain ATCC 8482 / DSM 1447 / JCM 5826 / CCUG 4940 / NBRC 14291 / NCTC 11154)	PF00164	Ribosom_S12_S23	Ribosomal protein S12/S23	COG0048	Ribosomal protein S12	GO:0006412;GO:0015935;GO:0003735;GO:0019843;GO:0000049	translation;;small ribosomal subunit;;structural constituent of ribosome;;rRNA binding;;tRNA binding	K02950	small subunit ribosomal protein S12	-	-	-	-
gene0424	-	hypothetical protein	BS	Chromosome	Chromosome	-	522277	522170	108	hypothetical protein	-	-	-	-	-	-	-	-	-	-	-	-	-	-
gene0425	-	DUF3467 domain-containing protein	BS	Chromosome	Chromosome	-	522713	522393	321	DUF3467 domain-containing protein	-	PF11950	DUF3467	Protein of unknown function (DUF3467)	-	-	-	-	-	-	-	-	-	-
gene0426	-	hypothetical protein	BS	Chromosome	Chromosome	-	523290	522829	462	hypothetical protein	-	PF18291	HU-HIG	HU domain fused to wHTH, Ig, or Glycine-rich motif	COG0776	Bacterial nucleoid DNA-binding protein IHF-alpha	GO:0003677	DNA binding	-	-	-	-	-	-
gene0427	-	hypothetical protein	BS	Chromosome	Chromosome	-	523451	523275	177	hypothetical protein	-	PF18291	HU-HIG	HU domain fused to wHTH, Ig, or Glycine-rich motif	-	-	-	-	-	-	-	-	-	-
gene0428	-	hypothetical protein	BS	Chromosome	Chromosome	+	523749	524132	384	hypothetical protein	-	-	-	-	COG5545	Predicted P-loop ATPase and inactivated derivatives	-	-	-	-	-	-	-	-
gene0429	-	DUF3874 domain-containing protein	BS	Chromosome	Chromosome	+	524211	525011	801	DUF3874 domain-containing protein	-	PF05272;PF12990	VirE;DUF3874	Virulence-associated protein E;Domain of unknonw function from B. Theta Gene description (DUF3874)	COG5545	Predicted P-loop ATPase and inactivated derivatives	-	-	-	-	-	-	-	-
gene0430	rpoC	DNA-directed RNA polymerase subunit beta'	BS	Chromosome	Chromosome	-	529451	525168	4284	DNA-directed RNA polymerase subunit beta'	DNA-directed RNA polymerase subunit beta' OS=Bacteroides thetaiotaomicron (strain ATCC 29148 / DSM 2079 / JCM 5827 / CCUG 10774 / NCTC 10582 / VPI-5482 / E50)	PF04997;PF04998;PF00623;PF00623;PF04983;PF05000	RNA_pol_Rpb1_1;RNA_pol_Rpb1_5;RNA_pol_Rpb1_2;RNA_pol_Rpb1_2;RNA_pol_Rpb1_3;RNA_pol_Rpb1_4	RNA polymerase Rpb1, domain 1;RNA polymerase Rpb1, domain 5;RNA polymerase Rpb1, domain 2;RNA polymerase Rpb1, domain 2;RNA polymerase Rpb1, domain 3;RNA polymerase Rpb1, domain 4	COG0086	DNA-directed RNA polymerase, beta' subunit/160 kD subunit	GO:0006351;GO:0000428;GO:0003677;GO:0000287;GO:0008270;GO:0003899	DNA-templated transcription;;DNA-directed RNA polymerase complex;;DNA binding;;magnesium ion binding;;zinc ion binding;;DNA-directed 5'-3' RNA polymerase activity	K03046	DNA-directed RNA polymerase subunit beta' [EC:2.7.7.6]	2.7.7.6	Transferases;Transferring phosphorus-containing groups;Nucleotidyltransferases;nucleoside-triphosphate:RNA nucleotidyltransferase (DNA-directed)	-	-
gene0431	rpoB	DNA-directed RNA polymerase subunit beta	BS	Chromosome	Chromosome	-	533367	529555	3813	DNA-directed RNA polymerase subunit beta	DNA-directed RNA polymerase subunit beta OS=Bacteroides thetaiotaomicron (strain ATCC 29148 / DSM 2079 / JCM 5827 / CCUG 10774 / NCTC 10582 / VPI-5482 / E50)	PF00562;PF04561;PF04561;PF04565;PF04563;PF04560;PF10385	RNA_pol_Rpb2_6;RNA_pol_Rpb2_2;RNA_pol_Rpb2_2;RNA_pol_Rpb2_3;RNA_pol_Rpb2_1;RNA_pol_Rpb2_7;RNA_pol_Rpb2_45	RNA polymerase Rpb2, domain 6;RNA polymerase Rpb2, domain 2;RNA polymerase Rpb2, domain 2;RNA polymerase Rpb2, domain 3;RNA polymerase beta subunit;RNA polymerase Rpb2, domain 7;RNA polymerase beta subunit external 1 domain	COG0085	DNA-directed RNA polymerase, beta subunit/140 kD subunit	GO:0006351;GO:0000428;GO:0003677;GO:0003899;GO:0032549	DNA-templated transcription;;DNA-directed RNA polymerase complex;;DNA binding;;DNA-directed 5'-3' RNA polymerase activity;;ribonucleoside binding	K03043	DNA-directed RNA polymerase subunit beta [EC:2.7.7.6]	2.7.7.6	Transferases;Transferring phosphorus-containing groups;Nucleotidyltransferases;nucleoside-triphosphate:RNA nucleotidyltransferase (DNA-directed)	-	-
gene0432	rplL	MULTISPECIES: 50S ribosomal protein L7/L12	BS	Chromosome	Chromosome	-	533846	533472	375	MULTISPECIES: 50S ribosomal protein L7/L12	50S ribosomal protein L7/L12 OS=Bacteroides fragilis (strain YCH46)	PF00542;PF16320	Ribosomal_L12;Ribosomal_L12_N	Ribosomal protein L7/L12 C-terminal domain;Ribosomal protein L7/L12 dimerisation domain	COG0222	Ribosomal protein L7/L12	GO:0006412;GO:0005840;GO:1990904;GO:0022625;GO:0003735;GO:0003729	translation;;ribosome;;ribonucleoprotein complex;;cytosolic large ribosomal subunit;;structural constituent of ribosome;;mRNA binding	K02935	large subunit ribosomal protein L7/L12	-	-	-	-
gene0433	rplJ	50S ribosomal protein L10	BS	Chromosome	Chromosome	-	534456	533935	522	50S ribosomal protein L10	50S ribosomal protein L10 OS=Gramella forsetii (strain KT0803)	PF00466	Ribosomal_L10	Ribosomal protein L10	COG0244	Ribosomal protein L10	GO:0005840	ribosome	K02864	large subunit ribosomal protein L10	-	-	-	-
gene0434	rplA	MULTISPECIES: 50S ribosomal protein L1	BS	Chromosome	Chromosome	-	535170	534472	699	MULTISPECIES: 50S ribosomal protein L1	50S ribosomal protein L1 OS=Bacteroides fragilis (strain YCH46)	PF00687	Ribosomal_L1	Ribosomal protein L1p/L10e family	COG0081	Ribosomal protein L1	GO:0006412;GO:0006417;GO:0015934;GO:0003735;GO:0019843;GO:0000049	translation;;regulation of translation;;large ribosomal subunit;;structural constituent of ribosome;;rRNA binding;;tRNA binding	K02863	large subunit ribosomal protein L1	-	-	-	-
gene0435	rplK	50S ribosomal protein L11	BS	Chromosome	Chromosome	-	535629	535186	444	50S ribosomal protein L11	50S ribosomal protein L11 OS=Bacteroides fragilis (strain YCH46)	PF03946;PF00298	Ribosomal_L11_N;Ribosomal_L11	Ribosomal protein L11, N-terminal domain;Ribosomal protein L11, RNA binding domain	COG0080	Ribosomal protein L11	GO:0006412;GO:0005840;GO:1990904;GO:0003735;GO:0070180	translation;;ribosome;;ribonucleoprotein complex;;structural constituent of ribosome;;large ribosomal subunit rRNA binding	K02867	large subunit ribosomal protein L11	-	-	-	-
gene0436	nusG	MULTISPECIES: transcription termination/antitermination protein NusG	BS	Chromosome	Chromosome	-	536229	535687	543	MULTISPECIES: transcription termination/antitermination protein NusG	Transcription termination/antitermination protein NusG OS=Neisseria meningitidis serogroup B (strain MC58)	PF02357;PF00467	NusG;KOW	Transcription termination factor nusG;KOW motif	COG0250	Transcription termination/antitermination protein NusG	GO:0031564;GO:0006353;GO:0006354;GO:0032784	transcription antitermination;;DNA-templated transcription termination;;DNA-templated transcription elongation;;regulation of DNA-templated transcription elongation	K02601	transcription termination/antitermination protein NusG	-	-	-	-
gene0438	tuf	elongation factor Tu	BS	Chromosome	Chromosome	-	537755	536571	1185	elongation factor Tu	Elongation factor Tu OS=Bacteroides thetaiotaomicron (strain ATCC 29148 / DSM 2079 / JCM 5827 / CCUG 10774 / NCTC 10582 / VPI-5482 / E50)	PF00009;PF03143;PF03144;PF01926	GTP_EFTU;GTP_EFTU_D3;GTP_EFTU_D2;MMR_HSR1	Elongation factor Tu GTP binding domain;Elongation factor Tu C-terminal domain;Elongation factor Tu domain 2;50S ribosome-binding GTPase	COG0050	Translation elongation factor EF-Tu, a GTPase	GO:0005737;GO:0005525;GO:0003924;GO:0003746	cytoplasm;;GTP binding;;GTPase activity;;translation elongation factor activity	K02358	elongation factor Tu	-	-	-	-
gene0443	yhbH	ribosome-associated translation inhibitor RaiA	BS	Chromosome	Chromosome	-	538704	538405	300	ribosome-associated translation inhibitor RaiA	Ribosome hibernation promoting factor OS=Shigella flexneri	PF02482	Ribosomal_S30AE	Sigma 54 modulation protein / S30EA ribosomal protein	COG1544	Ribosome-associated translation inhibitor RaiA	GO:0006417;GO:0044238	regulation of translation;;primary metabolic process	K05808	putative sigma-54 modulation protein	-	-	-	-
gene0444	xerC	tyrosine recombinase XerC	BS	Chromosome	Chromosome	-	539600	538719	882	tyrosine recombinase XerC	Tyrosine recombinase XerC OS=Chlorobaculum tepidum (strain ATCC 49652 / DSM 12025 / NBRC 103806 / TLS)	PF00589;PF02899;PF13495	Phage_integrase;Phage_int_SAM_1;Phage_int_SAM_4	Phage integrase family;Phage integrase, N-terminal SAM-like domain;Phage integrase, N-terminal SAM-like domain	COG4974	Site-specific recombinase XerD	GO:0051301;GO:0007049;GO:0006313;GO:0007059;GO:0005737;GO:0003677;GO:0009037	cell division;;cell cycle;;transposition, DNA-mediated;;chromosome segregation;;cytoplasm;;DNA binding;;tyrosine-based site-specific recombinase activity	K03733	integrase/recombinase XerC	-	-	-	-
gene0445	rpsU	30S ribosomal protein S21	BS	Chromosome	Chromosome	-	539910	539674	237	30S ribosomal protein S21	30S ribosomal protein S21 OS=Bacteroides fragilis (strain YCH46)	PF01165	Ribosomal_S21	Ribosomal protein S21	COG0828	Ribosomal protein S21	GO:0006412;GO:0005840;GO:1990904;GO:0003735	translation;;ribosome;;ribonucleoprotein complex;;structural constituent of ribosome	K02970	small subunit ribosomal protein S21	-	-	-	-
gene0446	pepP	aminopeptidase P family protein	BS	Chromosome	Chromosome	+	540056	541837	1782	aminopeptidase P family protein	Xaa-Pro aminopeptidase 1 OS=Dictyostelium discoideum	PF16189;PF00557;PF16188;PF01321	Creatinase_N_2;Peptidase_M24;Peptidase_M24_C;Creatinase_N	Creatinase/Prolidase N-terminal domain;Metallopeptidase family M24;C-terminal region of peptidase_M24;Creatinase/Prolidase N-terminal domain	COG0006	Xaa-Pro aminopeptidase	GO:0110165;GO:0070006	cellular anatomical entity;;metalloaminopeptidase activity	K01262	Xaa-Pro aminopeptidase [EC:3.4.11.9]	3.4.11.9	Hydrolases;Acting on peptide bonds (peptidases);Aminopeptidases;Xaa-Pro aminopeptidase	-	-
gene0447	-	gamma carbonic anhydrase family protein	BS	Chromosome	Chromosome	+	541854	542375	522	gamma carbonic anhydrase family protein	Uncharacterized transferase YtoA OS=Bacillus subtilis (strain 168)	PF00132	Hexapep	Bacterial transferase hexapeptide (six repeats)	COG0663	Carbonic anhydrase or acetyltransferase, isoleucine patch superfamily	GO:0016740	transferase activity	-	-	-	-	-	-
gene0448	-	hypothetical protein	BS	Chromosome	Chromosome	-	542470	542336	135	hypothetical protein	-	-	-	-	-	-	-	-	-	-	-	-	-	-
gene0449	kdtA	hypothetical protein	BS	Chromosome	Chromosome	-	543710	542490	1221	hypothetical protein	3-deoxy-D-manno-octulosonic acid transferase OS=Escherichia coli (strain K12)	PF04413	Glycos_transf_N	3-Deoxy-D-manno-octulosonic-acid transferase (kdotransferase)	COG1519	3-deoxy-D-manno-octulosonic-acid transferase	GO:0009244;GO:0016021;GO:0005886;GO:0043842	lipopolysaccharide core region biosynthetic process;;integral component of membrane;;plasma membrane;;Kdo transferase activity	K02527	3-deoxy-D-manno-octulosonic-acid transferase [EC:2.4.99.12 2.4.99.13 2.4.99.14 2.4.99.15]	2.4.99.12;2.4.99.13;2.4.99.15;2.4.99.14	Transferases;Glycosyltransferases;Transferring other glycosyl groups;CMP-3-deoxy-beta-D-manno-oct-2-ulosonate:[lipid IVA] 3-deoxy-D-manno-oct-2-ulosonate transferase (configuration-inverting)|Transferases;Glycosyltransferases;Transferring other glycosyl groups;CMP-3-deoxy-beta-D-manno-oct-2-ulosonate:alpha-Kdo-(2->6)-[lipid IVA] 3-deoxy-D-manno-oct-2-ulosonate transferase (configuration-inverting…	-	-
gene0450	gltX	glutamate--tRNA ligase	BS	Chromosome	Chromosome	-	545238	543721	1518	glutamate--tRNA ligase	Glutamate--tRNA ligase OS=Bacteroides fragilis (strain YCH46)	PF00749;PF19269	tRNA-synt_1c;Anticodon_2	tRNA synthetases class I (E and Q), catalytic domain;Anticodon binding domain	COG0008	Glutamyl- or glutaminyl-tRNA synthetase	GO:0006424;GO:0005737;GO:0005524;GO:0008270;GO:0000049;GO:0004818	glutamyl-tRNA aminoacylation;;cytoplasm;;ATP binding;;zinc ion binding;;tRNA binding;;glutamate-tRNA ligase activity	K01885	glutamyl-tRNA synthetase [EC:6.1.1.17]	6.1.1.17	Ligases;Forming carbon-oxygen bonds;Ligases forming aminoacyl-tRNA and related compounds;L-glutamate:tRNAGlu ligase (AMP-forming)	-	-
gene0451	pgpH	HDIG domain-containing protein	BS	Chromosome	Chromosome	+	545333	547423	2091	HDIG domain-containing protein	Cyclic-di-AMP phosphodiesterase PgpH OS=Bacillus subtilis (strain 168)	PF07698;PF01966;PF07697	7TM-7TMR_HD;HD;7TMR-HDED	7TM receptor with intracellular HD hydrolase;HD domain;7TM-HD extracellular	COG1480	Cyclic di-AMP-specific phosphodiesterase PgpH, HD superfamily	GO:0016021	integral component of membrane	K07037	cyclic-di-AMP phosphodiesterase PgpH [EC:3.1.4.-]	-	-	-	-
gene0452	-	hypothetical protein	BS	Chromosome	Chromosome	+	547389	548165	777	hypothetical protein	-	-	-	-	-	-	GO:0016021	integral component of membrane	-	-	-	-	-	-
gene0453	wzb	low molecular weight phosphotyrosine protein phosphatase	BS	Chromosome	Chromosome	-	548633	548169	465	low molecular weight phosphotyrosine protein phosphatase	Putative low molecular weight protein-tyrosine-phosphatase slr0328 OS=Synechocystis sp. (strain PCC 6803 / Kazusa)	PF01451	LMWPc	Low molecular weight phosphotyrosine protein phosphatase	COG0394	Protein-tyrosine-phosphatase	GO:0006470;GO:0004725	protein dephosphorylation;;protein tyrosine phosphatase activity	K25307	low molecular weight protein-tyrosine phosphatase [EC:3.1.3.48]	3.1.3.48	Hydrolases;Acting on ester bonds;Phosphoric-monoester hydrolases;protein-tyrosine-phosphate phosphohydrolase	-	-
gene0454	-	DUF4091 domain-containing protein	BS	Chromosome	Chromosome	-	550561	548762	1800	DUF4091 domain-containing protein	-	PF13320	DUF4091	Domain of unknown function (DUF4091)	COG5492	Uncharacterized conserved protein YjdB, contains Ig-like domain	-	-	-	-	-	-	-	-
gene0455	priA	primosomal protein N'	BS	Chromosome	Chromosome	-	553051	550595	2457	primosomal protein N'	Primosomal protein N' OS=Bacillus subtilis (strain 168)	PF17764;PF00271;PF00270;PF18319;PF04851	PriA_3primeBD;Helicase_C;DEAD;PriA_CRR;ResIII	3'DNA-binding domain (3'BD);Helicase conserved C-terminal domain;DEAD/DEAH box helicase;PriA DNA helicase Cys-rich region (CRR) domain;Type III restriction enzyme, res subunit	COG1198	Primosomal protein N' (replication factor Y) - superfamily II helicase	GO:0006269;GO:0006268;GO:1990077;GO:0003677;GO:0005524;GO:0016787;GO:0008270;GO:0003678	DNA replication, synthesis of RNA primer;;DNA unwinding involved in DNA replication;;primosome complex;;DNA binding;;ATP binding;;hydrolase activity;;zinc ion binding;;DNA helicase activity	K04066	primosomal protein N' (replication factor Y) (superfamily II helicase) [EC:5.6.2.4]	5.6.2.4	Isomerases;Isomerases altering macromolecular conformation;Enzymes altering nucleic acid conformation;DNA 3'-5' helicase (ATP-hydrolysing)	-	-
gene0456	-	porin family protein	BS	Chromosome	Chromosome	-	553712	553128	585	porin family protein	-	PF13505;PF13568	OMP_b-brl;OMP_b-brl_2	Outer membrane protein beta-barrel domain;Outer membrane protein beta-barrel domain	-	-	-	-	-	-	-	-	-	-
gene0457	-	gliding motility protein GldN	BS	Chromosome	Chromosome	-	554900	553788	1113	gliding motility protein GldN	-	PF19841	GldN	Gliding motility associated protein GldN	-	-	-	-	-	-	-	-	-	-
gene0458	-	gliding motility protein GldM	BS	Chromosome	Chromosome	-	556423	554927	1497	gliding motility protein GldM	-	PF12080;PF12081	GldM_C;GldM_N	GldM C-terminal domain;GldM N-terminal domain	-	-	-	-	-	-	-	-	-	-
gene0459	-	gliding motility protein GldL	BS	Chromosome	Chromosome	-	557287	556436	852	gliding motility protein GldL	-	-	-	-	-	-	GO:0016021	integral component of membrane	-	-	-	-	-	-
gene0460	-	SUMF1/EgtB/PvdO family nonheme iron enzyme	BS	Chromosome	Chromosome	-	558720	557290	1431	SUMF1/EgtB/PvdO family nonheme iron enzyme	Inactive C-alpha-formylglycine-generating enzyme 2 OS=Bos taurus	PF03781	FGE-sulfatase	Sulfatase-modifying factor enzyme 1	COG1262	Formylglycine-generating enzyme, required for sulfatase activity, contains SUMF1/FGE domain	-	-	-	-	-	-	-	-
gene0461	-	PorP/SprF family type IX secretion system membrane protein	BS	Chromosome	Chromosome	-	559700	558735	966	PorP/SprF family type IX secretion system membrane protein	-	PF11751	PorP_SprF	Type IX secretion system membrane protein PorP/SprF	-	-	-	-	-	-	-	-	-	-
gene0462	-	hypothetical protein	BS	Chromosome	Chromosome	-	559952	559851	102	hypothetical protein	-	-	-	-	-	-	GO:0016021	integral component of membrane	-	-	-	-	-	-
gene0463	-	hypothetical protein	BS	Chromosome	Chromosome	-	561098	560403	696	hypothetical protein	Insertion element IS600 uncharacterized 31 kDa protein OS=Shigella sonnei	PF13683;PF00665	rve_3;rve	Integrase core domain;Integrase core domain	COG2801	Transposase InsO and inactivated derivatives	GO:0015074;GO:0003676	DNA integration;;nucleic acid binding	-	-	-	-	-	-
gene0464	-	hypothetical protein	BS	Chromosome	Chromosome	-	561676	561287	390	hypothetical protein	-	-	-	-	-	-	-	-	-	-	-	-	-	-
gene0465	aspA	aspartate ammonia-lyase	BS	Chromosome	Chromosome	-	563424	561991	1434	aspartate ammonia-lyase	Aspartate ammonia-lyase OS=Pseudomonas fluorescens	PF00206;PF10415	Lyase_1;FumaraseC_C	Lyase;Fumarase C C-terminus	COG1027	Aspartate ammonia-lyase	GO:0006099;GO:0016829	tricarboxylic acid cycle;;lyase activity	K01744	aspartate ammonia-lyase [EC:4.3.1.1]	4.3.1.1	Lyases;Carbon-nitrogen lyases;Ammonia-lyases;L-aspartate ammonia-lyase (fumarate-forming)	-	-
gene0466	dcuA	anaerobic C4-dicarboxylate transporter	BS	Chromosome	Chromosome	+	563590	564900	1311	anaerobic C4-dicarboxylate transporter	Anaerobic C4-dicarboxylate transporter DcuB OS=Haemophilus influenzae (strain ATCC 51907 / DSM 11121 / KW20 / Rd)	PF03605	DcuA_DcuB	Anaerobic c4-dicarboxylate membrane transporter	COG2704	Anaerobic C4-dicarboxylate transporter	GO:0016021;GO:0005886;GO:0015556	integral component of membrane;;plasma membrane;;C4-dicarboxylate transmembrane transporter activity	K07791	anaerobic C4-dicarboxylate transporter DcuA	-	-	-	-
gene0467	ansA	L-asparaginase 2	BS	Chromosome	Chromosome	+	564936	565997	1062	L-asparaginase 2	L-asparaginase 2 OS=Escherichia coli (strain K12)	PF00710;PF17763	Asparaginase;Asparaginase_C	Asparaginase, N-terminal;Glutaminase/Asparaginase C-terminal domain	COG0252	L-asparaginase/archaeal Glu-tRNAGln amidotransferase subunit D	GO:0006528;GO:0110165;GO:0004067	asparagine metabolic process;;cellular anatomical entity;;asparaginase activity	K01424	L-asparaginase [EC:3.5.1.1]	3.5.1.1	Hydrolases;Acting on carbon-nitrogen bonds, other than peptide bonds;In linear amides;L-asparagine amidohydrolase	-	-
gene0468	-	OprO/OprP family phosphate-selective porin	BS	Chromosome	Chromosome	+	566070	567257	1188	OprO/OprP family phosphate-selective porin	-	PF07396	Porin_O_P	Phosphate-selective porin O and P	COG3637	Opacity protein LomR and related surface antigens	-	-	-	-	-	-	-	-
gene0469	-	MULTISPECIES: DUF2795 domain-containing protein	BS	Chromosome	Chromosome	-	567548	567327	222	MULTISPECIES: DUF2795 domain-containing protein	-	PF11387	DUF2795	Protein of unknown function (DUF2795)	-	-	-	-	-	-	-	-	-	-
gene0470	pduO	cob(I)yrinic acid a,c-diamide adenosyltransferase	BS	Chromosome	Chromosome	-	568184	567621	564	cob(I)yrinic acid a,c-diamide adenosyltransferase	Cobalamin adenosyltransferase OS=Cupriavidus metallidurans (strain ATCC 43123 / DSM 2839 / NBRC 102507 / CH34)	PF01923	Cob_adeno_trans	Cobalamin adenosyltransferase	COG2096	Cob(II)alamin adenosyltransferase	GO:0009236;GO:0005524;GO:0008817	cobalamin biosynthetic process;;ATP binding;;cob(I)yrinic acid a,c-diamide adenosyltransferase activity	K00798	cob(I)alamin adenosyltransferase [EC:2.5.1.17]	2.5.1.17	Transferases;Transferring alkyl or aryl groups, other than methyl groups;Transferring alkyl or aryl groups, other than methyl groups (only sub-subclass identified to date);ATP:cob(II)alamin Cobeta-adenosyltransferase	-	-
gene0471	-	hypothetical protein	BS	Chromosome	Chromosome	-	568864	568235	630	hypothetical protein	-	-	-	-	COG4122	tRNA 5-hydroxyU34 O-methylase TrmR/YrrM	-	-	-	-	-	-	-	-
gene0472	-	T9SS type A sorting domain-containing protein	BS	Chromosome	Chromosome	-	570496	569102	1395	T9SS type A sorting domain-containing protein	-	-	-	-	-	-	-	-	-	-	-	-	-	-
gene0473	-	T9SS type A sorting domain-containing protein	BS	Chromosome	Chromosome	-	571819	570761	1059	T9SS type A sorting domain-containing protein	-	-	-	-	-	-	-	-	-	-	-	-	-	-
gene0474	-	hypothetical protein	BS	Chromosome	Chromosome	-	574556	571926	2631	hypothetical protein	Putative beta-glucuronidase OS=Formosa agariphila (strain DSM 15362 / KCTC 12365 / LMG 23005 / KMM 3901 / M-2Alg 35-1)	PF02837;PF00703;PF02836;PF18962	Glyco_hydro_2_N;Glyco_hydro_2;Glyco_hydro_2_C;Por_Secre_tail	Glycosyl hydrolases family 2, sugar binding domain;Glycosyl hydrolases family 2;Glycosyl hydrolases family 2, TIM barrel domain;Secretion system C-terminal sorting domain	COG3250	Beta-galactosidase/beta-glucuronidase	GO:0016052;GO:0004553	carbohydrate catabolic process;;hydrolase activity, hydrolyzing O-glycosyl compounds	-	-	-	-	-	-
gene0475	-	hypothetical protein	BS	Chromosome	Chromosome	-	575758	574568	1191	hypothetical protein	-	-	-	-	-	-	GO:0000272;GO:0030246	polysaccharide catabolic process;;carbohydrate binding	-	-	-	-	-	-
gene0476	-	glycosyl hydrolase 53 family protein	BS	Chromosome	Chromosome	-	576985	575774	1212	glycosyl hydrolase 53 family protein	Arabinogalactan endo-beta-1,4-galactanase OS=Cellvibrio japonicus (strain Ueda107)	PF07745	Glyco_hydro_53	Glycosyl hydrolase family 53	COG3867	Arabinogalactan endo-1,4-beta-galactosidase	GO:0008152;GO:0015926;GO:0031218	metabolic process;;glucosidase activity;;arabinogalactan endo-1,4-beta-galactosidase activity	K01224	arabinogalactan endo-1,4-beta-galactosidase [EC:3.2.1.89]	3.2.1.89	Hydrolases;Glycosylases;Glycosidases, i.e. enzymes that hydrolyse O- and S-glycosyl compounds;arabinogalactan 4-beta-D-galactanohydrolase	-	-
gene0477	susD	RagB/SusD family nutrient uptake outer membrane protein	BS	Chromosome	Chromosome	-	578562	577021	1542	RagB/SusD family nutrient uptake outer membrane protein	SusD-like protein P25 OS=Formosa agariphila (strain DSM 15362 / KCTC 12365 / LMG 23005 / KMM 3901 / M-2Alg 35-1)	PF07980;PF14322	SusD_RagB;SusD-like_3	SusD family;Starch-binding associating with outer membrane	COG1436	Archaeal/vacuolar-type H+-ATPase subunit F/Vma7	GO:0009279	cell outer membrane	K21572	starch-binding outer membrane protein, SusD/RagB family	-	-	-	-
gene0478	susC	TonB-dependent receptor	BS	Chromosome	Chromosome	-	581627	578577	3051	TonB-dependent receptor	TonB-dependent receptor P3 OS=Formosa agariphila (strain DSM 15362 / KCTC 12365 / LMG 23005 / KMM 3901 / M-2Alg 35-1)	PF00593;PF13715;PF07715;PF13620	TonB_dep_Rec;CarbopepD_reg_2;Plug;CarboxypepD_reg	TonB dependent receptor;CarboxypepD_reg-like domain;TonB-dependent Receptor Plug Domain;Carboxypeptidase regulatory-like domain	COG4206	Outer membrane cobalamin receptor protein BtuB	GO:0009279	cell outer membrane	K21573	TonB-dependent starch-binding outer membrane protein SusC	-	-	-	-
gene0479	-	hypothetical protein	BS	Chromosome	Chromosome	-	583506	581734	1773	hypothetical protein	-	-	-	-	-	-	-	-	-	-	-	-	-	-
gene0480	-	hypothetical protein	BS	Chromosome	Chromosome	-	585103	583514	1590	hypothetical protein	-	-	-	-	-	-	-	-	-	-	-	-	-	-
gene0481	abfA	hypothetical protein	BS	Chromosome	Chromosome	-	586581	585100	1482	hypothetical protein	Probable alpha-L-arabinofuranosidase C OS=Aspergillus clavatus (strain ATCC 1007 / CBS 513.65 / DSM 816 / NCTC 3887 / NRRL 1 / QM 1276 / 107)	-	-	-	COG3534	Alpha-L-arabinofuranosidase	-	-	K01209	alpha-L-arabinofuranosidase [EC:3.2.1.55]	3.2.1.55	Hydrolases;Glycosylases;Glycosidases, i.e. enzymes that hydrolyse O- and S-glycosyl compounds;alpha-L-arabinofuranoside non-reducing end alpha-L-arabinofuranosidase	-	-
gene0482	-	sigma-70 family RNA polymerase sigma factor	BS	Chromosome	Chromosome	-	587236	586700	537	sigma-70 family RNA polymerase sigma factor	-	PF04542;PF08281	Sigma70_r2;Sigma70_r4_2	Sigma-70 region 2;Sigma-70, region 4	COG1595	DNA-directed RNA polymerase specialized sigma subunit, sigma24 family	GO:0006352;GO:0006950;GO:0003677;GO:0016987	DNA-templated transcription initiation;;response to stress;;DNA binding;;sigma factor activity	-	-	-	-	-	-
gene0483	-	hybrid sensor histidine kinase/response regulator transcription factor	BS	Chromosome	Chromosome	-	591780	587620	4161	hybrid sensor histidine kinase/response regulator transcription factor	Histidine kinase P4 OS=Formosa agariphila (strain DSM 15362 / KCTC 12365 / LMG 23005 / KMM 3901 / M-2Alg 35-1)	PF07494;PF07494;PF07494;PF07494;PF07494;PF07494;PF02518;PF00072;PF12833;PF07495;PF00512;PF00165	Reg_prop;Reg_prop;Reg_prop;Reg_prop;Reg_prop;Reg_prop;HATPase_c;Response_reg;HTH_18;Y_Y_Y;HisKA;HTH_AraC	Two component regulator propeller;Two component regulator propeller;Two component regulator propeller;Two component regulator propeller;Two component regulator propeller;Two component regulator propeller;Histidine kinase-, DNA gyrase B-, and HSP90-like ATPase;Response regulator receiver domain;Helix-turn-helix domain;Y_Y_Y domain;His Kinase A (phospho-acceptor) domain;Bacterial regulatory helix-t…	COG0745	DNA-binding response regulator, OmpR family, contains REC and winged-helix (wHTH) domain	GO:0016021;GO:0003700;GO:0000155;GO:0043565	integral component of membrane;;DNA-binding transcription factor activity;;phosphorelay sensor kinase activity;;sequence-specific DNA binding	-	-	-	-	-	-
gene0484	-	glycoside hydrolase family 2	BS	Chromosome	Chromosome	-	593774	591933	1842	glycoside hydrolase family 2	Putative beta-glucuronidase OS=Formosa agariphila (strain DSM 15362 / KCTC 12365 / LMG 23005 / KMM 3901 / M-2Alg 35-1)	PF02837;PF00703;PF02836	Glyco_hydro_2_N;Glyco_hydro_2;Glyco_hydro_2_C	Glycosyl hydrolases family 2, sugar binding domain;Glycosyl hydrolases family 2;Glycosyl hydrolases family 2, TIM barrel domain	COG3250	Beta-galactosidase/beta-glucuronidase	GO:0016052;GO:0004553	carbohydrate catabolic process;;hydrolase activity, hydrolyzing O-glycosyl compounds	-	-	-	-	-	-
gene0485	lacZ	DUF4982 domain-containing protein	BS	Chromosome	Chromosome	-	596224	593810	2415	DUF4982 domain-containing protein	Beta-galactosidase BoGH2A OS=Bacteroides ovatus (strain ATCC 8483 / DSM 1896 / JCM 5824 / BCRC 10623 / CCUG 4943 / NCTC 11153)	PF18565;PF02836;PF02837;PF16355;PF00703;PF13364	Glyco_hydro2_C5;Glyco_hydro_2_C;Glyco_hydro_2_N;DUF4982;Glyco_hydro_2;BetaGal_dom4_5	Glycoside hydrolase family 2 C-terminal domain 5;Glycosyl hydrolases family 2, TIM barrel domain;Glycosyl hydrolases family 2, sugar binding domain;Domain of unknown function (DUF4982);Glycosyl hydrolases family 2;Beta-galactosidase jelly roll domain	COG3250	Beta-galactosidase/beta-glucuronidase	GO:0016052;GO:0004553	carbohydrate catabolic process;;hydrolase activity, hydrolyzing O-glycosyl compounds	K01190	beta-galactosidase [EC:3.2.1.23]	3.2.1.23	Hydrolases;Glycosylases;Glycosidases, i.e. enzymes that hydrolyse O- and S-glycosyl compounds;beta-D-galactoside galactohydrolase	-	-
gene0486	-	beta-galactosidase	BS	Chromosome	Chromosome	-	598284	596470	1815	beta-galactosidase	Beta-galactosidase OS=Thermoanaerobacter pseudethanolicus (strain ATCC 33223 / 39E)	PF02837;PF00703;PF02836	Glyco_hydro_2_N;Glyco_hydro_2;Glyco_hydro_2_C	Glycosyl hydrolases family 2, sugar binding domain;Glycosyl hydrolases family 2;Glycosyl hydrolases family 2, TIM barrel domain	COG3250	Beta-galactosidase/beta-glucuronidase	GO:0016052;GO:0004553	carbohydrate catabolic process;;hydrolase activity, hydrolyzing O-glycosyl compounds	-	-	-	-	-	-
gene0487	-	hypothetical protein	BS	Chromosome	Chromosome	+	598355	598687	333	hypothetical protein	-	-	-	-	-	-	-	-	-	-	-	-	-	-
gene0488	-	family 43 glycosylhydrolase	BS	Chromosome	Chromosome	+	598985	601582	2598	family 43 glycosylhydrolase	Arabinoxylan arabinofuranohydrolase OS=Bacillus subtilis (strain 168)	PF04616;PF00754;PF07532	Glyco_hydro_43;F5_F8_type_C;Big_4	Glycosyl hydrolases family 43;F5/8 type C domain;Bacterial Ig-like domain (group 4)	COG3507	Beta-xylosidase	GO:0005975;GO:0004553	carbohydrate metabolic process;;hydrolase activity, hydrolyzing O-glycosyl compounds	-	-	-	-	-	-
gene0489	tonB	energy transducer TonB	BS	Chromosome	Chromosome	-	602374	601688	687	energy transducer TonB	-	PF03544	TonB_C	Gram-negative bacterial TonB protein C-terminal	COG0810	Periplasmic protein TonB, links inner and outer membranes	GO:0055085;GO:0016021;GO:0005886	transmembrane transport;;integral component of membrane;;plasma membrane	K03832	periplasmic protein TonB	-	-	-	-
gene0490	nudF	hypothetical protein	BS	Chromosome	Chromosome	+	602524	603150	627	hypothetical protein	ADP-ribose pyrophosphatase OS=Bacillus subtilis (strain 168)	PF00293	NUDIX	NUDIX domain	COG0642	Signal transduction histidine kinase	-	-	K01515	ADP-ribose pyrophosphatase [EC:3.6.1.13 3.6.1.-]	3.6.1.13	Hydrolases;Acting on acid anhydrides;In phosphorus-containing anhydrides;ADP-D-ribose ribophosphohydrolase	-	-
gene0491	-	energy transducer TonB	BS	Chromosome	Chromosome	+	603173	604192	1020	energy transducer TonB	-	PF03544	TonB_C	Gram-negative bacterial TonB protein C-terminal	COG0810	Periplasmic protein TonB, links inner and outer membranes	GO:0055085	transmembrane transport	-	-	-	-	-	-
gene0492	-	sigma-70 family RNA polymerase sigma factor	BS	Chromosome	Chromosome	+	604527	606155	1629	sigma-70 family RNA polymerase sigma factor	RNA polymerase sigma-H factor OS=Pseudomonas aeruginosa (strain ATCC 15692 / DSM 22644 / CIP 104116 / JCM 14847 / LMG 12228 / 1C / PRS 101 / PAO1)	PF08281;PF13568;PF04542;PF13505	Sigma70_r4_2;OMP_b-brl_2;Sigma70_r2;OMP_b-brl	Sigma-70, region 4;Outer membrane protein beta-barrel domain;Sigma-70 region 2;Outer membrane protein beta-barrel domain	COG1595	DNA-directed RNA polymerase specialized sigma subunit, sigma24 family	GO:0006352;GO:0050896;GO:0016021;GO:0003677;GO:0016987	DNA-templated transcription initiation;;response to stimulus;;integral component of membrane;;DNA binding;;sigma factor activity	-	-	-	-	-	-
gene0493	-	glycosyltransferase family 2 protein	BS	Chromosome	Chromosome	+	606252	607562	1311	glycosyltransferase family 2 protein	Dolichol-phosphate mannosyltransferase OS=Schizosaccharomyces pombe (strain 972 / ATCC 24843)	PF00535;PF13641	Glycos_transf_2;Glyco_tranf_2_3	Glycosyl transferase family 2;Glycosyltransferase like family 2	COG0463	Glycosyltransferase involved in cell wall bisynthesis	GO:0016021	integral component of membrane	K00721	dolichol-phosphate mannosyltransferase [EC:2.4.1.83]	2.4.1.83	Transferases;Glycosyltransferases;Hexosyltransferases;GDP-mannose:dolichyl-phosphate beta-D-mannosyltransferase	-	-
gene0494	-	glycosyltransferase family 39 protein	BS	Chromosome	Chromosome	+	607569	608924	1356	glycosyltransferase family 39 protein	-	PF13231	PMT_2	Dolichyl-phosphate-mannose-protein mannosyltransferase	-	-	GO:0016021;GO:0005886;GO:0016757	integral component of membrane;;plasma membrane;;glycosyltransferase activity	-	-	-	-	-	-
gene0495	-	DUF3836 domain-containing protein	BS	Chromosome	Chromosome	+	609074	609565	492	DUF3836 domain-containing protein	-	PF12930	DUF3836	Family of unknown function (DUF3836)	-	-	-	-	-	-	-	-	-	-
gene0496	-	DUF3836 domain-containing protein	BS	Chromosome	Chromosome	-	610081	609662	420	DUF3836 domain-containing protein	-	PF12930	DUF3836	Family of unknown function (DUF3836)	-	-	-	-	-	-	-	-	-	-
gene0497	-	hypothetical protein	BS	Chromosome	Chromosome	-	611875	610337	1539	hypothetical protein	-	-	-	-	-	-	GO:0016021	integral component of membrane	-	-	-	-	-	-
gene0498	prdX	prolyl-tRNA synthetase associated domain-containing protein	BS	Chromosome	Chromosome	+	612211	612699	489	prolyl-tRNA synthetase associated domain-containing protein	Prolyl-tRNA editing protein ProX OS=Acetoanaerobium sticklandii (strain ATCC 12662 / DSM 519 / JCM 1433 / CCUG 9281 / NCIMB 10654 / HF)	PF04073	tRNA_edit	Aminoacyl-tRNA editing domain	COG3760	Predicted aminoacyl-tRNA deacylase, YbaK-like aminoacyl-tRNA editing domain	GO:0002161;GO:0004812	aminoacyl-tRNA editing activity;;aminoacyl-tRNA ligase activity	K19055	Ala-tRNA(Pro) deacylase [EC:3.1.1.-]	-	-	-	-
gene0499	-	CPBP family intramembrane metalloprotease	BS	Chromosome	Chromosome	-	614232	613627	606	CPBP family intramembrane metalloprotease	-	PF02517	Rce1-like	Type II CAAX prenyl endopeptidase Rce1-like	COG1266	Membrane protease YdiL, CAAX protease family	GO:0071586;GO:0016021;GO:0004222	CAAX-box protein processing;;integral component of membrane;;metalloendopeptidase activity	K07052	CAAX protease family protein	-	-	-	-
gene0500	xerD	MULTISPECIES: site-specific integrase	BS	Chromosome	Chromosome	+	614756	615979	1224	MULTISPECIES: site-specific integrase	Tyrosine recombinase Tlet_1492 OS=Pseudothermotoga lettingae (strain ATCC BAA-301 / DSM 14385 / NBRC 107922 / TMO)	PF00589;PF13102;PF17293	Phage_integrase;Phage_int_SAM_5;Arm-DNA-bind_5	Phage integrase family;Phage integrase SAM-like domain;Arm DNA-binding domain	COG4974	Site-specific recombinase XerD	GO:0006310;GO:0015074;GO:0003677	DNA recombination;;DNA integration;;DNA binding	K04763	integrase/recombinase XerD	-	-	-	-
gene0501	-	MULTISPECIES: PDDEXK nuclease domain-containing protein	BS	Chromosome	Chromosome	+	616005	617144	1140	MULTISPECIES: PDDEXK nuclease domain-containing protein	Putative nuclease YhcG OS=Escherichia coli (strain K12)	PF06250;PF17761	YhcG_C;DUF1016_N	YhcG PDDEXK nuclease domain;DUF1016 N-terminal domain	COG4804	Predicted nuclease of restriction endonuclease-like (RecB) superfamily, DUF1016 family	GO:0003676	nucleic acid binding	-	-	-	-	-	-
gene0502	-	MULTISPECIES: DUF6268 family outer membrane beta-barrel protein	BS	Chromosome	Chromosome	+	617407	618348	942	MULTISPECIES: DUF6268 family outer membrane beta-barrel protein	-	PF19783	DUF6268	Domain of unknown function (DUF6268)	-	-	-	-	-	-	-	-	-	-
gene0503	lytT	MULTISPECIES: LytTR family DNA-binding domain-containing protein	BS	Chromosome	Chromosome	+	618627	619388	762	MULTISPECIES: LytTR family DNA-binding domain-containing protein	Uncharacterized response regulatory protein VV2_1193 OS=Vibrio vulnificus (strain CMCP6)	PF04397;PF00072	LytTR;Response_reg	LytTr DNA-binding domain;Response regulator receiver domain	COG3279	DNA-binding response regulator, LytR/AlgR family	GO:0000160;GO:0003677	phosphorelay signal transduction system;;DNA binding	K07705	two-component system, LytTR family, response regulator LytT	-	-	-	-
gene0504	-	MULTISPECIES: histidine kinase	BS	Chromosome	Chromosome	+	619450	620445	996	MULTISPECIES: histidine kinase	Sensor protein LytS OS=Staphylococcus haemolyticus (strain JCSC1435)	PF06580	His_kinase	Histidine kinase	COG3275	Sensor histidine kinase, LytS/YehU family	GO:0016021;GO:0000155	integral component of membrane;;phosphorelay sensor kinase activity	-	-	-	-	-	-
gene0505	-	hypothetical protein	BS	Chromosome	Chromosome	+	620472	620705	234	hypothetical protein	-	-	-	-	-	-	-	-	-	-	-	-	-	-
gene0506	-	MULTISPECIES: RteC domain-containing protein	BS	Chromosome	Chromosome	+	620659	621078	420	MULTISPECIES: RteC domain-containing protein	-	PF09357	RteC	RteC protein	-	-	-	-	-	-	-	-	-	-
gene0507	-	MULTISPECIES: helix-turn-helix domain-containing protein	BS	Chromosome	Chromosome	+	621209	621541	333	MULTISPECIES: helix-turn-helix domain-containing protein	-	PF12728	HTH_17	Helix-turn-helix domain	-	-	GO:0003677	DNA binding	-	-	-	-	-	-
gene0508	-	MULTISPECIES: hypothetical protein	BS	Chromosome	Chromosome	-	622313	621594	720	MULTISPECIES: hypothetical protein	-	-	-	-	-	-	GO:0016021	integral component of membrane	-	-	-	-	-	-
gene0509	-	MULTISPECIES: relaxase/mobilization nuclease domain-containing protein	BS	Chromosome	Chromosome	-	623241	622318	924	MULTISPECIES: relaxase/mobilization nuclease domain-containing protein	Protein MobA (Fragment) OS=Acidithiobacillus ferrooxidans	PF03432	Relaxase	Relaxase/Mobilisation nuclease domain	-	-	-	-	-	-	-	-	-	-
gene0510	-	MobC family plasmid mobilization relaxosome protein	BS	Chromosome	Chromosome	-	623590	623207	384	MobC family plasmid mobilization relaxosome protein	-	PF05713	MobC	Bacterial mobilisation protein (MobC)	-	-	GO:0006355	regulation of DNA-templated transcription	-	-	-	-	-	-
gene0511	-	MULTISPECIES: toprim domain-containing protein	BS	Chromosome	Chromosome	-	624702	623737	966	MULTISPECIES: toprim domain-containing protein	-	PF13155;PF01807	Toprim_2;zf-CHC2	Toprim-like;CHC2 zinc finger	COG0358	DNA primase (bacterial type)	GO:0003677;GO:0008270;GO:0003896	DNA binding;;zinc ion binding;;DNA primase activity	-	-	-	-	-	-
gene0512	-	MULTISPECIES: AAA family ATPase	BS	Chromosome	Chromosome	-	625939	624866	1074	MULTISPECIES: AAA family ATPase	-	PF13481	AAA_25	AAA domain	COG0358	DNA primase (bacterial type)	-	-	-	-	-	-	-	-
gene0513	-	MULTISPECIES: helix-turn-helix domain-containing protein	BS	Chromosome	Chromosome	-	626232	625945	288	MULTISPECIES: helix-turn-helix domain-containing protein	-	PF12728	HTH_17	Helix-turn-helix domain	COG3311	DNA-binding transcriptional regulator AlpA	GO:0003677	DNA binding	-	-	-	-	-	-
gene0514	-	MULTISPECIES: hypothetical protein	BS	Chromosome	Chromosome	-	627272	626358	915	MULTISPECIES: hypothetical protein	-	-	-	-	-	-	-	-	-	-	-	-	-	-
gene0515	-	MULTISPECIES: site-specific integrase	BS	Chromosome	Chromosome	+	627723	629060	1338	MULTISPECIES: site-specific integrase	-	PF00589;PF17293	Phage_integrase;Arm-DNA-bind_5	Phage integrase family;Arm DNA-binding domain	COG4974	Site-specific recombinase XerD	GO:0006310;GO:0015074;GO:0003677	DNA recombination;;DNA integration;;DNA binding	-	-	-	-	-	-
gene0516	-	MULTISPECIES: DUF6043 family protein	BS	Chromosome	Chromosome	+	629068	630009	942	MULTISPECIES: DUF6043 family protein	-	PF19509	DUF6043	Family of unknown function (DUF6043)	-	-	-	-	-	-	-	-	-	-
gene0517	-	MULTISPECIES: helix-turn-helix domain-containing protein	BS	Chromosome	Chromosome	+	630179	630493	315	MULTISPECIES: helix-turn-helix domain-containing protein	-	PF12728;PF13411	HTH_17;MerR_1	Helix-turn-helix domain;MerR HTH family regulatory protein	COG3311	DNA-binding transcriptional regulator AlpA	GO:0003677	DNA binding	-	-	-	-	-	-
gene0518	-	MULTISPECIES: DUF5906 domain-containing protein	BS	Chromosome	Chromosome	+	630498	631688	1191	MULTISPECIES: DUF5906 domain-containing protein	-	PF19263	DUF5906	Family of unknown function (DUF5906)	COG3378	DNA primase, phage- or plasmid-associated	GO:0000166;GO:0004386	nucleotide binding;;helicase activity	-	-	-	-	-	-
gene0519	-	MULTISPECIES: toprim domain-containing protein	BS	Chromosome	Chromosome	+	631921	632877	957	MULTISPECIES: toprim domain-containing protein	-	PF13155;PF01807	Toprim_2;zf-CHC2	Toprim-like;CHC2 zinc finger	COG0358	DNA primase (bacterial type)	GO:0003677;GO:0008270;GO:0003896	DNA binding;;zinc ion binding;;DNA primase activity	-	-	-	-	-	-
gene0520	-	MULTISPECIES: hypothetical protein	BS	Chromosome	Chromosome	+	633088	634491	1404	MULTISPECIES: hypothetical protein	-	-	-	-	-	-	-	-	-	-	-	-	-	-
gene0521	-	MULTISPECIES: hypothetical protein	BS	Chromosome	Chromosome	+	634810	635529	720	MULTISPECIES: hypothetical protein	-	-	-	-	-	-	-	-	-	-	-	-	-	-
gene0522	-	MULTISPECIES: hypothetical protein	BS	Chromosome	Chromosome	+	635585	636028	444	MULTISPECIES: hypothetical protein	-	-	-	-	-	-	-	-	-	-	-	-	-	-
gene0523	-	MULTISPECIES: NERD domain-containing protein	BS	Chromosome	Chromosome	+	636038	636778	741	MULTISPECIES: NERD domain-containing protein	Uncharacterized protein pXO1-01/BXA0003/GBAA_pXO1_0003 OS=Bacillus anthracis	PF08378;PF01396	NERD;zf-C4_Topoisom	Nuclease-related domain;Topoisomerase DNA binding C4 zinc finger	COG0551	DNA topoisomerase I, ssDNA-binding Zn-finger and Zn-ribbon domains	GO:0006265;GO:0005694;GO:0003677;GO:0003916	DNA topological change;;chromosome;;DNA binding;;DNA topoisomerase activity	-	-	-	-	-	-
gene0524	-	MULTISPECIES: Fic family protein	BS	Chromosome	Chromosome	-	637613	636804	810	MULTISPECIES: Fic family protein	Protein adenylyltransferase Fic OS=Drosophila grimshawi	PF02661	Fic	Fic/DOC family	COG3177	Fic family protein	GO:0005524	ATP binding	-	-	-	-	-	-
gene0526	manC	mannose-1-phosphate guanylyltransferase	BS	Chromosome	Chromosome	+	638030	639112	1083	mannose-1-phosphate guanylyltransferase	Mannose-1-phosphate guanylyltransferase OS=Salmonella muenchen	PF00483	NTP_transferase	Nucleotidyl transferase	COG0836	Mannose-1-phosphate guanylyltransferase	GO:0009058;GO:0016853;GO:0016779	biosynthetic process;;isomerase activity;;nucleotidyltransferase activity	K00971	mannose-1-phosphate guanylyltransferase [EC:2.7.7.13]	2.7.7.13	Transferases;Transferring phosphorus-containing groups;Nucleotidyltransferases;GTP:alpha-D-mannose-1-phosphate guanylyltransferase	-	-
gene0527	-	DUF418 domain-containing protein	BS	Chromosome	Chromosome	+	639297	640472	1176	DUF418 domain-containing protein	Uncharacterized protein YxaH OS=Bacillus subtilis (strain 168)	PF04235	DUF418	Protein of unknown function (DUF418)	COG2311	Uncharacterized membrane protein YeiB	GO:0016021	integral component of membrane	K07148	uncharacterized protein	-	-	-	-
gene0528	hinT	HIT family protein	BS	Chromosome	Chromosome	-	640957	640556	402	HIT family protein	Uncharacterized HIT-like protein Rv0759c OS=Mycobacterium tuberculosis (strain ATCC 25618 / H37Rv)	PF01230;PF11969;PF04677	HIT;DcpS_C;CwfJ_C_1	HIT domain;Scavenger mRNA decapping enzyme C-term binding;Protein similar to CwfJ C-terminus 1	COG0537	Purine nucleoside phosphoramidase/Ap4A hydrolase, histidine triade (HIT) family	GO:0003824	catalytic activity	K02503	histidine triad (HIT) family protein	-	-	-	-
gene0529	greA	transcription elongation factor GreA	BS	Chromosome	Chromosome	-	641479	641015	465	transcription elongation factor GreA	Transcription elongation factor GreA OS=Gramella forsetii (strain KT0803)	PF03449;PF01272	GreA_GreB_N;GreA_GreB	Transcription elongation factor, N-terminal;Transcription elongation factor, GreA/GreB, C-term	COG0782	Transcription elongation factor, GreA/GreB family	GO:0006354;GO:0032784;GO:0003677;GO:0003746;GO:0070063	DNA-templated transcription elongation;;regulation of DNA-templated transcription elongation;;DNA binding;;translation elongation factor activity;;RNA polymerase binding	K03624	transcription elongation factor GreA	-	-	-	-
gene0530	-	DUF4369 domain-containing protein	BS	Chromosome	Chromosome	-	642810	641659	1152	DUF4369 domain-containing protein	-	PF14289;PF13905;PF00578;PF08139	DUF4369;Thioredoxin_8;AhpC-TSA;LPAM_1	Domain of unknown function (DUF4369);Thioredoxin-like;AhpC/TSA family;Prokaryotic membrane lipoprotein lipid attachment site	COG1225	Peroxiredoxin	-	-	-	-	-	-	-	-
gene0531	pnp	polyribonucleotide nucleotidyltransferase	BS	Chromosome	Chromosome	+	642956	645133	2178	polyribonucleotide nucleotidyltransferase	Polyribonucleotide nucleotidyltransferase OS=Bacteroides fragilis (strain YCH46)	PF01138;PF01138;PF03725;PF03725;PF00575;PF00013;PF03726	RNase_PH;RNase_PH;RNase_PH_C;RNase_PH_C;S1;KH_1;PNPase	3' exoribonuclease family, domain 1;3' exoribonuclease family, domain 1;3' exoribonuclease family, domain 2;3' exoribonuclease family, domain 2;S1 RNA binding domain;KH domain;Polyribonucleotide nucleotidyltransferase, RNA binding domain	COG1185	Polyribonucleotide nucleotidyltransferase (polynucleotide phosphorylase)	GO:0006396;GO:0006402;GO:0005737;GO:0000287;GO:0003723;GO:0004654	RNA processing;;mRNA catabolic process;;cytoplasm;;magnesium ion binding;;RNA binding;;polyribonucleotide nucleotidyltransferase activity	K00962	polyribonucleotide nucleotidyltransferase [EC:2.7.7.8]	2.7.7.8	Transferases;Transferring phosphorus-containing groups;Nucleotidyltransferases;polyribonucleotide:phosphate nucleotidyltransferase	-	-
gene0532	rpoE	RNA polymerase sigma-70 factor	BS	Chromosome	Chromosome	+	645274	645834	561	RNA polymerase sigma-70 factor	-	PF08281;PF04542;PF04545	Sigma70_r4_2;Sigma70_r2;Sigma70_r4	Sigma-70, region 4;Sigma-70 region 2;Sigma-70, region 4	COG1595	DNA-directed RNA polymerase specialized sigma subunit, sigma24 family	GO:0006352;GO:0050896;GO:0003677;GO:0016987	DNA-templated transcription initiation;;response to stimulus;;DNA binding;;sigma factor activity	K03088	RNA polymerase sigma-70 factor, ECF subfamily	-	-	-	-
gene0533	-	FecR family protein	BS	Chromosome	Chromosome	+	645937	646869	933	FecR family protein	-	PF04773;PF16344	FecR;DUF4974	FecR protein;Domain of unknown function (DUF4974)	COG3712	Periplasmic ferric-dicitrate binding protein FecR, regulates iron transport	GO:0016021	integral component of membrane	-	-	-	-	-	-
gene0534	-	TonB-dependent receptor	BS	Chromosome	Chromosome	+	647056	650460	3405	TonB-dependent receptor	TonB-dependent receptor P39 OS=Formosa agariphila (strain DSM 15362 / KCTC 12365 / LMG 23005 / KMM 3901 / M-2Alg 35-1)	PF00593;PF07715;PF13715;PF07660;PF13620	TonB_dep_Rec;Plug;CarbopepD_reg_2;STN;CarboxypepD_reg	TonB dependent receptor;TonB-dependent Receptor Plug Domain;CarboxypepD_reg-like domain;Secretin and TonB N terminus short domain;Carboxypeptidase regulatory-like domain	COG4771	Outer membrane receptor for ferrienterochelin and colicins	GO:0016021;GO:0009279	integral component of membrane;;cell outer membrane	-	-	-	-	-	-
gene0535	-	SusD/RagB family nutrient-binding outer membrane lipoprotein	BS	Chromosome	Chromosome	+	650481	652088	1608	SusD/RagB family nutrient-binding outer membrane lipoprotein	-	PF12741;PF12771	SusD-like;SusD-like_2	Susd and RagB outer membrane lipoprotein;Starch-binding associating with outer membrane	-	-	-	-	-	-	-	-	-	-
gene0536	-	beta-galactosidase	BS	Chromosome	Chromosome	-	654174	652354	1821	beta-galactosidase	Putative beta-glucuronidase OS=Formosa agariphila (strain DSM 15362 / KCTC 12365 / LMG 23005 / KMM 3901 / M-2Alg 35-1)	PF02837;PF00703;PF02836	Glyco_hydro_2_N;Glyco_hydro_2;Glyco_hydro_2_C	Glycosyl hydrolases family 2, sugar binding domain;Glycosyl hydrolases family 2;Glycosyl hydrolases family 2, TIM barrel domain	COG3250	Beta-galactosidase/beta-glucuronidase	GO:0016052;GO:0004553	carbohydrate catabolic process;;hydrolase activity, hydrolyzing O-glycosyl compounds	-	-	-	-	-	-
gene0537	tag	DNA-3-methyladenine glycosylase I	BS	Chromosome	Chromosome	-	655163	654591	573	DNA-3-methyladenine glycosylase I	DNA-3-methyladenine glycosylase 1 OS=Escherichia coli (strain K12)	PF03352	Adenine_glyco	Methyladenine glycosylase	COG2818	3-methyladenine DNA glycosylase Tag	GO:0006284;GO:0008725	base-excision repair;;DNA-3-methyladenine glycosylase activity	K01246	DNA-3-methyladenine glycosylase I [EC:3.2.2.20]	3.2.2.20	Hydrolases;Glycosylases;Hydrolysing N-glycosyl compounds;alkylated-DNA glycohydrolase (releasing methyladenine and methylguanine)	-	-
gene0538	buk	butyrate kinase	BS	Chromosome	Chromosome	-	656297	655236	1062	butyrate kinase	Probable butyrate kinase OS=Bacteroides thetaiotaomicron (strain ATCC 29148 / DSM 2079 / JCM 5827 / CCUG 10774 / NCTC 10582 / VPI-5482 / E50)	PF00871	Acetate_kinase	Acetokinase family	COG3426	Butyrate kinase	GO:0016310;GO:0005737;GO:0005524;GO:0047761	phosphorylation;;cytoplasm;;ATP binding;;butyrate kinase activity	K00929	butyrate kinase [EC:2.7.2.7]	2.7.2.7	Transferases;Transferring phosphorus-containing groups;Phosphotransferases with a carboxy group as acceptor;ATP:butanoate 1-phosphotransferase	-	-
gene0539	ptb	phosphate acyltransferase	BS	Chromosome	Chromosome	-	657213	656305	909	phosphate acyltransferase	Phosphate butyryltransferase OS=Clostridium beijerinckii (strain ATCC 51743 / NCIMB 8052)	PF01515	PTA_PTB	Phosphate acetyl/butaryl transferase	COG0280	Phosphotransacetylase (includes Pta, EutD and phosphobutyryltransferase)	GO:0016746	acyltransferase activity	K00634	phosphate butyryltransferase [EC:2.3.1.19]	2.3.1.19	Transferases;Acyltransferases;Transferring groups other than aminoacyl groups;butanoyl-CoA:phosphate butanoyltransferase	-	-
gene0540	ldcA	LD-carboxypeptidase	BS	Chromosome	Chromosome	+	657379	658290	912	LD-carboxypeptidase	Probable murein peptide carboxypeptidase OS=Bacillus subtilis (strain 168)	PF02016;PF17676	Peptidase_S66;Peptidase_S66C	LD-carboxypeptidase N-terminal domain;LD-carboxypeptidase C-terminal domain	COG1619	Muramoyltetrapeptide carboxypeptidase LdcA (peptidoglycan recycling)	GO:0016787	hydrolase activity	K01297	muramoyltetrapeptide carboxypeptidase [EC:3.4.17.13]	3.4.17.13	Hydrolases;Acting on peptide bonds (peptidases);Metallocarboxypeptidases;muramoyltetrapeptide carboxypeptidase	-	-
gene0541	-	hypothetical protein	BS	Chromosome	Chromosome	+	658382	659365	984	hypothetical protein	Glutaminyl-peptide cyclotransferase OS=Homo sapiens	PF04389	Peptidase_M28	Peptidase family M28	COG2234	Zn-dependent amino- or carboxypeptidase, M28 family	GO:0016746	acyltransferase activity	-	-	-	-	-	-
gene0542	sufE	SufE family protein	BS	Chromosome	Chromosome	+	659508	659936	429	SufE family protein	Cysteine desulfuration protein SufE OS=Yersinia enterocolitica serotype O:8 / biotype 1B (strain NCTC 13174 / 8081)	PF02657	SufE	Fe-S metabolism associated domain	COG2166	Sulfur transfer protein SufE, Fe-S cluster assembly	-	-	K02426	cysteine desulfuration protein SufE	-	-	-	-
gene0543	galA	alpha-galactosidase	BS	Chromosome	Chromosome	+	660350	662512	2163	alpha-galactosidase	Alpha-galactosidase AgaA OS=Geobacillus stearothermophilus	PF02065;PF16875;PF16874	Melibiase;Glyco_hydro_36N;Glyco_hydro_36C	Melibiase;Glycosyl hydrolase family 36 N-terminal domain;Glycosyl hydrolase family 36 C-terminal domain	COG3345	Alpha-galactosidase	GO:0016052;GO:0052692	carbohydrate catabolic process;;raffinose alpha-galactosidase activity	K07407	alpha-galactosidase [EC:3.2.1.22]	3.2.1.22	Hydrolases;Glycosylases;Glycosidases, i.e. enzymes that hydrolyse O- and S-glycosyl compounds;alpha-D-galactoside galactohydrolase	-	-
gene0544	-	hypothetical protein	BS	Chromosome	Chromosome	+	662862	663950	1089	hypothetical protein	-	-	-	-	COG2912	Regulator of sirC expression, contains transglutaminase-like and TPR domains	-	-	-	-	-	-	-	-
gene0545	-	hypothetical protein	BS	Chromosome	Chromosome	+	663969	664991	1023	hypothetical protein	-	-	-	-	COG3209	Uncharacterized conserved protein RhaS, contains 28 RHS repeats	-	-	-	-	-	-	-	-
gene0546	-	hypothetical protein	BS	Chromosome	Chromosome	+	665029	665415	387	hypothetical protein	-	-	-	-	-	-	-	-	-	-	-	-	-	-
gene0547	-	hypothetical protein	BS	Chromosome	Chromosome	+	665513	665740	228	hypothetical protein	-	-	-	-	-	-	-	-	-	-	-	-	-	-
gene0548	-	hypothetical protein	BS	Chromosome	Chromosome	+	665978	666595	618	hypothetical protein	-	-	-	-	-	-	-	-	-	-	-	-	-	-
gene0549	-	hypothetical protein	BS	Chromosome	Chromosome	+	666605	667150	546	hypothetical protein	-	-	-	-	-	-	-	-	-	-	-	-	-	-
gene0550	-	Uncharacterised protein	BS	Chromosome	Chromosome	+	667209	667400	192	Uncharacterised protein	-	-	-	-	-	-	-	-	-	-	-	-	-	-
gene0551	-	hypothetical protein	BS	Chromosome	Chromosome	+	667390	667890	501	hypothetical protein	-	-	-	-	-	-	-	-	-	-	-	-	-	-
gene0552	bglX	glycoside hydrolase family 3 C-terminal domain-containing protein	BS	Chromosome	Chromosome	-	670600	668321	2280	glycoside hydrolase family 3 C-terminal domain-containing protein	Beta-xylosidase OS=Formosa agariphila (strain DSM 15362 / KCTC 12365 / LMG 23005 / KMM 3901 / M-2Alg 35-1)	PF00933;PF01915;PF14310	Glyco_hydro_3;Glyco_hydro_3_C;Fn3-like	Glycosyl hydrolase family 3 N terminal domain;Glycosyl hydrolase family 3 C-terminal domain;Fibronectin type III-like domain	COG1472	Periplasmic beta-glucosidase and related glycosidases	GO:0005975;GO:0004553	carbohydrate metabolic process;;hydrolase activity, hydrolyzing O-glycosyl compounds	K05349	beta-glucosidase [EC:3.2.1.21]	3.2.1.21	Hydrolases;Glycosylases;Glycosidases, i.e. enzymes that hydrolyse O- and S-glycosyl compounds;beta-D-glucoside glucohydrolase	-	-
gene0553	-	DUF5013 domain-containing protein	BS	Chromosome	Chromosome	-	671844	670618	1227	DUF5013 domain-containing protein	-	PF16389;PF16405	DUF4998;DUF5013	Domain of unknown function;Domain of unknown function (DUF5013)	-	-	-	-	-	-	-	-	-	-
gene0554	-	DUF4959 domain-containing protein	BS	Chromosome	Chromosome	-	673067	671859	1209	DUF4959 domain-containing protein	-	PF16323;PF16391;PF17166	DUF4959;DUF5000;DUF5126	Domain of unknown function (DUF4959);Domain of unknown function;Domain of unknown function (DUF5126)	-	-	-	-	-	-	-	-	-	-
gene0555	-	RagB/SusD family nutrient uptake outer membrane protein	BS	Chromosome	Chromosome	-	675092	673098	1995	RagB/SusD family nutrient uptake outer membrane protein	SusD-like protein P2 OS=Formosa agariphila (strain DSM 15362 / KCTC 12365 / LMG 23005 / KMM 3901 / M-2Alg 35-1)	PF07980;PF14322	SusD_RagB;SusD-like_3	SusD family;Starch-binding associating with outer membrane	-	-	GO:0009279	cell outer membrane	-	-	-	-	-	-
gene0556	-	TonB-dependent receptor	BS	Chromosome	Chromosome	-	678287	675093	3195	TonB-dependent receptor	TonB-dependent receptor P39 OS=Formosa agariphila (strain DSM 15362 / KCTC 12365 / LMG 23005 / KMM 3901 / M-2Alg 35-1)	PF00593;PF13715;PF07715;PF13620	TonB_dep_Rec;CarbopepD_reg_2;Plug;CarboxypepD_reg	TonB dependent receptor;CarboxypepD_reg-like domain;TonB-dependent Receptor Plug Domain;Carboxypeptidase regulatory-like domain	COG4206	Outer membrane cobalamin receptor protein BtuB	GO:0009279	cell outer membrane	-	-	-	-	-	-
gene0557	-	AraC family transcriptional regulator	BS	Chromosome	Chromosome	+	678548	679438	891	AraC family transcriptional regulator	MmsAB operon regulatory protein OS=Pseudomonas aeruginosa (strain ATCC 15692 / DSM 22644 / CIP 104116 / JCM 14847 / LMG 12228 / 1C / PRS 101 / PAO1)	PF12833;PF00165;PF02311	HTH_18;HTH_AraC;AraC_binding	Helix-turn-helix domain;Bacterial regulatory helix-turn-helix proteins, AraC family;AraC-like ligand binding domain	COG2207	AraC-type DNA-binding domain and AraC-containing proteins	GO:0003700;GO:0043565	DNA-binding transcription factor activity;;sequence-specific DNA binding	-	-	-	-	-	-
gene0558	galM	galactose mutarotase	BS	Chromosome	Chromosome	-	680474	679452	1023	galactose mutarotase	Aldose 1-epimerase OS=Acinetobacter calcoaceticus	PF01263	Aldose_epim	Aldose 1-epimerase	COG2017	Galactose mutarotase or related enzyme	GO:0019318;GO:0030246;GO:0004034	hexose metabolic process;;carbohydrate binding;;aldose 1-epimerase activity	K01785	aldose 1-epimerase [EC:5.1.3.3]	5.1.3.3	Isomerases;Racemases and epimerases;Acting on carbohydrates and derivatives;aldose 1-epimerase	-	-
gene0559	-	DUF5107 domain-containing protein	BS	Chromosome	Chromosome	-	683881	680540	3342	DUF5107 domain-containing protein	Uncharacterized protein YphG OS=Escherichia coli (strain K12)	PF17128;PF13181;PF13181;PF13181;PF13181;PF13432;PF07721	DUF5107;TPR_8;TPR_8;TPR_8;TPR_8;TPR_16;TPR_4	Domain of unknown function (DUF5107);Tetratricopeptide repeat;Tetratricopeptide repeat;Tetratricopeptide repeat;Tetratricopeptide repeat;Tetratricopeptide repeat;Tetratricopeptide repeat	COG3063	Type IV pilus assembly protein PilF/PilW	GO:0042802	identical protein binding	-	-	-	-	-	-
gene0560	-	sugar porter family MFS transporter	BS	Chromosome	Chromosome	-	685289	683895	1395	sugar porter family MFS transporter	D-xylose-proton symporter OS=Escherichia coli (strain K12)	PF00083;PF07690;PF07690	Sugar_tr;MFS_1;MFS_1	Sugar (and other) transporter;Major Facilitator Superfamily;Major Facilitator Superfamily	COG2814	Predicted arabinose efflux permease AraJ, MFS family	GO:0016021;GO:0022857	integral component of membrane;;transmembrane transporter activity	-	-	-	-	-	-
gene0561	-	response regulator	BS	Chromosome	Chromosome	-	689330	685380	3951	response regulator	Histidine kinase P4 OS=Formosa agariphila (strain DSM 15362 / KCTC 12365 / LMG 23005 / KMM 3901 / M-2Alg 35-1)	PF07494;PF07494;PF07494;PF07494;PF00072;PF02518;PF12833;PF07495;PF00165;PF00512	Reg_prop;Reg_prop;Reg_prop;Reg_prop;Response_reg;HATPase_c;HTH_18;Y_Y_Y;HTH_AraC;HisKA	Two component regulator propeller;Two component regulator propeller;Two component regulator propeller;Two component regulator propeller;Response regulator receiver domain;Histidine kinase-, DNA gyrase B-, and HSP90-like ATPase;Helix-turn-helix domain;Y_Y_Y domain;Bacterial regulatory helix-turn-helix proteins, AraC family;His Kinase A (phospho-acceptor) domain	COG0745	DNA-binding response regulator, OmpR family, contains REC and winged-helix (wHTH) domain	GO:0016021;GO:0003700;GO:0000155;GO:0043565	integral component of membrane;;DNA-binding transcription factor activity;;phosphorelay sensor kinase activity;;sequence-specific DNA binding	-	-	-	-	-	-
gene0562	-	AraC family transcriptional regulator	BS	Chromosome	Chromosome	+	689569	690507	939	AraC family transcriptional regulator	MmsAB operon regulatory protein OS=Pseudomonas aeruginosa (strain ATCC 15692 / DSM 22644 / CIP 104116 / JCM 14847 / LMG 12228 / 1C / PRS 101 / PAO1)	PF00165;PF00165;PF12833;PF02311;PF07883	HTH_AraC;HTH_AraC;HTH_18;AraC_binding;Cupin_2	Bacterial regulatory helix-turn-helix proteins, AraC family;Bacterial regulatory helix-turn-helix proteins, AraC family;Helix-turn-helix domain;AraC-like ligand binding domain;Cupin domain	COG2207	AraC-type DNA-binding domain and AraC-containing proteins	GO:0003700;GO:0043565	DNA-binding transcription factor activity;;sequence-specific DNA binding	-	-	-	-	-	-
gene0563	-	Uncharacterised protein	BS	Chromosome	Chromosome	+	690704	690880	177	Uncharacterised protein	-	-	-	-	-	-	-	-	-	-	-	-	-	-
gene0564	-	VCBS repeat-containing protein	BS	Chromosome	Chromosome	-	692620	690902	1719	VCBS repeat-containing protein	-	PF13517;PF13517;PF13517;PF13517;PF19910	FG-GAP_3;FG-GAP_3;FG-GAP_3;FG-GAP_3;DUF6383	FG-GAP-like repeat;FG-GAP-like repeat;FG-GAP-like repeat;FG-GAP-like repeat;Domain of unknown function (DUF6383)	COG2931	Ca2+-binding protein, RTX toxin-related	-	-	-	-	-	-	-	-
gene0565	-	glycoside hydrolase 43 family protein	BS	Chromosome	Chromosome	-	694369	692633	1737	glycoside hydrolase 43 family protein	Putative beta-xylosidase OS=Prevotella ruminicola	PF04616;PF17851	Glyco_hydro_43;GH43_C2	Glycosyl hydrolases family 43;Beta xylosidase C-terminal Concanavalin A-like domain	COG3507	Beta-xylosidase	GO:0005975;GO:0004553	carbohydrate metabolic process;;hydrolase activity, hydrolyzing O-glycosyl compounds	-	-	-	-	-	-
gene0566	-	discoidin domain-containing protein	BS	Chromosome	Chromosome	-	697640	694701	2940	discoidin domain-containing protein	Mannosylglycoprotein endo-beta-mannosidase OS=Arabidopsis thaliana	PF00754;PF18368;PF00703;PF02837;PF02836	F5_F8_type_C;Ig_GlcNase;Glyco_hydro_2;Glyco_hydro_2_N;Glyco_hydro_2_C	F5/8 type C domain;Exo-beta-D-glucosaminidase Ig-fold domain;Glycosyl hydrolases family 2;Glycosyl hydrolases family 2, sugar binding domain;Glycosyl hydrolases family 2, TIM barrel domain	COG3250	Beta-galactosidase/beta-glucuronidase	-	-	-	-	-	-	-	-
gene0567	malZ	glycoside hydrolase family 97 protein	BS	Chromosome	Chromosome	+	698015	700282	2268	glycoside hydrolase family 97 protein	Retaining alpha-galactosidase OS=Bacteroides thetaiotaomicron (strain ATCC 29148 / DSM 2079 / JCM 5827 / CCUG 10774 / NCTC 10582 / VPI-5482 / E50)	PF10566;PF14508;PF14509	Glyco_hydro_97;GH97_N;GH97_C	Glycoside hydrolase 97;Glycosyl-hydrolase 97 N-terminal;Glycosyl-hydrolase 97 C-terminal, oligomerisation	COG2382	Enterochelin esterase or related enzyme	GO:0008152;GO:0004553;GO:0030246	metabolic process;;hydrolase activity, hydrolyzing O-glycosyl compounds;;carbohydrate binding	K01187	alpha-glucosidase [EC:3.2.1.20]	3.2.1.20	Hydrolases;Glycosylases;Glycosidases, i.e. enzymes that hydrolyse O- and S-glycosyl compounds;alpha-D-glucoside glucohydrolase	-	-
gene0568	-	VCBS repeat-containing protein	BS	Chromosome	Chromosome	+	700486	702441	1956	VCBS repeat-containing protein	-	PF13517;PF13517;PF13517;PF13517;PF13517	FG-GAP_3;FG-GAP_3;FG-GAP_3;FG-GAP_3;FG-GAP_3	FG-GAP-like repeat;FG-GAP-like repeat;FG-GAP-like repeat;FG-GAP-like repeat;FG-GAP-like repeat	COG2931	Ca2+-binding protein, RTX toxin-related	-	-	-	-	-	-	-	-
gene0569	exsA	AraC family transcriptional regulator	BS	Chromosome	Chromosome	-	703512	702475	1038	AraC family transcriptional regulator	HTH-type transcriptional regulator ExsA OS=Pseudomonas aeruginosa (strain ATCC 15692 / DSM 22644 / CIP 104116 / JCM 14847 / LMG 12228 / 1C / PRS 101 / PAO1)	PF12833	HTH_18	Helix-turn-helix domain	COG2207	AraC-type DNA-binding domain and AraC-containing proteins	GO:0016021;GO:0003700;GO:0043565	integral component of membrane;;DNA-binding transcription factor activity;;sequence-specific DNA binding	K20968	AraC family transcriptional regulator, exoenzyme S synthesis regulatory protein ExsA	-	-	-	-
gene0570	-	hypothetical protein	BS	Chromosome	Chromosome	+	703604	704059	456	hypothetical protein	-	PF19700	DUF6198	Family of unknown function (DUF6198)	COG2364	Uncharacterized membrane protein YczE	GO:0016021	integral component of membrane	K07149	uncharacterized protein	-	-	-	-
gene0571	-	helix-turn-helix transcriptional regulator	BS	Chromosome	Chromosome	-	704304	704092	213	helix-turn-helix transcriptional regulator	Uncharacterized HTH-type transcriptional regulator YozG OS=Bacillus subtilis (strain 168)	PF13443	HTH_26	Cro/C1-type HTH DNA-binding domain	COG3655	DNA-binding transcriptional regulator, XRE family	GO:0003677	DNA binding	K07727	putative transcriptional regulator	-	-	-	-
gene0572	-	DUF2975 domain-containing protein	BS	Chromosome	Chromosome	-	704975	704328	648	DUF2975 domain-containing protein	-	PF11188	DUF2975	Protein of unknown function (DUF2975)	-	-	GO:0016021	integral component of membrane	-	-	-	-	-	-
gene0573	-	DUF2975 domain-containing protein	BS	Chromosome	Chromosome	-	705637	704987	651	DUF2975 domain-containing protein	-	PF11188	DUF2975	Protein of unknown function (DUF2975)	-	-	GO:0016021	integral component of membrane	-	-	-	-	-	-
gene0574	-	CPBP family intramembrane metalloprotease	BS	Chromosome	Chromosome	-	706461	705643	819	CPBP family intramembrane metalloprotease	-	PF02517	Rce1-like	Type II CAAX prenyl endopeptidase Rce1-like	COG1266	Membrane protease YdiL, CAAX protease family	GO:0071586;GO:0016021;GO:0004222	CAAX-box protein processing;;integral component of membrane;;metalloendopeptidase activity	K07052	CAAX protease family protein	-	-	-	-
gene0575	-	DUF3836 domain-containing protein	BS	Chromosome	Chromosome	-	707005	706499	507	DUF3836 domain-containing protein	-	PF12930	DUF3836	Family of unknown function (DUF3836)	-	-	-	-	-	-	-	-	-	-
gene0576	ribF	riboflavin biosynthesis protein RibF	BS	Chromosome	Chromosome	-	708527	707604	924	riboflavin biosynthesis protein RibF	Bifunctional riboflavin kinase/FMN adenylyltransferase OS=Listeria monocytogenes serovar 1/2a (strain ATCC BAA-679 / EGD-e)	PF06574;PF01687;PF01467	FAD_syn;Flavokinase;CTP_transf_like	FAD synthetase;Riboflavin kinase;Cytidylyltransferase-like	COG0196	FAD synthase	GO:0016310;GO:0009231;GO:0009398;GO:0006747;GO:0005524;GO:0008531;GO:0003919	phosphorylation;;riboflavin biosynthetic process;;FMN biosynthetic process;;FAD biosynthetic process;;ATP binding;;riboflavin kinase activity;;FMN adenylyltransferase activity	K11753	riboflavin kinase / FMN adenylyltransferase [EC:2.7.1.26 2.7.7.2]	2.7.1.26;2.7.7.2	Transferases;Transferring phosphorus-containing groups;Phosphotransferases with an alcohol group as acceptor;ATP:riboflavin 5'-phosphotransferase|Transferases;Transferring phosphorus-containing groups;Nucleotidyltransferases;ATP:FMN adenylyltransferase	-	-
gene0577	yihX	HAD family phosphatase	BS	Chromosome	Chromosome	-	709161	708535	627	HAD family phosphatase	D-ribitol-5-phosphate phosphatase OS=Bacteroides thetaiotaomicron (strain ATCC 29148 / DSM 2079 / JCM 5827 / CCUG 10774 / NCTC 10582 / VPI-5482 / E50)	PF13419	HAD_2	Haloacid dehalogenase-like hydrolase	COG1011	FMN and 5-amino-6-(5-phospho-D-ribitylamino)uracil phosphatase YigB, HAD superfamily (riboflavin biosynthesis)	GO:0016787	hydrolase activity	K20866	glucose-1-phosphatase [EC:3.1.3.10]	3.1.3.10	Hydrolases;Acting on ester bonds;Phosphoric-monoester hydrolases;alpha-D-glucose-1-phosphate phosphohydrolase	-	-
gene0578	-	calcium-translocating P-type ATPase, PMCA-type	BS	Chromosome	Chromosome	-	711849	709165	2685	calcium-translocating P-type ATPase, PMCA-type	Putative calcium-transporting ATPase 11, plasma membrane-type OS=Arabidopsis thaliana	PF00122;PF00689;PF00702;PF13246;PF00690	E1-E2_ATPase;Cation_ATPase_C;Hydrolase;Cation_ATPase;Cation_ATPase_N	E1-E2 ATPase;Cation transporting ATPase, C-terminus;haloacid dehalogenase-like hydrolase;Cation transport ATPase (P-type);Cation transporter/ATPase, N-terminus	COG0474	Magnesium-transporting ATPase (P-type)	GO:0016021;GO:0005524;GO:0016887;GO:0005388	integral component of membrane;;ATP binding;;ATP hydrolysis activity;;P-type calcium transporter activity	K01537	P-type Ca2+ transporter type 2C [EC:7.2.2.10]	7.2.2.10	Translocases;Catalysing the translocation of inorganic cations;Linked to the hydrolysis of a nucleoside triphosphate;ATP phosphohydrolase (P-type, Ca2+-transporting)	-	-
gene0579	-	hypothetical protein	BS	Chromosome	Chromosome	-	712496	711912	585	hypothetical protein	-	-	-	-	COG0642	Signal transduction histidine kinase	GO:0016021	integral component of membrane	-	-	-	-	-	-
gene0580	-	rubredoxin	BS	Chromosome	Chromosome	+	712635	712796	162	rubredoxin	Rubredoxin OS=Clostridium acetobutylicum (strain ATCC 824 / DSM 792 / JCM 1419 / LMG 5710 / VKM B-1787)	PF00301	Rubredoxin	Rubredoxin	COG1773	Flavorubredoxin	GO:0009055;GO:0005506	electron transfer activity;;iron ion binding	-	-	-	-	-	-
gene0581	yjbB	Na/Pi cotransporter family protein	BS	Chromosome	Chromosome	-	714589	712892	1698	Na/Pi cotransporter family protein	Uncharacterized protein YqeW OS=Bacillus subtilis (strain 168)	PF02690;PF02690;PF01895	Na_Pi_cotrans;Na_Pi_cotrans;PhoU	Na+/Pi-cotransporter;Na+/Pi-cotransporter;PhoU domain	COG1283	Na+/phosphate symporter	GO:0044341;GO:0016021;GO:0005886;GO:0005436;GO:0015114	sodium-dependent phosphate transport;;integral component of membrane;;plasma membrane;;sodium:phosphate symporter activity;;phosphate ion transmembrane transporter activity	K03324	phosphate:Na+ symporter	-	-	-	-
gene0582	udk	nucleoside kinase	BS	Chromosome	Chromosome	+	714675	716348	1674	nucleoside kinase	Threonine--tRNA ligase OS=Desulforamulus reducens (strain ATCC BAA-1160 / DSM 100696 / MI-1)	PF00485	PRK	Phosphoribulokinase / Uridine kinase family	COG0441	Threonyl-tRNA synthetase	GO:0016310;GO:0005524;GO:0016301;GO:0004812	phosphorylation;;ATP binding;;kinase activity;;aminoacyl-tRNA ligase activity	K00876	uridine kinase [EC:2.7.1.48]	2.7.1.48	Transferases;Transferring phosphorus-containing groups;Phosphotransferases with an alcohol group as acceptor;ATP:uridine/cytidine 5'-phosphotransferase	-	-
gene0583	-	HAMP domain-containing histidine kinase	BS	Chromosome	Chromosome	+	716466	718019	1554	HAMP domain-containing histidine kinase	Sensor histidine kinase RppB OS=Synechocystis sp. (strain PCC 6803 / Kazusa)	PF02518	HATPase_c	Histidine kinase-, DNA gyrase B-, and HSP90-like ATPase	COG0642	Signal transduction histidine kinase	GO:0016310;GO:0016021;GO:0016772	phosphorylation;;integral component of membrane;;transferase activity, transferring phosphorus-containing groups	-	-	-	-	-	-
gene0584	pepP	aminopeptidase P family protein	BS	Chromosome	Chromosome	-	719490	718120	1371	aminopeptidase P family protein	Xaa-Pro aminopeptidase OS=Escherichia coli (strain K12)	PF00557;PF05195	Peptidase_M24;AMP_N	Metallopeptidase family M24;Aminopeptidase P, N-terminal domain	COG0006	Xaa-Pro aminopeptidase	GO:0030145;GO:0070006	manganese ion binding;;metalloaminopeptidase activity	K01262	Xaa-Pro aminopeptidase [EC:3.4.11.9]	3.4.11.9	Hydrolases;Acting on peptide bonds (peptidases);Aminopeptidases;Xaa-Pro aminopeptidase	-	-
gene0585	rpoN	RNA polymerase factor sigma-54	BS	Chromosome	Chromosome	+	719635	721116	1482	RNA polymerase factor sigma-54	RNA polymerase sigma-54 factor OS=Acidithiobacillus ferridurans	PF04963;PF04552;PF00309	Sigma54_CBD;Sigma54_DBD;Sigma54_AID	Sigma-54 factor, core binding domain;Sigma-54, DNA binding domain;Sigma-54 factor, Activator interacting domain (AID)	COG1508	DNA-directed RNA polymerase specialized sigma subunit, sigma54 homolog	GO:0006352;GO:0000428;GO:0003677;GO:0016987;GO:0016779;GO:0001216	DNA-templated transcription initiation;;DNA-directed RNA polymerase complex;;DNA binding;;sigma factor activity;;nucleotidyltransferase activity;;DNA-binding transcription activator activity	K03092	RNA polymerase sigma-54 factor	-	-	-	-
gene0586	-	hypothetical protein	BS	Chromosome	Chromosome	+	721152	721829	678	hypothetical protein	-	-	-	-	-	-	GO:0016021	integral component of membrane	-	-	-	-	-	-
gene0587	gcvH	glycine cleavage system protein GcvH	BS	Chromosome	Chromosome	+	721856	722236	381	glycine cleavage system protein GcvH	Glycine cleavage system H protein OS=Bacteroides thetaiotaomicron (strain ATCC 29148 / DSM 2079 / JCM 5827 / CCUG 10774 / NCTC 10582 / VPI-5482 / E50)	PF01597	GCV_H	Glycine cleavage H-protein	COG0509	Glycine cleavage system protein H (lipoate-binding)	GO:0019464;GO:0005960	glycine decarboxylation via glycine cleavage system;;glycine cleavage complex	K02437	glycine cleavage system H protein	-	-	-	-
gene0588	purE	5-(carboxyamino)imidazole ribonucleotide mutase	BS	Chromosome	Chromosome	+	722360	722869	510	5-(carboxyamino)imidazole ribonucleotide mutase	N5-carboxyaminoimidazole ribonucleotide mutase OS=Pyrococcus abyssi (strain GE5 / Orsay)	PF00731	AIRC	AIR carboxylase	COG0041	Phosphoribosylcarboxyaminoimidazole (NCAIR) mutase	GO:0006189;GO:0016021;GO:0016829;GO:0034023	'de novo' IMP biosynthetic process;;integral component of membrane;;lyase activity;;5-(carboxyamino)imidazole ribonucleotide mutase activity	K01588	5-(carboxyamino)imidazole ribonucleotide mutase [EC:5.4.99.18]	5.4.99.18	Isomerases;Intramolecular transferases;Transferring other groups;5-carboxyamino-1-(5-phospho-D-ribosyl)imidazole carboxymutase	-	-
gene0589	gcpE	4-hydroxy-3-methylbut-2-en-1-yl diphosphate synthase	BS	Chromosome	Chromosome	+	722989	724836	1848	4-hydroxy-3-methylbut-2-en-1-yl diphosphate synthase	4-hydroxy-3-methylbut-2-en-1-yl diphosphate synthase (flavodoxin) OS=Bacteroides fragilis (strain ATCC 25285 / DSM 2151 / CCUG 4856 / JCM 11019 / NCTC 9343 / Onslow)	PF04551;PF04551	GcpE;GcpE	GcpE protein;GcpE protein	COG0821	4-hydroxy-3-methylbut-2-en-1-yl diphosphate synthase IspG/GcpE	GO:0016114;GO:0019288;GO:0051539;GO:0005506;GO:0046429	terpenoid biosynthetic process;;isopentenyl diphosphate biosynthetic process, methylerythritol 4-phosphate pathway;;4 iron, 4 sulfur cluster binding;;iron ion binding;;4-hydroxy-3-methylbut-2-en-1-yl diphosphate synthase activity	K03526	(E)-4-hydroxy-3-methylbut-2-enyl-diphosphate synthase [EC:1.17.7.1 1.17.7.3]	1.17.7.3;1.17.7.1	Oxidoreductases;Acting on CH or CH2 groups;With an iron-sulfur protein as acceptor;(E)-4-hydroxy-3-methylbut-2-en-1-yl-diphosphate:oxidized flavodoxin oxidoreductase|Oxidoreductases;Acting on CH or CH2 groups;With an iron-sulfur protein as acceptor;(E)-4-hydroxy-3-methylbut-2-en-1-yl-diphosphate:oxidized ferredoxin oxidoreductase	-	-
gene0590	-	dienelactone hydrolase family protein	BS	Chromosome	Chromosome	-	725675	724905	771	dienelactone hydrolase family protein	Probable carboxylesterase SOBER1-like OS=Arabidopsis thaliana	PF02230;PF10503;PF01738	Abhydrolase_2;Esterase_PHB;DLH	Phospholipase/Carboxylesterase;Esterase PHB depolymerase;Dienelactone hydrolase family	COG4099	Predicted peptidase	GO:0016787	hydrolase activity	-	-	-	-	-	-
gene0591	ctpA	S41 family peptidase	BS	Chromosome	Chromosome	-	727541	725859	1683	S41 family peptidase	Carboxy-terminal-processing protease OS=Bartonella bacilliformis (strain ATCC 35685 / NCTC 12138 / KC583)	PF03572;PF17820;PF13180;PF02163;PF00595	Peptidase_S41;PDZ_6;PDZ_2;Peptidase_M50;PDZ	Peptidase family S41;PDZ domain;PDZ domain;Peptidase family M50;PDZ domain	COG0793	C-terminal processing protease CtpA/Prc, contains a PDZ domain	GO:0006508;GO:0008236	proteolysis;;serine-type peptidase activity	K03797	carboxyl-terminal processing protease [EC:3.4.21.102]	3.4.21.102	Hydrolases;Acting on peptide bonds (peptidases);Serine endopeptidases;C-terminal processing peptidase	-	-
gene0592	-	adenosine kinase	BS	Chromosome	Chromosome	-	728572	727586	987	adenosine kinase	Uncharacterized sugar kinase slr0537 OS=Synechocystis sp. (strain PCC 6803 / Kazusa)	PF00294	PfkB	pfkB family carbohydrate kinase	COG0524	Sugar or nucleoside kinase, ribokinase family	GO:0016310;GO:0016301;GO:0016773	phosphorylation;;kinase activity;;phosphotransferase activity, alcohol group as acceptor	-	-	-	-	-	-
gene0595	-	4Fe-4S binding protein	BS	Chromosome	Chromosome	+	729095	729328	234	4Fe-4S binding protein	Ferredoxin OS=Methanosarcina barkeri	PF00037;PF00037;PF14697;PF12838;PF13187;PF12800;PF12800	Fer4;Fer4;Fer4_21;Fer4_7;Fer4_9;Fer4_4;Fer4_4	4Fe-4S binding domain;4Fe-4S binding domain;4Fe-4S dicluster domain;4Fe-4S dicluster domain;4Fe-4S dicluster domain;4Fe-4S binding domain;4Fe-4S binding domain	-	-	GO:0046872;GO:0051536	metal ion binding;;iron-sulfur cluster binding	-	-	-	-	-	-
gene0596	-	hypothetical protein	BS	Chromosome	Chromosome	+	729342	729683	342	hypothetical protein	-	-	-	-	-	-	GO:0016021	integral component of membrane	-	-	-	-	-	-
gene0597	-	sigma-70 family RNA polymerase sigma factor	BS	Chromosome	Chromosome	+	729676	730263	588	sigma-70 family RNA polymerase sigma factor	RNA polymerase sigma factor SigZ OS=Bacillus subtilis (strain 168)	PF08281;PF04542;PF04545	Sigma70_r4_2;Sigma70_r2;Sigma70_r4	Sigma-70, region 4;Sigma-70 region 2;Sigma-70, region 4	COG1595	DNA-directed RNA polymerase specialized sigma subunit, sigma24 family	GO:0006352;GO:0050896;GO:0003677;GO:0016987	DNA-templated transcription initiation;;response to stimulus;;DNA binding;;sigma factor activity	-	-	-	-	-	-
gene0598	-	antibiotic biosynthesis monooxygenase	BS	Chromosome	Chromosome	+	730335	730616	282	antibiotic biosynthesis monooxygenase	Putative monooxygenase YcnE OS=Bacillus subtilis (strain 168)	PF03992	ABM	Antibiotic biosynthesis monooxygenase	COG1359	Quinol monooxygenase YgiN	GO:0004497	monooxygenase activity	-	-	-	-	-	-
gene0599	-	ComF family protein	BS	Chromosome	Chromosome	-	731376	730639	738	ComF family protein	DNA utilization protein YhgH OS=Escherichia coli O157:H7	-	-	-	COG1040	DNA utilization protein ComFC/GntX, contains phosphoribosyltransferase domain	-	-	-	-	-	-	-	-
gene0600	suhB	inositol monophosphatase	BS	Chromosome	Chromosome	-	732170	731376	795	inositol monophosphatase	Nus factor SuhB OS=Vibrio cholerae serotype O1 (strain ATCC 39315 / El Tor Inaba N16961)	PF00459	Inositol_P	Inositol monophosphatase family	COG0483	Archaeal fructose-1,6-bisphosphatase or related enzyme, inositol monophosphatase family	GO:0046855;GO:0046872;GO:0008934;GO:0052832;GO:0052833	inositol phosphate dephosphorylation;;metal ion binding;;inositol monophosphate 1-phosphatase activity;;inositol monophosphate 3-phosphatase activity;;inositol monophosphate 4-phosphatase activity	K01092	myo-inositol-1(or 4)-monophosphatase [EC:3.1.3.25]	3.1.3.25	Hydrolases;Acting on ester bonds;Phosphoric-monoester hydrolases;myo-inositol-phosphate phosphohydrolase	-	-
gene0601	cslA	polysaccharide lyase 8 family protein	BS	Chromosome	Chromosome	-	734352	732214	2139	polysaccharide lyase 8 family protein	Chondroitinase-AC OS=Pedobacter heparinus (strain ATCC 13125 / DSM 2366 / CIP 104194 / JCM 7457 / NBRC 12017 / NCIMB 9290 / NRRL B-14731 / HIM 762-3)	PF02278;PF08124;PF02884	Lyase_8;Lyase_8_N;Lyase_8_C	Polysaccharide lyase family 8, super-sandwich domain;Polysaccharide lyase family 8, N terminal alpha-helical domain;Polysaccharide lyase family 8, C-terminal beta-sandwich domain	-	-	GO:0005975;GO:0005576;GO:0030246;GO:0016829	carbohydrate metabolic process;;extracellular region;;carbohydrate binding;;lyase activity	K19049	chondroitin AC lyase [EC:4.2.2.5]	4.2.2.5	Lyases;Carbon-oxygen lyases;Acting on polysaccharides;chondroitin AC lyase	-	-
gene0602	ahpF	alkyl hydroperoxide reductase subunit F	BS	Chromosome	Chromosome	-	736008	734458	1551	alkyl hydroperoxide reductase subunit F	Alkyl hydroperoxide reductase subunit F OS=Staphylococcus aureus (strain MSSA476)	PF07992;PF13738;PF00070;PF01134;PF13192	Pyr_redox_2;Pyr_redox_3;Pyr_redox;GIDA;Thioredoxin_3	Pyridine nucleotide-disulphide oxidoreductase;Pyridine nucleotide-disulphide oxidoreductase;Pyridine nucleotide-disulphide oxidoreductase;Glucose inhibited division protein A;Thioredoxin domain	COG3634	Alkyl hydroperoxide reductase subunit AhpF	-	-	K03387	NADH-dependent peroxiredoxin subunit F [EC:1.8.1.-]	-	-	-	-
gene0603	ahpC	alkyl hydroperoxide reductase subunit C	BS	Chromosome	Chromosome	-	736593	736027	567	alkyl hydroperoxide reductase subunit C	Alkyl hydroperoxide reductase C OS=Salmonella typhimurium (strain LT2 / SGSC1412 / ATCC 700720)	PF00578;PF08534;PF10417;PF02630	AhpC-TSA;Redoxin;1-cysPrx_C;SCO1-SenC	AhpC/TSA family;Redoxin;C-terminal domain of 1-Cys peroxiredoxin;SCO1/SenC	COG0450	Alkyl hydroperoxide reductase subunit AhpC (peroxiredoxin)	GO:0006979;GO:0005737;GO:0102039	response to oxidative stress;;cytoplasm;;NADH-dependent peroxiredoxin activity	K24119	NADH-dependent peroxiredoxin subunit C [EC:1.11.1.26]	1.11.1.26	Oxidoreductases;Acting on a peroxide as acceptor;Peroxidases;NADH:hydroperoxide oxidoreductase	-	-
gene0604	-	NUDIX domain-containing protein	BS	Chromosome	Chromosome	+	736831	737388	558	NUDIX domain-containing protein	NAD-capped RNA hydrolase NudC OS=Vibrio atlanticus (strain LGP32)	PF00293;PF09297	NUDIX;zf-NADH-PPase	NUDIX domain;NADH pyrophosphatase zinc ribbon domain	COG2816	NADH pyrophosphatase NudC, Nudix superfamily	GO:0046872;GO:0000210;GO:0035529	metal ion binding;;NAD+ diphosphatase activity;;NADH pyrophosphatase activity	-	-	-	-	-	-
gene0605	-	thioredoxin family protein	BS	Chromosome	Chromosome	-	737747	737379	369	thioredoxin family protein	Thioredoxin OS=Borreliella burgdorferi (strain ATCC 35210 / DSM 4680 / CIP 102532 / B31)	PF00085;PF13098	Thioredoxin;Thioredoxin_2	Thioredoxin;Thioredoxin-like domain	COG3118	Chaperedoxin CnoX, contains thioredoxin-like and TPR-like domains, YbbN/TrxSC family	-	-	-	-	-	-	-	-
gene0606	-	helix-turn-helix domain-containing protein	BS	Chromosome	Chromosome	-	738263	737961	303	helix-turn-helix domain-containing protein	Uncharacterized HTH-type transcriptional regulator y4dL OS=Sinorhizobium fredii (strain NBRC 101917 / NGR234)	PF01381;PF12844;PF13560	HTH_3;HTH_19;HTH_31	Helix-turn-helix;Helix-turn-helix domain;Helix-turn-helix domain	COG3620	Predicted transcriptional regulator, contains an XRE-type HTH domain (archaeal members contain CBS pair)	GO:0003677	DNA binding	-	-	-	-	-	-
gene0607	-	hypothetical protein	BS	Chromosome	Chromosome	-	738735	738247	489	hypothetical protein	-	PF05973	Gp49	Phage derived protein Gp49-like (DUF891)	COG4683	Uncharacterized conserved protein	-	-	-	-	-	-	-	-
gene0608	-	tetratricopeptide repeat protein	BS	Chromosome	Chromosome	+	739237	742245	3009	tetratricopeptide repeat protein	-	PF13432;PF13432;PF13432;PF13432;PF13432;PF13432;PF13432;PF07719;PF13174;PF13174;PF13174;PF13174;PF13174;PF14559;PF13181;PF13181;PF13181;PF13181;PF13525;PF13176	TPR_16;TPR_16;TPR_16;TPR_16;TPR_16;TPR_16;TPR_16;TPR_2;TPR_6;TPR_6;TPR_6;TPR_6;TPR_6;TPR_19;TPR_8;TPR_8;TPR_8;TPR_8;YfiO;TPR_7	Tetratricopeptide repeat;Tetratricopeptide repeat;Tetratricopeptide repeat;Tetratricopeptide repeat;Tetratricopeptide repeat;Tetratricopeptide repeat;Tetratricopeptide repeat;Tetratricopeptide repeat;Tetratricopeptide repeat;Tetratricopeptide repeat;Tetratricopeptide repeat;Tetratricopeptide repeat;Tetratricopeptide repeat;Tetratricopeptide repeat;Tetratricopeptide repeat;Tetratricopeptide repeat…	COG1729	Cell division protein CpoB, coordinates peptidoglycan biosynthesis and outer membrane constriction	-	-	-	-	-	-	-	-
gene0609	-	TonB-dependent receptor	BS	Chromosome	Chromosome	+	742252	743970	1719	TonB-dependent receptor	-	-	-	-	COG4206	Outer membrane cobalamin receptor protein BtuB	-	-	-	-	-	-	-	-
gene0610	-	hypothetical protein	BS	Chromosome	Chromosome	+	744197	745060	864	hypothetical protein	-	-	-	-	-	-	-	-	-	-	-	-	-	-
gene0611	topA	DNA topoisomerase I	BS	Chromosome	Chromosome	+	745192	747633	2442	DNA topoisomerase I	DNA topoisomerase 1 OS=Xylella fastidiosa (strain Temecula1 / ATCC 700964)	PF01131;PF01131;PF13368;PF13368;PF13368;PF01751	Topoisom_bac;Topoisom_bac;Toprim_C_rpt;Toprim_C_rpt;Toprim_C_rpt;Toprim	DNA topoisomerase;DNA topoisomerase;Topoisomerase C-terminal repeat;Topoisomerase C-terminal repeat;Topoisomerase C-terminal repeat;Toprim domain	COG0550	DNA topoisomerase IA	GO:0006265;GO:0003677;GO:0046872;GO:0003917	DNA topological change;;DNA binding;;metal ion binding;;DNA topoisomerase type I (single strand cut, ATP-independent) activity	K03168	DNA topoisomerase I [EC:5.6.2.1]	5.6.2.1	Isomerases;Isomerases altering macromolecular conformation;Enzymes altering nucleic acid conformation;DNA topoisomerase	-	-
gene0612	-	LruC domain-containing protein	BS	Chromosome	Chromosome	+	747761	749704	1944	LruC domain-containing protein	-	PF16130;PF13448	DUF4842;DUF4114	Domain of unknown function (DUF4842);Domain of unknown function (DUF4114)	-	-	-	-	-	-	-	-	-	-
gene0613	argS	arginine--tRNA ligase	BS	Chromosome	Chromosome	-	751645	749852	1794	arginine--tRNA ligase	Arginine--tRNA ligase OS=Bacteroides fragilis (strain YCH46)	PF00750;PF05746;PF03485	tRNA-synt_1d;DALR_1;Arg_tRNA_synt_N	tRNA synthetases class I (R);DALR anticodon binding domain;Arginyl tRNA synthetase N terminal domain	COG0018	Arginyl-tRNA synthetase	GO:0006420;GO:0005737;GO:0005524;GO:0004814	arginyl-tRNA aminoacylation;;cytoplasm;;ATP binding;;arginine-tRNA ligase activity	K01887	arginyl-tRNA synthetase [EC:6.1.1.19]	6.1.1.19	Ligases;Forming carbon-oxygen bonds;Ligases forming aminoacyl-tRNA and related compounds;L-arginine:tRNAArg ligase (AMP-forming)	-	-
gene0614	hupB	HU family DNA-binding protein	BS	Chromosome	Chromosome	-	752004	751732	273	HU family DNA-binding protein	DNA-binding protein HU OS=Geobacillus stearothermophilus	PF00216;PF18291	Bac_DNA_binding;HU-HIG	Bacterial DNA-binding protein;HU domain fused to wHTH, Ig, or Glycine-rich motif	COG0776	Bacterial nucleoid DNA-binding protein IHF-alpha	GO:0003677;GO:0030527	DNA binding;;structural constituent of chromatin	K03530	DNA-binding protein HU-beta	-	-	-	-
gene0615	-	hypothetical protein	BS	Chromosome	Chromosome	+	752230	752907	678	hypothetical protein	Uncharacterized protein C13E7.11 OS=Schizosaccharomyces pombe (strain 972 / ATCC 24843)	PF01694;PF08551	Rhomboid;DUF1751	Rhomboid family;Eukaryotic integral membrane protein (DUF1751)	COG0705	Membrane-associated serine protease, rhomboid family	GO:0016021;GO:0004252	integral component of membrane;;serine-type endopeptidase activity	-	-	-	-	-	-
gene0616	-	hypothetical protein	BS	Chromosome	Chromosome	+	752882	753787	906	hypothetical protein	RHOMBOID-like protein 12, mitochondrial OS=Arabidopsis thaliana	PF01694;PF20216	Rhomboid;DUF6576	Rhomboid family;Family of unknown function (DUF6576)	COG0705	Membrane-associated serine protease, rhomboid family	GO:0006508;GO:0016021;GO:0004252	proteolysis;;integral component of membrane;;serine-type endopeptidase activity	-	-	-	-	-	-
gene0617	-	endonuclease/exonuclease/phosphatase family protein	BS	Chromosome	Chromosome	+	753791	754885	1095	endonuclease/exonuclease/phosphatase family protein	-	PF03372	Exo_endo_phos	Endonuclease/Exonuclease/phosphatase family	COG0708	Exonuclease III	GO:0016021;GO:0003824;GO:0004519	integral component of membrane;;catalytic activity;;endonuclease activity	-	-	-	-	-	-
gene0618	dcp	M3 family metallopeptidase	BS	Chromosome	Chromosome	+	754925	757012	2088	M3 family metallopeptidase	Dipeptidyl carboxypeptidase OS=Escherichia coli (strain K12)	PF01432	Peptidase_M3	Peptidase family M3	COG0339	Zn-dependent oligopeptidase, M3 family	-	-	K01284	peptidyl-dipeptidase Dcp [EC:3.4.15.5]	3.4.15.5	Hydrolases;Acting on peptide bonds (peptidases);Peptidyl-dipeptidases;peptidyl-dipeptidase Dcp	-	-
gene0619	secDF	protein translocase subunit SecDF	BS	Chromosome	Chromosome	+	757262	760282	3021	protein translocase subunit SecDF	Protein translocase subunit SecD OS=Rhodothermus marinus (strain ATCC 43812 / DSM 4252 / R-10)	PF02355;PF02355;PF07549;PF03176	SecD_SecF;SecD_SecF;Sec_GG;MMPL	Protein export membrane protein;Protein export membrane protein;SecD/SecF GG Motif;MMPL family	COG0341	Preprotein translocase subunit SecF	GO:0065002;GO:0006605;GO:0043952;GO:0016021;GO:0005886;GO:0015450	intracellular protein transmembrane transport;;protein targeting;;protein transport by the Sec complex;;integral component of membrane;;plasma membrane;;protein-transporting ATPase activity	K12257	SecD/SecF fusion protein	-	-	-	-
gene0620	-	hypothetical protein	BS	Chromosome	Chromosome	-	761228	761049	180	hypothetical protein	-	-	-	-	-	-	GO:0016021	integral component of membrane	-	-	-	-	-	-
gene0621	-	SusC/RagA family TonB-linked outer membrane protein	BS	Chromosome	Chromosome	+	761439	764942	3504	SusC/RagA family TonB-linked outer membrane protein	TonB-dependent receptor SusC OS=Bacteroides thetaiotaomicron (strain ATCC 29148 / DSM 2079 / JCM 5827 / CCUG 10774 / NCTC 10582 / VPI-5482 / E50)	PF07715;PF13715;PF07660;PF13620	Plug;CarbopepD_reg_2;STN;CarboxypepD_reg	TonB-dependent Receptor Plug Domain;CarboxypepD_reg-like domain;Secretin and TonB N terminus short domain;Carboxypeptidase regulatory-like domain	COG4771	Outer membrane receptor for ferrienterochelin and colicins	GO:0009279	cell outer membrane	-	-	-	-	-	-
gene0622	-	SusD/RagB family nutrient-binding outer membrane lipoprotein	BS	Chromosome	Chromosome	+	764954	766735	1782	SusD/RagB family nutrient-binding outer membrane lipoprotein	-	PF12741;PF12771	SusD-like;SusD-like_2	Susd and RagB outer membrane lipoprotein;Starch-binding associating with outer membrane	-	-	-	-	-	-	-	-	-	-
gene0623	-	T9SS type A sorting domain-containing protein	BS	Chromosome	Chromosome	+	766826	769858	3033	T9SS type A sorting domain-containing protein	-	PF03644	Glyco_hydro_85	Glycosyl hydrolase family 85	COG4724	Endo-beta-N-acetylglucosaminidase D	GO:0008152;GO:0005829;GO:0033925	metabolic process;;cytosol;;mannosyl-glycoprotein endo-beta-N-acetylglucosaminidase activity	-	-	-	-	-	-
gene0624	-	hypothetical protein	BS	Chromosome	Chromosome	+	770025	770138	114	hypothetical protein	-	-	-	-	-	-	-	-	-	-	-	-	-	-
gene0626	korA	2-oxoacid:acceptor oxidoreductase subunit alpha	BS	Chromosome	Chromosome	+	770737	772587	1851	2-oxoacid:acceptor oxidoreductase subunit alpha	2-oxoglutarate oxidoreductase subunit KorA OS=Mycobacterium tuberculosis (strain ATCC 25618 / H37Rv)	PF01855;PF01558;PF17147;PF02776	POR_N;POR;PFOR_II;TPP_enzyme_N	Pyruvate flavodoxin/ferredoxin oxidoreductase, thiamine diP-bdg;Pyruvate ferredoxin/flavodoxin oxidoreductase;Pyruvate:ferredoxin oxidoreductase core domain II;Thiamine pyrophosphate enzyme, N-terminal TPP binding domain	COG0674	Pyruvate:ferredoxin oxidoreductase or related 2-oxoacid:ferredoxin oxidoreductase, alpha subunit	GO:0016903	oxidoreductase activity, acting on the aldehyde or oxo group of donors	K00174	2-oxoglutarate/2-oxoacid ferredoxin oxidoreductase subunit alpha [EC:1.2.7.3 1.2.7.11]	1.2.7.3;1.2.7.11	Oxidoreductases;Acting on the aldehyde or oxo group of donors;With an iron-sulfur protein as acceptor;2-oxoglutarate:ferredoxin oxidoreductase (decarboxylating)|Oxidoreductases;Acting on the aldehyde or oxo group of donors;With an iron-sulfur protein as acceptor;2-oxocarboxylate:ferredoxin 2-oxidoreductase (decarboxylating, CoA-acylating)	-	-
gene0627	korB	2-oxoacid:ferredoxin oxidoreductase subunit beta	BS	Chromosome	Chromosome	+	772591	773601	1011	2-oxoacid:ferredoxin oxidoreductase subunit beta	2-oxoglutarate oxidoreductase subunit KorB OS=Mycobacterium tuberculosis (strain ATCC 25618 / H37Rv)	PF02775	TPP_enzyme_C	Thiamine pyrophosphate enzyme, C-terminal TPP binding domain	COG1013	Pyruvate:ferredoxin oxidoreductase or related 2-oxoacid:ferredoxin oxidoreductase, beta subunit	GO:0003824;GO:0030976	catalytic activity;;thiamine pyrophosphate binding	K00175	2-oxoglutarate/2-oxoacid ferredoxin oxidoreductase subunit beta [EC:1.2.7.3 1.2.7.11]	1.2.7.11;1.2.7.3	Oxidoreductases;Acting on the aldehyde or oxo group of donors;With an iron-sulfur protein as acceptor;2-oxocarboxylate:ferredoxin 2-oxidoreductase (decarboxylating, CoA-acylating)|Oxidoreductases;Acting on the aldehyde or oxo group of donors;With an iron-sulfur protein as acceptor;2-oxoglutarate:ferredoxin oxidoreductase (decarboxylating)	-	-
gene0628	-	sulfatase-like hydrolase/transferase	BS	Chromosome	Chromosome	-	775145	773763	1383	sulfatase-like hydrolase/transferase	Arylsulfatase A OS=Mus musculus	PF00884;PF01663	Sulfatase;Phosphodiest	Sulfatase;Type I phosphodiesterase / nucleotide pyrophosphatase	COG3119	Arylsulfatase A or related enzyme, AlkP superfamily	GO:0016740;GO:0008484	transferase activity;;sulfuric ester hydrolase activity	-	-	-	-	-	-
gene0629	-	T9SS type A sorting domain-containing protein	BS	Chromosome	Chromosome	-	776075	775227	849	T9SS type A sorting domain-containing protein	-	-	-	-	-	-	-	-	-	-	-	-	-	-
gene0630	-	glycoside hydrolase	BS	Chromosome	Chromosome	-	777670	776222	1449	glycoside hydrolase	-	-	-	-	-	-	-	-	-	-	-	-	-	-
gene0631	-	sulfatase-like hydrolase/transferase	BS	Chromosome	Chromosome	+	777910	780624	2715	sulfatase-like hydrolase/transferase	Arylsulfatase A OS=Homo sapiens	PF00884	Sulfatase	Sulfatase	COG3119	Arylsulfatase A or related enzyme, AlkP superfamily	GO:0052692;GO:0008484	raffinose alpha-galactosidase activity;;sulfuric ester hydrolase activity	-	-	-	-	-	-
gene0632	upp	uracil phosphoribosyltransferase	BS	Chromosome	Chromosome	-	781343	780690	654	uracil phosphoribosyltransferase	Uracil phosphoribosyltransferase OS=Porphyromonas gingivalis (strain ATCC BAA-308 / W83)	PF14681;PF00156	UPRTase;Pribosyltran	Uracil phosphoribosyltransferase;Phosphoribosyl transferase domain	COG0035	Uracil phosphoribosyltransferase	GO:0016757;GO:0004845	glycosyltransferase activity;;uracil phosphoribosyltransferase activity	K00761	uracil phosphoribosyltransferase [EC:2.4.2.9]	2.4.2.9	Transferases;Glycosyltransferases;Pentosyltransferases;UMP:diphosphate phospho-alpha-D-ribosyltransferase	-	-
gene0633	pckA	phosphoenolpyruvate carboxykinase (ATP)	BS	Chromosome	Chromosome	+	781611	783218	1608	phosphoenolpyruvate carboxykinase (ATP)	Phosphoenolpyruvate carboxykinase (ATP) OS=Bacteroides thetaiotaomicron (strain ATCC 29148 / DSM 2079 / JCM 5827 / CCUG 10774 / NCTC 10582 / VPI-5482 / E50)	PF01293	PEPCK_ATP	Phosphoenolpyruvate carboxykinase	COG1866	Phosphoenolpyruvate carboxykinase, ATP-dependent	GO:0016310;GO:0006094;GO:0005737;GO:0005524;GO:0046872;GO:0016301;GO:0004612	phosphorylation;;gluconeogenesis;;cytoplasm;;ATP binding;;metal ion binding;;kinase activity;;phosphoenolpyruvate carboxykinase (ATP) activity	K01610	phosphoenolpyruvate carboxykinase (ATP) [EC:4.1.1.49]	4.1.1.49	Lyases;Carbon-carbon lyases;Carboxy-lyases;ATP:oxaloacetate carboxy-lyase (transphosphorylating phosphoenolpyruvate-forming)	-	-
gene0634	-	ATP-binding protein	BS	Chromosome	Chromosome	+	783587	787687	4101	ATP-binding protein	Histidine kinase P4 OS=Formosa agariphila (strain DSM 15362 / KCTC 12365 / LMG 23005 / KMM 3901 / M-2Alg 35-1)	PF07494;PF07494;PF07494;PF07494;PF07494;PF07494;PF07494;PF02518;PF00072;PF12833;PF00165;PF07495;PF00512	Reg_prop;Reg_prop;Reg_prop;Reg_prop;Reg_prop;Reg_prop;Reg_prop;HATPase_c;Response_reg;HTH_18;HTH_AraC;Y_Y_Y;HisKA	Two component regulator propeller;Two component regulator propeller;Two component regulator propeller;Two component regulator propeller;Two component regulator propeller;Two component regulator propeller;Two component regulator propeller;Histidine kinase-, DNA gyrase B-, and HSP90-like ATPase;Response regulator receiver domain;Helix-turn-helix domain;Bacterial regulatory helix-turn-helix proteins…	COG0745	DNA-binding response regulator, OmpR family, contains REC and winged-helix (wHTH) domain	GO:0003700;GO:0000155;GO:0043565	DNA-binding transcription factor activity;;phosphorelay sensor kinase activity;;sequence-specific DNA binding	-	-	-	-	-	-
gene0635	-	sulfatase	BS	Chromosome	Chromosome	-	789253	787754	1500	sulfatase	Ulvan-active sulfatase OS=Formosa agariphila (strain DSM 15362 / KCTC 12365 / LMG 23005 / KMM 3901 / M-2Alg 35-1)	PF00884;PF01663	Sulfatase;Phosphodiest	Sulfatase;Type I phosphodiesterase / nucleotide pyrophosphatase	COG3119	Arylsulfatase A or related enzyme, AlkP superfamily	GO:0008484	sulfuric ester hydrolase activity	-	-	-	-	-	-
gene0636	-	glycoside hydrolase family 43 protein	BS	Chromosome	Chromosome	-	790370	789261	1110	glycoside hydrolase family 43 protein	Extracellular exo-alpha-(1->5)-L-arabinofuranosidase OS=Streptomyces avermitilis (strain ATCC 31267 / DSM 46492 / JCM 5070 / NBRC 14893 / NCIMB 12804 / NRRL 8165 / MA-4680)	PF04616	Glyco_hydro_43	Glycosyl hydrolases family 43	COG3940	Beta-xylosidase, GH43 family	GO:0005975;GO:0004553	carbohydrate metabolic process;;hydrolase activity, hydrolyzing O-glycosyl compounds	-	-	-	-	-	-
gene0637	galM	galactose mutarotase	BS	Chromosome	Chromosome	-	791496	790363	1134	galactose mutarotase	Aldose 1-epimerase OS=Acinetobacter calcoaceticus	PF01263	Aldose_epim	Aldose 1-epimerase	COG2017	Galactose mutarotase or related enzyme	GO:0019318;GO:0030246;GO:0004034	hexose metabolic process;;carbohydrate binding;;aldose 1-epimerase activity	K01785	aldose 1-epimerase [EC:5.1.3.3]	5.1.3.3	Isomerases;Racemases and epimerases;Acting on carbohydrates and derivatives;aldose 1-epimerase	-	-
gene0638	-	beta-galactosidase	BS	Chromosome	Chromosome	-	793750	791546	2205	beta-galactosidase	Beta-galactosidase OS=Thermoanaerobacter pseudethanolicus (strain ATCC 33223 / 39E)	PF02837;PF00703;PF02836	Glyco_hydro_2_N;Glyco_hydro_2;Glyco_hydro_2_C	Glycosyl hydrolases family 2, sugar binding domain;Glycosyl hydrolases family 2;Glycosyl hydrolases family 2, TIM barrel domain	COG3250	Beta-galactosidase/beta-glucuronidase	GO:0016052;GO:0004553	carbohydrate catabolic process;;hydrolase activity, hydrolyzing O-glycosyl compounds	-	-	-	-	-	-
gene0639	-	glycoside hydrolase family 43 protein	BS	Chromosome	Chromosome	-	795034	793916	1119	glycoside hydrolase family 43 protein	Xylosidase/arabinosidase OS=Thermoclostridium stercorarium	PF04616	Glyco_hydro_43	Glycosyl hydrolases family 43	COG3507	Beta-xylosidase	GO:0005975;GO:0004553	carbohydrate metabolic process;;hydrolase activity, hydrolyzing O-glycosyl compounds	-	-	-	-	-	-
gene0640	-	glycoside hydrolase family 127 protein	BS	Chromosome	Chromosome	-	797086	795059	2028	glycoside hydrolase family 127 protein	Non-reducing end beta-L-arabinofuranosidase OS=Bifidobacterium longum subsp. longum (strain ATCC 15707 / DSM 20219 / JCM 1217 / NCTC 11818 / E194b)	PF07944	Glyco_hydro_127	Beta-L-arabinofuranosidase, GH127	COG3533	Beta-L-arabinofuranosidase, GH127 family	GO:0005975	carbohydrate metabolic process	-	-	-	-	-	-
gene0641	-	sulfatase	BS	Chromosome	Chromosome	+	797351	798718	1368	sulfatase	Ulvan-active sulfatase OS=Formosa agariphila (strain DSM 15362 / KCTC 12365 / LMG 23005 / KMM 3901 / M-2Alg 35-1)	PF00884;PF01663	Sulfatase;Phosphodiest	Sulfatase;Type I phosphodiesterase / nucleotide pyrophosphatase	COG3119	Arylsulfatase A or related enzyme, AlkP superfamily	GO:0008484;GO:0047753	sulfuric ester hydrolase activity;;choline-sulfatase activity	K01565	N-sulfoglucosamine sulfohydrolase [EC:3.10.1.1]	3.10.1.1	Hydrolases;Acting on sulfur-nitrogen bonds;Acting on sulfur-nitrogen bonds (only sub-subclass identified to date);N-sulfo-D-glucosamine sulfohydrolase	-	-
gene0642	-	TonB-dependent receptor	BS	Chromosome	Chromosome	+	798865	801747	2883	TonB-dependent receptor	TonB-dependent receptor P26 OS=Formosa agariphila (strain DSM 15362 / KCTC 12365 / LMG 23005 / KMM 3901 / M-2Alg 35-1)	PF00593;PF07715	TonB_dep_Rec;Plug	TonB dependent receptor;TonB-dependent Receptor Plug Domain	COG1629	Outer membrane receptor protein, Fe transport	GO:0009279	cell outer membrane	-	-	-	-	-	-
gene0643	susD	RagB/SusD family nutrient uptake outer membrane protein	BS	Chromosome	Chromosome	+	801788	803539	1752	RagB/SusD family nutrient uptake outer membrane protein	-	PF07980;PF14322	SusD_RagB;SusD-like_3	SusD family;Starch-binding associating with outer membrane	-	-	GO:0009279	cell outer membrane	K21572	starch-binding outer membrane protein, SusD/RagB family	-	-	-	-
gene0644	-	TonB-dependent receptor	BS	Chromosome	Chromosome	+	803584	806748	3165	TonB-dependent receptor	TonB-dependent receptor P26 OS=Formosa agariphila (strain DSM 15362 / KCTC 12365 / LMG 23005 / KMM 3901 / M-2Alg 35-1)	PF00593;PF13715;PF07715;PF13620	TonB_dep_Rec;CarbopepD_reg_2;Plug;CarboxypepD_reg	TonB dependent receptor;CarboxypepD_reg-like domain;TonB-dependent Receptor Plug Domain;Carboxypeptidase regulatory-like domain	COG1629	Outer membrane receptor protein, Fe transport	GO:0009279	cell outer membrane	-	-	-	-	-	-
gene0645	susD	RagB/SusD family nutrient uptake outer membrane protein	BS	Chromosome	Chromosome	+	806761	808452	1692	RagB/SusD family nutrient uptake outer membrane protein	SusD-like protein P2 OS=Formosa agariphila (strain DSM 15362 / KCTC 12365 / LMG 23005 / KMM 3901 / M-2Alg 35-1)	PF07980;PF14322	SusD_RagB;SusD-like_3	SusD family;Starch-binding associating with outer membrane	COG1436	Archaeal/vacuolar-type H+-ATPase subunit F/Vma7	GO:0009279	cell outer membrane	K21572	starch-binding outer membrane protein, SusD/RagB family	-	-	-	-
gene0646	-	hypothetical protein	BS	Chromosome	Chromosome	+	808503	809402	900	hypothetical protein	-	-	-	-	-	-	-	-	-	-	-	-	-	-
gene0647	-	hypothetical protein	BS	Chromosome	Chromosome	+	809439	810629	1191	hypothetical protein	-	-	-	-	-	-	-	-	-	-	-	-	-	-
gene0648	-	hypothetical protein	BS	Chromosome	Chromosome	+	810656	811666	1011	hypothetical protein	-	-	-	-	-	-	-	-	-	-	-	-	-	-
gene0649	-	chitobiase/beta-hexosaminidase C-terminal domain-containing protein	BS	Chromosome	Chromosome	-	813645	812179	1467	chitobiase/beta-hexosaminidase C-terminal domain-containing protein	Endoglucanase OS=Clostridium saccharobutylicum	PF13290;PF13287;PF19910	CHB_HEX_C_1;Fn3_assoc;DUF6383	Chitobiase/beta-hexosaminidase C-terminal domain;Fn3 associated;Domain of unknown function (DUF6383)	COG3325	Chitinase, GH18 family	-	-	K07004	uncharacterized protein	-	-	-	-
gene0650	typA	translational GTPase TypA	BS	Chromosome	Chromosome	-	815623	813824	1800	translational GTPase TypA	50S ribosomal subunit assembly factor BipA OS=Salmonella typhimurium (strain LT2 / SGSC1412 / ATCC 700720)	PF00009;PF00679;PF03144;PF01926	GTP_EFTU;EFG_C;GTP_EFTU_D2;MMR_HSR1	Elongation factor Tu GTP binding domain;Elongation factor G C-terminus;Elongation factor Tu domain 2;50S ribosome-binding GTPase	COG1217	Predicted membrane GTPase TypA/BipA involved in stress response	GO:0000027;GO:0005737;GO:0019843;GO:0005525;GO:0003924;GO:0000049;GO:0043022	ribosomal large subunit assembly;;cytoplasm;;rRNA binding;;GTP binding;;GTPase activity;;tRNA binding;;ribosome binding	K06207	GTP-binding protein	-	-	-	-
gene0651	rpsO	30S ribosomal protein S15	BS	Chromosome	Chromosome	+	815782	816051	270	30S ribosomal protein S15	30S ribosomal protein S15 OS=Bacteroides fragilis (strain YCH46)	PF00312	Ribosomal_S15	Ribosomal protein S15	COG0184	Ribosomal protein S15P/S13E	GO:0006412;GO:0005737;GO:0005840;GO:1990904;GO:0003735;GO:0019843	translation;;cytoplasm;;ribosome;;ribonucleoprotein complex;;structural constituent of ribosome;;rRNA binding	K02956	small subunit ribosomal protein S15	-	-	-	-
gene0652	-	XRE family transcriptional regulator	BS	Chromosome	Chromosome	+	816230	816805	576	XRE family transcriptional regulator	HTH-type transcriptional regulator SinR OS=Bacillus subtilis (strain 168)	PF07883;PF01381;PF12844;PF13560;PF13443	Cupin_2;HTH_3;HTH_19;HTH_31;HTH_26	Cupin domain;Helix-turn-helix;Helix-turn-helix domain;Helix-turn-helix domain;Cro/C1-type HTH DNA-binding domain	COG1396	Transcriptional regulator, contains XRE-family HTH domain	GO:0003677	DNA binding	-	-	-	-	-	-
gene0653	-	AMP-binding protein	BS	Chromosome	Chromosome	+	816913	818562	1650	AMP-binding protein	Putative acyl-CoA synthetase YngI OS=Bacillus subtilis (strain 168)	PF00501;PF13193	AMP-binding;AMP-binding_C	AMP-binding enzyme;AMP-binding enzyme C-terminal domain	COG0318	O-succinylbenzoic acid-CoA ligase MenE or related acyl-CoA synthetase (AMP-forming)	-	-	-	-	-	-	-	-
gene0654	-	zinc-dependent metalloprotease	BS	Chromosome	Chromosome	-	821559	818665	2895	zinc-dependent metalloprotease	Ulilysin OS=Methanosarcina acetivorans (strain ATCC 35395 / DSM 2834 / JCM 12185 / C2A)	PF05572;PF18962	Peptidase_M43;Por_Secre_tail	Pregnancy-associated plasma protein-A;Secretion system C-terminal sorting domain	COG3291	Uncharacterized conserved protein, PKD repeat domain	-	-	-	-	-	-	-	-
gene0655	ygjK	trehalase family glycosidase	BS	Chromosome	Chromosome	-	823525	821597	1929	trehalase family glycosidase	Glucosidase YgjK OS=Escherichia coli (strain K12)	PF01204;PF03200	Trehalase;Glyco_hydro_63	Trehalase;Glycosyl hydrolase family 63 C-terminal domain	COG3408	Glycogen debranching enzyme (alpha-1,6-glucosidase)	-	-	K03931	glucosidase [EC:3.2.1.-]	-	-	-	-
gene0656	lacZ	DUF4981 domain-containing protein	BS	Chromosome	Chromosome	-	826685	823542	3144	DUF4981 domain-containing protein	Beta-galactosidase OS=Thermotoga maritima (strain ATCC 43589 / DSM 3109 / JCM 10099 / NBRC 100826 / MSB8)	PF02836;PF02929;PF02837;PF16353;PF00703	Glyco_hydro_2_C;Bgal_small_N;Glyco_hydro_2_N;LacZ_4;Glyco_hydro_2	Glycosyl hydrolases family 2, TIM barrel domain;Beta galactosidase small chain;Glycosyl hydrolases family 2, sugar binding domain;Beta-galactosidase, domain 4;Glycosyl hydrolases family 2	COG3250	Beta-galactosidase/beta-glucuronidase	GO:0016052;GO:0009341;GO:0030246;GO:0004565	carbohydrate catabolic process;;beta-galactosidase complex;;carbohydrate binding;;beta-galactosidase activity	K01190	beta-galactosidase [EC:3.2.1.23]	3.2.1.23	Hydrolases;Glycosylases;Glycosidases, i.e. enzymes that hydrolyse O- and S-glycosyl compounds;beta-D-galactoside galactohydrolase	-	-
gene0657	-	lysine exporter LysO family protein	BS	Chromosome	Chromosome	-	827300	826698	603	lysine exporter LysO family protein	Lysine exporter LysO OS=Escherichia coli (strain K12)	PF03956	Lys_export	Lysine exporter LysO	COG2431	Lysine export protein LysO/YbjE, DUF340 family	GO:0016021;GO:0015661	integral component of membrane;;L-lysine efflux transmembrane transporter activity	-	-	-	-	-	-
gene0658	-	LysO family transporter	BS	Chromosome	Chromosome	-	827587	827297	291	LysO family transporter	-	PF03956	Lys_export	Lysine exporter LysO	-	-	GO:0016021;GO:0015661	integral component of membrane;;L-lysine efflux transmembrane transporter activity	-	-	-	-	-	-
gene0659	ygjK	T9SS type A sorting domain-containing protein	BS	Chromosome	Chromosome	-	830273	827604	2670	T9SS type A sorting domain-containing protein	Glucosidase YgjK OS=Escherichia coli (strain K12)	PF01204;PF18962	Trehalase;Por_Secre_tail	Trehalase;Secretion system C-terminal sorting domain	COG3408	Glycogen debranching enzyme (alpha-1,6-glucosidase)	-	-	K03931	glucosidase [EC:3.2.1.-]	-	-	-	-
gene0660	-	T9SS type A sorting domain-containing protein	BS	Chromosome	Chromosome	-	831222	830389	834	T9SS type A sorting domain-containing protein	-	PF18962;PF20009	Por_Secre_tail;GEVED	Secretion system C-terminal sorting domain;GEVED domain	-	-	-	-	-	-	-	-	-	-
gene0661	-	zinc-dependent metalloprotease	BS	Chromosome	Chromosome	-	833916	831301	2616	zinc-dependent metalloprotease	Extracellular metalloprotease GLRG_06286 OS=Colletotrichum graminicola (strain M1.001 / M2 / FGSC 10212)	PF05572;PF20009;PF20009;PF18962	Peptidase_M43;GEVED;GEVED;Por_Secre_tail	Pregnancy-associated plasma protein-A;GEVED domain;GEVED domain;Secretion system C-terminal sorting domain	COG3291	Uncharacterized conserved protein, PKD repeat domain	GO:0008237	metallopeptidase activity	-	-	-	-	-	-
gene0662	susD	RagB/SusD family nutrient uptake outer membrane protein	BS	Chromosome	Chromosome	-	835515	833995	1521	RagB/SusD family nutrient uptake outer membrane protein	SusD-like protein P2 OS=Formosa agariphila (strain DSM 15362 / KCTC 12365 / LMG 23005 / KMM 3901 / M-2Alg 35-1)	PF07980;PF14322	SusD_RagB;SusD-like_3	SusD family;Starch-binding associating with outer membrane	COG1436	Archaeal/vacuolar-type H+-ATPase subunit F/Vma7	GO:0009279	cell outer membrane	K21572	starch-binding outer membrane protein, SusD/RagB family	-	-	-	-
gene0663	-	TonB-dependent receptor	BS	Chromosome	Chromosome	-	838692	835540	3153	TonB-dependent receptor	TonB-dependent receptor SusC OS=Bacteroides thetaiotaomicron (strain ATCC 29148 / DSM 2079 / JCM 5827 / CCUG 10774 / NCTC 10582 / VPI-5482 / E50)	PF00593;PF07715;PF13715	TonB_dep_Rec;Plug;CarbopepD_reg_2	TonB dependent receptor;TonB-dependent Receptor Plug Domain;CarboxypepD_reg-like domain	COG1629	Outer membrane receptor protein, Fe transport	GO:0009279	cell outer membrane	-	-	-	-	-	-
gene0664	-	hypothetical protein	BS	Chromosome	Chromosome	-	840496	838898	1599	hypothetical protein	-	-	-	-	COG3292	Periplasmic ligand-binding sensor domain	GO:0006355;GO:0016021;GO:0003677	regulation of DNA-templated transcription;;integral component of membrane;;DNA binding	-	-	-	-	-	-
gene0665	-	PAS domain-containing sensor histidine kinase	BS	Chromosome	Chromosome	-	842450	840870	1581	PAS domain-containing sensor histidine kinase	Virulence sensor protein BvgS OS=Bordetella parapertussis (strain 12822 / ATCC BAA-587 / NCTC 13253)	PF08448;PF08448;PF02518;PF00512	PAS_4;PAS_4;HATPase_c;HisKA	PAS fold;PAS fold;Histidine kinase-, DNA gyrase B-, and HSP90-like ATPase;His Kinase A (phospho-acceptor) domain	COG0642	Signal transduction histidine kinase	GO:0000155	phosphorelay sensor kinase activity	-	-	-	-	-	-
gene0666	ahcY	adenosylhomocysteinase	BS	Chromosome	Chromosome	+	842640	844058	1419	adenosylhomocysteinase	Adenosylhomocysteinase OS=Bacteroides fragilis (strain YCH46)	PF05221;PF00670;PF02826;PF07991	AdoHcyase;AdoHcyase_NAD;2-Hacid_dh_C;IlvN	S-adenosyl-L-homocysteine hydrolase;S-adenosyl-L-homocysteine hydrolase, NAD binding domain;D-isomer specific 2-hydroxyacid dehydrogenase, NAD binding domain;Acetohydroxy acid isomeroreductase, NADPH-binding domain	COG0499	S-adenosylhomocysteine hydrolase	GO:0006730;GO:0005737;GO:0004013	one-carbon metabolic process;;cytoplasm;;adenosylhomocysteinase activity	K01251	adenosylhomocysteinase [EC:3.13.2.1]	3.13.2.1	Hydrolases;Acting on carbon-sulfur bonds;Thioether and trialkylsulfonium hydrolases;S-adenosyl-L-homocysteine hydrolase	-	-
gene0667	-	YfhO family protein	BS	Chromosome	Chromosome	+	844188	846698	2511	YfhO family protein	-	PF09586	YfhO	Bacterial membrane protein YfhO	COG4485	Uncharacterized membrane protein YfhO	GO:0016021	integral component of membrane	-	-	-	-	-	-
gene0668	-	DUF4890 domain-containing protein	BS	Chromosome	Chromosome	-	847286	846759	528	DUF4890 domain-containing protein	-	PF16231;PF07813	DUF4890;LTXXQ	Domain of unknown function (DUF4890);LTXXQ motif family protein	-	-	-	-	-	-	-	-	-	-
gene0669	-	HAMP domain-containing histidine kinase	BS	Chromosome	Chromosome	+	847421	849655	2235	HAMP domain-containing histidine kinase	Sensor protein RprX OS=Bacteroides fragilis (strain YCH46)	PF02518;PF00512;PF14501	HATPase_c;HisKA;HATPase_c_5	Histidine kinase-, DNA gyrase B-, and HSP90-like ATPase;His Kinase A (phospho-acceptor) domain;GHKL domain	COG0642	Signal transduction histidine kinase	GO:0016021;GO:0000155	integral component of membrane;;phosphorelay sensor kinase activity	-	-	-	-	-	-
gene0670	-	hypothetical protein	BS	Chromosome	Chromosome	+	850301	854005	3705	hypothetical protein	Probable pectate lyase C OS=Neosartorya fischeri (strain ATCC 1020 / DSM 3700 / CBS 544.65 / FGSC A1164 / JCM 1740 / NRRL 181 / WB 181)	-	-	-	COG3866	Pectate lyase	-	-	-	-	-	-	-	-
gene0671	-	DUF3267 domain-containing protein	BS	Chromosome	Chromosome	-	854486	854034	453	DUF3267 domain-containing protein	-	PF11667	DUF3267	Putative zincin peptidase	-	-	GO:0016021	integral component of membrane	-	-	-	-	-	-
gene0672	phoR	HAMP domain-containing histidine kinase	BS	Chromosome	Chromosome	+	854671	856029	1359	HAMP domain-containing histidine kinase	Sensor protein RprX OS=Bacteroides fragilis (strain YCH46)	PF02518;PF00512;PF13589	HATPase_c;HisKA;HATPase_c_3	Histidine kinase-, DNA gyrase B-, and HSP90-like ATPase;His Kinase A (phospho-acceptor) domain;Histidine kinase-, DNA gyrase B-, and HSP90-like ATPase	COG2205	K+-sensing histidine kinase KdpD	GO:0016021;GO:0000155	integral component of membrane;;phosphorelay sensor kinase activity	K07636	two-component system, OmpR family, phosphate regulon sensor histidine kinase PhoR [EC:2.7.13.3]	2.7.13.3	Transferases;Transferring phosphorus-containing groups;Protein-histidine kinases;ATP:protein-L-histidine N-phosphotransferase	-	-
gene0673	-	response regulator transcription factor	BS	Chromosome	Chromosome	+	856026	856748	723	response regulator transcription factor	Transcriptional regulatory protein RprY OS=Bacteroides fragilis (strain YCH46)	PF00072;PF00486	Response_reg;Trans_reg_C	Response regulator receiver domain;Transcriptional regulatory protein, C terminal	COG0745	DNA-binding response regulator, OmpR family, contains REC and winged-helix (wHTH) domain	GO:0006355;GO:0000160;GO:0003677	regulation of DNA-templated transcription;;phosphorelay signal transduction system;;DNA binding	-	-	-	-	-	-
gene0674	rpoE	RNA polymerase sigma-70 factor	BS	Chromosome	Chromosome	+	856773	857360	588	RNA polymerase sigma-70 factor	ECF RNA polymerase sigma factor SigK OS=Mycobacterium ulcerans (strain Agy99)	PF08281;PF04542;PF04545;PF13412	Sigma70_r4_2;Sigma70_r2;Sigma70_r4;HTH_24	Sigma-70, region 4;Sigma-70 region 2;Sigma-70, region 4;Winged helix-turn-helix DNA-binding	COG1595	DNA-directed RNA polymerase specialized sigma subunit, sigma24 family	GO:0006352;GO:0050896;GO:0003677;GO:0016987	DNA-templated transcription initiation;;response to stimulus;;DNA binding;;sigma factor activity	K03088	RNA polymerase sigma-70 factor, ECF subfamily	-	-	-	-
gene0675	-	DUF4974 domain-containing protein	BS	Chromosome	Chromosome	+	857485	858582	1098	DUF4974 domain-containing protein	-	PF16344;PF04773	DUF4974;FecR	Domain of unknown function (DUF4974);FecR protein	COG3712	Periplasmic ferric-dicitrate binding protein FecR, regulates iron transport	GO:0016021	integral component of membrane	-	-	-	-	-	-
gene0676	-	SusC/RagA family TonB-linked outer membrane protein	BS	Chromosome	Chromosome	+	858609	862220	3612	SusC/RagA family TonB-linked outer membrane protein	TonB-dependent receptor SusC OS=Bacteroides thetaiotaomicron (strain ATCC 29148 / DSM 2079 / JCM 5827 / CCUG 10774 / NCTC 10582 / VPI-5482 / E50)	PF00593;PF13715;PF07715	TonB_dep_Rec;CarbopepD_reg_2;Plug	TonB dependent receptor;CarboxypepD_reg-like domain;TonB-dependent Receptor Plug Domain	COG4206	Outer membrane cobalamin receptor protein BtuB	GO:0009279	cell outer membrane	-	-	-	-	-	-
gene0677	-	RagB/SusD family nutrient uptake outer membrane protein	BS	Chromosome	Chromosome	+	862236	863765	1530	RagB/SusD family nutrient uptake outer membrane protein	-	PF14322	SusD-like_3	Starch-binding associating with outer membrane	-	-	-	-	-	-	-	-	-	-
gene0678	-	putative zinc-binding metallopeptidase	BS	Chromosome	Chromosome	+	863787	864686	900	putative zinc-binding metallopeptidase	-	PF15890	Peptidase_Mx1	Putative zinc-binding metallo-peptidase	-	-	-	-	-	-	-	-	-	-
gene0679	-	DUF4302 domain-containing protein	BS	Chromosome	Chromosome	+	864679	865962	1284	DUF4302 domain-containing protein	-	PF14135	DUF4302	Domain of unknown function (DUF4302)	-	-	-	-	-	-	-	-	-	-
gene0680	-	T9SS type A sorting domain-containing protein	BS	Chromosome	Chromosome	+	865982	867832	1851	T9SS type A sorting domain-containing protein	-	PF18962	Por_Secre_tail	Secretion system C-terminal sorting domain	-	-	-	-	-	-	-	-	-	-
gene0681	-	leucine-rich repeat protein	BS	Chromosome	Chromosome	+	867970	871902	3933	leucine-rich repeat protein	Internalin J OS=Listeria monocytogenes serovar 1/2a (strain ATCC BAA-679 / EGD-e)	PF13306;PF13306	LRR_5;LRR_5	BspA type Leucine rich repeat region (6 copies);BspA type Leucine rich repeat region (6 copies)	-	-	-	-	-	-	-	-	-	-
gene0682	lolC_E	Lipoprotein-releasing system transmembrane protein LolE	BS	Chromosome	Chromosome	-	873425	872346	1080	Lipoprotein-releasing system transmembrane protein LolE	Lipoprotein-releasing system transmembrane protein LolE OS=Haemophilus influenzae (strain ATCC 51907 / DSM 11121 / KW20 / Rd)	PF02687	FtsX	FtsX-like permease family	COG4591	ABC-type transport system involved in lipoprotein release, permease component LolC	GO:0016021;GO:0005886	integral component of membrane;;plasma membrane	K09808	lipoprotein-releasing system permease protein	-	-	-	-
gene0683	rbfA	30S ribosome-binding factor RbfA	BS	Chromosome	Chromosome	-	873910	873575	336	30S ribosome-binding factor RbfA	Ribosome-binding factor A OS=Gramella forsetii (strain KT0803)	PF02033	RBFA	Ribosome-binding factor A	COG0858	Ribosome-binding factor RbfA	GO:0030490;GO:0005737	maturation of SSU-rRNA;;cytoplasm	K02834	ribosome-binding factor A	-	-	-	-
gene0684	-	class I SAM-dependent methyltransferase	BS	Chromosome	Chromosome	-	874888	874256	633	class I SAM-dependent methyltransferase	O-methyltransferase MdmC OS=Streptomyces mycarofaciens	PF01596;PF13578	Methyltransf_3;Methyltransf_24	O-methyltransferase;Methyltransferase domain	COG4122	tRNA 5-hydroxyU34 O-methylase TrmR/YrrM	GO:0032259;GO:0008171	methylation;;O-methyltransferase activity	K00588	caffeoyl-CoA O-methyltransferase [EC:2.1.1.104]	2.1.1.104	Transferases;Transferring one-carbon groups;Methyltransferases;S-adenosyl-L-methionine:caffeoyl-CoA 3-O-methyltransferase	-	-
gene0685	pyk	pyruvate kinase	BS	Chromosome	Chromosome	-	876472	875015	1458	pyruvate kinase	Pyruvate kinase OS=Borreliella burgdorferi (strain ATCC 35210 / DSM 4680 / CIP 102532 / B31)	PF00224;PF02887;PF03328	PK;PK_C;HpcH_HpaI	Pyruvate kinase, barrel domain;Pyruvate kinase, alpha/beta domain;HpcH/HpaI aldolase/citrate lyase family	COG0469	Pyruvate kinase	GO:0005524;GO:0000287;GO:0016301;GO:0030955;GO:0004743	ATP binding;;magnesium ion binding;;kinase activity;;potassium ion binding;;pyruvate kinase activity	K00873	pyruvate kinase [EC:2.7.1.40]	2.7.1.40	Transferases;Transferring phosphorus-containing groups;Phosphotransferases with an alcohol group as acceptor;ATP:pyruvate 2-O-phosphotransferase	-	-
gene0686	aroQ	type II 3-dehydroquinate dehydratase	BS	Chromosome	Chromosome	-	877048	876620	429	type II 3-dehydroquinate dehydratase	3-dehydroquinate dehydratase OS=Prochlorococcus marinus (strain NATL2A)	PF01220	DHquinase_II	Dehydroquinase class II	COG0757	3-dehydroquinate dehydratase	GO:0009073;GO:0008652;GO:0009423;GO:0003855	aromatic amino acid family biosynthetic process;;cellular amino acid biosynthetic process;;chorismate biosynthetic process;;3-dehydroquinate dehydratase activity	K03786	3-dehydroquinate dehydratase II [EC:4.2.1.10]	4.2.1.10	Lyases;Carbon-oxygen lyases;Hydro-lyases;3-dehydroquinate hydro-lyase (3-dehydroshikimate-forming)	-	-
gene0687	xerD	site-specific tyrosine recombinase XerD	BS	Chromosome	Chromosome	+	877194	878141	948	site-specific tyrosine recombinase XerD	Tyrosine recombinase XerD OS=Staphylococcus saprophyticus subsp. saprophyticus (strain ATCC 15305 / DSM 20229 / NCIMB 8711 / NCTC 7292 / S-41)	PF00589;PF02899;PF13495	Phage_integrase;Phage_int_SAM_1;Phage_int_SAM_4	Phage integrase family;Phage integrase, N-terminal SAM-like domain;Phage integrase, N-terminal SAM-like domain	COG4974	Site-specific recombinase XerD	GO:0051301;GO:0007049;GO:0006313;GO:0007059;GO:0005737;GO:0003677;GO:0009037	cell division;;cell cycle;;transposition, DNA-mediated;;chromosome segregation;;cytoplasm;;DNA binding;;tyrosine-based site-specific recombinase activity	K04763	integrase/recombinase XerD	-	-	-	-
gene0688	-	tetratricopeptide repeat protein	BS	Chromosome	Chromosome	+	878291	879982	1692	tetratricopeptide repeat protein	Protein O-mannosyl-transferase TMTC4 OS=Drosophila melanogaster	PF13181;PF13181	TPR_8;TPR_8	Tetratricopeptide repeat;Tetratricopeptide repeat	COG5010	Flp pilus assembly protein TadD, contains TPR repeats	-	-	-	-	-	-	-	-
gene0689	-	AhpC/TSA family protein	BS	Chromosome	Chromosome	+	880094	881128	1035	AhpC/TSA family protein	Thiol-disulfide oxidoreductase ResA OS=Bacillus cereus (strain ATCC 10987 / NRS 248)	PF13905;PF00578;PF14289;PF08534	Thioredoxin_8;AhpC-TSA;DUF4369;Redoxin	Thioredoxin-like;AhpC/TSA family;Domain of unknown function (DUF4369);Redoxin	COG1225	Peroxiredoxin	-	-	-	-	-	-	-	-
gene0690	comM	YifB family Mg chelatase-like AAA ATPase	BS	Chromosome	Chromosome	+	881154	882692	1539	YifB family Mg chelatase-like AAA ATPase	Competence protein ComM OS=Haemophilus influenzae (strain ATCC 51907 / DSM 11121 / KW20 / Rd)	PF01078;PF13541;PF13335;PF07728;PF00158	Mg_chelatase;ChlI;Mg_chelatase_C;AAA_5;Sigma54_activat	Magnesium chelatase, subunit ChlI;Subunit ChlI of Mg-chelatase;Magnesium chelatase, subunit ChlI C-terminal;AAA domain (dynein-related subfamily);Sigma-54 interaction domain	COG0606	Predicted Mg-chelatase, contains ChlI-like and ATPase domains, YifB family	GO:0032508;GO:0003677;GO:0005524	DNA duplex unwinding;;DNA binding;;ATP binding	K07391	magnesium chelatase family protein	-	-	-	-
gene0691	yfiQ	acetate--CoA ligase	BS	Chromosome	Chromosome	-	884785	882719	2067	acetate--CoA ligase	Acetate--CoA ligase [ADP-forming] I OS=Archaeoglobus fulgidus (strain ATCC 49558 / DSM 4304 / JCM 9628 / NBRC 100126 / VC-16)	PF13549;PF13607;PF13380;PF02629;PF19045	ATP-grasp_5;Succ_CoA_lig;CoA_binding_2;CoA_binding;Ligase_CoA_2	ATP-grasp domain;Succinyl-CoA ligase like flavodoxin domain;CoA binding domain;CoA binding domain;Ligase-CoA domain	COG1042	Acyl-CoA synthetase (NDP forming)	GO:0005524;GO:0046872;GO:0043758	ATP binding;;metal ion binding;;acetate-CoA ligase (ADP-forming) activity	K09181	acetyltransferase	-	-	-	-
gene0692	-	PEGA domain-containing protein	BS	Chromosome	Chromosome	+	885568	886917	1350	PEGA domain-containing protein	-	PF08308	PEGA	PEGA domain	-	-	-	-	-	-	-	-	-	-
gene0693	-	fibronectin type III domain-containing protein	BS	Chromosome	Chromosome	+	886944	889508	2565	fibronectin type III domain-containing protein	Fibronectin type-III domain-containing protein 3a OS=Gallus gallus	-	-	-	COG3656	Predicted periplasmic protein	-	-	-	-	-	-	-	-
gene0694	-	leucine-rich repeat domain-containing protein	BS	Chromosome	Chromosome	+	889530	895181	5652	leucine-rich repeat domain-containing protein	Putative surface protein bspA-like OS=Trichomonas vaginalis	PF13306;PF13306;PF13306;PF13306;PF13306;PF13306;PF13306;PF13306;PF13306;PF13306;PF13306;PF13306	LRR_5;LRR_5;LRR_5;LRR_5;LRR_5;LRR_5;LRR_5;LRR_5;LRR_5;LRR_5;LRR_5;LRR_5	BspA type Leucine rich repeat region (6 copies);BspA type Leucine rich repeat region (6 copies);BspA type Leucine rich repeat region (6 copies);BspA type Leucine rich repeat region (6 copies);BspA type Leucine rich repeat region (6 copies);BspA type Leucine rich repeat region (6 copies);BspA type Leucine rich repeat region (6 copies);BspA type Leucine rich repeat region (6 copies);BspA type Leuci…	-	-	-	-	-	-	-	-	-	-
gene0695	-	N-6 DNA methylase	BS	Chromosome	Chromosome	+	895742	898636	2895	N-6 DNA methylase	Type II restriction enzyme and methyltransferase RM.Eco57I OS=Escherichia coli	PF02384	N6_Mtase	N-6 DNA Methylase	COG4123	tRNA1(Val) A37 N6-methylase TrmN6	GO:0003677;GO:0008170;GO:0009007	DNA binding;;N-methyltransferase activity;;site-specific DNA-methyltransferase (adenine-specific) activity	-	-	-	-	-	-
gene0696	-	hypothetical protein	BS	Chromosome	Chromosome	+	898638	899315	678	hypothetical protein	-	-	-	-	-	-	-	-	-	-	-	-	-	-
gene0697	metG	methionine--tRNA ligase	BS	Chromosome	Chromosome	+	899466	901508	2043	methionine--tRNA ligase	Methionine--tRNA ligase OS=Phocaeicola vulgatus (strain ATCC 8482 / DSM 1447 / JCM 5826 / CCUG 4940 / NBRC 14291 / NCTC 11154)	PF09334;PF19303;PF01588;PF00133;PF08264	tRNA-synt_1g;Anticodon_3;tRNA_bind;tRNA-synt_1;Anticodon_1	tRNA synthetases class I (M);Anticodon binding domain of methionyl tRNA ligase;Putative tRNA binding domain;tRNA synthetases class I (I, L, M and V);Anticodon-binding domain of tRNA ligase	COG0073	tRNA-binding EMAP/Myf domain	GO:0006431;GO:0005737;GO:0005524;GO:0046872;GO:0000049;GO:0004825	methionyl-tRNA aminoacylation;;cytoplasm;;ATP binding;;metal ion binding;;tRNA binding;;methionine-tRNA ligase activity	K01874	methionyl-tRNA synthetase [EC:6.1.1.10]	6.1.1.10	Ligases;Forming carbon-oxygen bonds;Ligases forming aminoacyl-tRNA and related compounds;L-methionine:tRNAMet ligase (AMP-forming)	-	-
gene0698	-	lipopolysaccharide biosynthesis protein	BS	Chromosome	Chromosome	+	901560	903014	1455	lipopolysaccharide biosynthesis protein	Lipopolysaccharide biosynthesis protein WzxC OS=Escherichia coli (strain K12)	PF13440;PF01943	Polysacc_synt_3;Polysacc_synt	Polysaccharide biosynthesis protein;Polysaccharide biosynthesis protein	COG2244	Membrane protein involved in the export of O-antigen and teichoic acid	GO:0016021	integral component of membrane	-	-	-	-	-	-
gene0699	-	glycosyltransferase family 2 protein	BS	Chromosome	Chromosome	+	903016	904014	999	glycosyltransferase family 2 protein	Uncharacterized glycosyltransferase YibD OS=Escherichia coli (strain K12)	PF00535;PF13641;PF10111	Glycos_transf_2;Glyco_tranf_2_3;Glyco_tranf_2_2	Glycosyl transferase family 2;Glycosyltransferase like family 2;Glycosyltransferase like family 2	COG0463	Glycosyltransferase involved in cell wall bisynthesis	GO:0016740	transferase activity	-	-	-	-	-	-
gene0700	-	hypothetical protein	BS	Chromosome	Chromosome	+	904011	904928	918	hypothetical protein	-	PF02485	Branch	Core-2/I-Branching enzyme	-	-	GO:0030166;GO:0016020;GO:0046872;GO:0030158	proteoglycan biosynthetic process;;membrane;;metal ion binding;;protein xylosyltransferase activity	-	-	-	-	-	-
gene0701	-	glycosyltransferase family 2 protein	BS	Chromosome	Chromosome	+	904925	905851	927	glycosyltransferase family 2 protein	Undecaprenyl-phosphate mannosyltransferase OS=Micrococcus luteus (strain ATCC 4698 / DSM 20030 / JCM 1464 / NBRC 3333 / NCIMB 9278 / NCTC 2665 / VKM Ac-2230)	PF00535;PF13641	Glycos_transf_2;Glyco_tranf_2_3	Glycosyl transferase family 2;Glycosyltransferase like family 2	COG1216	Glycosyltransferase, GT2 family	GO:0016740	transferase activity	-	-	-	-	-	-
gene0702	-	glycosyltransferase family 4 protein	BS	Chromosome	Chromosome	+	905851	907053	1203	glycosyltransferase family 4 protein	Uncharacterized glycosyltransferase HI_1698 OS=Haemophilus influenzae (strain ATCC 51907 / DSM 11121 / KW20 / Rd)	PF00534;PF13692	Glycos_transf_1;Glyco_trans_1_4	Glycosyl transferases group 1;Glycosyl transferases group 1	COG0438	Glycosyltransferase involved in cell wall bisynthesis	GO:0016757	glycosyltransferase activity	-	-	-	-	-	-
gene0703	wecB	UDP-N-acetylglucosamine 2-epimerase (non-hydrolyzing)	BS	Chromosome	Chromosome	-	908144	907017	1128	UDP-N-acetylglucosamine 2-epimerase (non-hydrolyzing)	UDP-N-acetylglucosamine 2-epimerase OS=Salmonella typhimurium (strain LT2 / SGSC1412 / ATCC 700720)	PF02350	Epimerase_2	UDP-N-acetylglucosamine 2-epimerase	COG0381	UDP-N-acetylglucosamine 2-epimerase	GO:0008761	UDP-N-acetylglucosamine 2-epimerase activity	K01791	UDP-N-acetylglucosamine 2-epimerase (non-hydrolysing) [EC:5.1.3.14]	5.1.3.14	Isomerases;Racemases and epimerases;Acting on carbohydrates and derivatives;UDP-N-acetyl-alpha-D-glucosamine 2-epimerase	-	-
gene0704	wecC	UDP-N-acetyl-D-mannosamine dehydrogenase	BS	Chromosome	Chromosome	-	909349	908147	1203	UDP-N-acetyl-D-mannosamine dehydrogenase	UDP-N-acetyl-D-mannosamine dehydrogenase OS=Shigella flexneri	PF03721;PF00984;PF03720;PF03446	UDPG_MGDP_dh_N;UDPG_MGDP_dh;UDPG_MGDP_dh_C;NAD_binding_2	UDP-glucose/GDP-mannose dehydrogenase family, NAD binding domain;UDP-glucose/GDP-mannose dehydrogenase family, central domain;UDP-glucose/GDP-mannose dehydrogenase family, UDP binding domain;NAD binding domain of 6-phosphogluconate dehydrogenase	COG0677	UDP-N-acetyl-D-mannosaminuronate dehydrogenase	GO:0000271;GO:0051287;GO:0016616;GO:0016628;GO:0089714	polysaccharide biosynthetic process;;NAD binding;;oxidoreductase activity, acting on the CH-OH group of donors, NAD or NADP as acceptor;;oxidoreductase activity, acting on the CH-CH group of donors, NAD or NADP as acceptor;;UDP-N-acetyl-D-mannosamine dehydrogenase activity	K02472	UDP-N-acetyl-D-mannosaminuronic acid dehydrogenase [EC:1.1.1.336]	1.1.1.336	Oxidoreductases;Acting on the CH-OH group of donors;With NAD+ or NADP+ as acceptor;UDP-N-acetyl-alpha-D-mannosamine:NAD+ 6-oxidoreductase	-	-
gene0705	-	glycosyltransferase family 4 protein	BS	Chromosome	Chromosome	+	909451	910716	1266	glycosyltransferase family 4 protein	D-inositol 3-phosphate glycosyltransferase OS=Thermobispora bispora (strain ATCC 19993 / DSM 43833 / CBS 139.67 / JCM 10125 / KCTC 9307 / NBRC 14880 / R51)	PF00534;PF13692;PF13439	Glycos_transf_1;Glyco_trans_1_4;Glyco_transf_4	Glycosyl transferases group 1;Glycosyl transferases group 1;Glycosyltransferase Family 4	COG0438	Glycosyltransferase involved in cell wall bisynthesis	GO:0016757	glycosyltransferase activity	-	-	-	-	-	-
gene0706	-	glycosyltransferase	BS	Chromosome	Chromosome	+	910709	911458	750	glycosyltransferase	PGL/p-HBAD biosynthesis glycosyltransferase Rv2957 OS=Mycobacterium tuberculosis (strain ATCC 25618 / H37Rv)	PF00535;PF13641;PF10111	Glycos_transf_2;Glyco_tranf_2_3;Glyco_tranf_2_2	Glycosyl transferase family 2;Glycosyltransferase like family 2;Glycosyltransferase like family 2	COG0463	Glycosyltransferase involved in cell wall bisynthesis	GO:0016740	transferase activity	-	-	-	-	-	-
gene0707	npdA	NAD-dependent deacylase	BS	Chromosome	Chromosome	-	912509	911811	699	NAD-dependent deacylase	NAD-dependent protein deacylase OS=Bacteroides thetaiotaomicron (strain ATCC 29148 / DSM 2079 / JCM 5827 / CCUG 10774 / NCTC 10582 / VPI-5482 / E50)	PF02146	SIR2	Sir2 family	COG0846	NAD-dependent protein deacetylase, SIR2 family	GO:0006476;GO:0005737;GO:0016740;GO:0070403;GO:0034979;GO:0036054;GO:0036055	protein deacetylation;;cytoplasm;;transferase activity;;NAD+ binding;;NAD-dependent protein deacetylase activity;;protein-malonyllysine demalonylase activity;;protein-succinyllysine desuccinylase activity	K12410	NAD-dependent deacetylase [EC:2.3.1.286]	2.3.1.286	Transferases;Acyltransferases;Transferring groups other than aminoacyl groups;[protein]-N6-acetyl-L-lysine:NAD+ N-acetyltransferase (NAD+-hydrolysing 2''-O-acetyl-ADP-D-ribose-forming)	-	-
gene0708	fklB	FKBP-type peptidyl-prolyl cis-trans isomerase	BS	Chromosome	Chromosome	+	912789	913379	591	FKBP-type peptidyl-prolyl cis-trans isomerase	FKBP-type 22 kDa peptidyl-prolyl cis-trans isomerase OS=Shigella flexneri	PF00254;PF01346	FKBP_C;FKBP_N	FKBP-type peptidyl-prolyl cis-trans isomerase;Domain amino terminal to FKBP-type peptidyl-prolyl isomerase	COG0545	FKBP-type peptidyl-prolyl cis-trans isomerase	GO:0006457;GO:0003755	protein folding;;peptidyl-prolyl cis-trans isomerase activity	K03773	FKBP-type peptidyl-prolyl cis-trans isomerase FklB [EC:5.2.1.8]	5.2.1.8	Isomerases;cis-trans-Isomerases;cis-trans Isomerases (only sub-subclass identified to date);peptidylproline cis-trans-isomerase	-	-
gene0709	-	FKBP-type peptidyl-prolyl cis-trans isomerase	BS	Chromosome	Chromosome	+	913395	914261	867	FKBP-type peptidyl-prolyl cis-trans isomerase	FKBP-type 22 kDa peptidyl-prolyl cis-trans isomerase OS=Shigella flexneri	PF01346;PF00254	FKBP_N;FKBP_C	Domain amino terminal to FKBP-type peptidyl-prolyl isomerase;FKBP-type peptidyl-prolyl cis-trans isomerase	COG0545	FKBP-type peptidyl-prolyl cis-trans isomerase	GO:0006457;GO:0003755	protein folding;;peptidyl-prolyl cis-trans isomerase activity	-	-	-	-	-	-
gene0710	asnC	MULTISPECIES: Lrp/AsnC ligand binding domain-containing protein	BS	Chromosome	Chromosome	+	914416	914880	465	MULTISPECIES: Lrp/AsnC ligand binding domain-containing protein	Regulatory protein AsnC OS=Shigella flexneri	PF01037;PF13404;PF13412;PF12802;PF08279	AsnC_trans_reg;HTH_AsnC-type;HTH_24;MarR_2;HTH_11	Lrp/AsnC ligand binding domain;AsnC-type helix-turn-helix domain;Winged helix-turn-helix DNA-binding;MarR family;HTH domain	COG1522	DNA-binding transcriptional regulator, Lrp family	GO:0043565	sequence-specific DNA binding	K03718	Lrp/AsnC family transcriptional regulator, regulator for asnA, asnC and gidA	-	-	-	-
gene0711	-	DUF4491 family protein	BS	Chromosome	Chromosome	+	914885	915196	312	DUF4491 family protein	-	PF14898	DUF4491	Domain of unknown function (DUF4491)	-	-	GO:0016021	integral component of membrane	-	-	-	-	-	-
gene0713	vanX	M15 family metallopeptidase	BS	Chromosome	Chromosome	+	915630	916379	750	M15 family metallopeptidase	D-alanyl-D-alanine dipeptidase OS=Escherichia coli (strain K12)	PF01427	Peptidase_M15	D-ala-D-ala dipeptidase	COG2173	D-alanyl-D-alanine dipeptidase	GO:0006508;GO:0071555;GO:0008270;GO:0008237;GO:0016805	proteolysis;;cell wall organization;;zinc ion binding;;metallopeptidase activity;;dipeptidase activity	K08641	zinc D-Ala-D-Ala dipeptidase [EC:3.4.13.22]	3.4.13.22	Hydrolases;Acting on peptide bonds (peptidases);Dipeptidases;D-Ala-D-Ala dipeptidase	-	-
gene0714	-	hypothetical protein	BS	Chromosome	Chromosome	+	916354	917547	1194	hypothetical protein	-	PF18096	Thump_like	THUMP domain-like	COG2518	Protein-L-isoaspartate O-methyltransferase	GO:0032259;GO:0008168	methylation;;methyltransferase activity	-	-	-	-	-	-
gene0715	-	ion channel	BS	Chromosome	Chromosome	-	919479	917629	1851	ion channel	Mechanosensitive channel MscK OS=Escherichia coli (strain K12)	PF00924	MS_channel	Mechanosensitive ion channel	COG3264	Small-conductance mechanosensitive channel MscK	GO:0016021;GO:0005886;GO:0008381	integral component of membrane;;plasma membrane;;mechanosensitive ion channel activity	-	-	-	-	-	-
gene0716	yrbG	calcium/sodium antiporter	BS	Chromosome	Chromosome	+	919582	920538	957	calcium/sodium antiporter	Putative antiporter CaxA OS=Alkalimonas amylolytica	PF01699;PF01699	Na_Ca_ex;Na_Ca_ex	Sodium/calcium exchanger protein;Sodium/calcium exchanger protein	COG0530	Ca2+/Na+ antiporter	GO:0055085;GO:0005887	transmembrane transport;;integral component of plasma membrane	K07301	cation:H+ antiporter	-	-	-	-
gene0717	-	family 43 glycosylhydrolase	BS	Chromosome	Chromosome	-	921595	920627	969	family 43 glycosylhydrolase	-	PF04616;PF00251	Glyco_hydro_43;Glyco_hydro_32N	Glycosyl hydrolases family 43;Glycosyl hydrolases family 32 N-terminal domain	COG1621	Sucrose-6-phosphate hydrolase SacC, GH32 family	GO:0005975;GO:0004553	carbohydrate metabolic process;;hydrolase activity, hydrolyzing O-glycosyl compounds	K20885	beta-1,2-mannobiose phosphorylase / 1,2-beta-oligomannan phosphorylase [EC:2.4.1.339 2.4.1.340]	2.4.1.340;2.4.1.339	Transferases;Glycosyltransferases;Hexosyltransferases;(1->2)-beta-D-mannan:phosphate beta-D-mannosyl transferase (configuration-inverting)|Transferases;Glycosyltransferases;Hexosyltransferases;beta-D-mannopyranosyl-(1->2)-D-mannopyranose:phosphate alpha-D-mannosyltransferase	-	-
gene0718	-	glycoside hydrolase family 127 protein	BS	Chromosome	Chromosome	-	924024	921601	2424	glycoside hydrolase family 127 protein	Non-reducing end beta-L-arabinofuranosidase OS=Bifidobacterium longum subsp. longum (strain ATCC 15707 / DSM 20219 / JCM 1217 / NCTC 11818 / E194b)	PF07944;PF20620	Glyco_hydro_127;DUF6805	Beta-L-arabinofuranosidase, GH127;Family of unknown function (DUF6805)	COG3533	Beta-L-arabinofuranosidase, GH127 family	GO:0005975	carbohydrate metabolic process	K09955	uncharacterized protein	-	-	-	-
gene0719	-	glycoside hydrolase family 127 protein	BS	Chromosome	Chromosome	-	926457	924067	2391	glycoside hydrolase family 127 protein	-	PF07944;PF20620;PF16375	Glyco_hydro_127;DUF6805;DUF4986	Beta-L-arabinofuranosidase, GH127;Family of unknown function (DUF6805);Domain of unknown function	COG3533	Beta-L-arabinofuranosidase, GH127 family	GO:0005975	carbohydrate metabolic process	K09955	uncharacterized protein	-	-	-	-
gene0720	xynB	family 43 glycosylhydrolase	BS	Chromosome	Chromosome	-	928020	926479	1542	family 43 glycosylhydrolase	Xylan 1,3-beta-xylosidase OS=Vibrio sp.	PF04616;PF17851	Glyco_hydro_43;GH43_C2	Glycosyl hydrolases family 43;Beta xylosidase C-terminal Concanavalin A-like domain	COG3507	Beta-xylosidase	GO:0005975;GO:0004553	carbohydrate metabolic process;;hydrolase activity, hydrolyzing O-glycosyl compounds	K01198	xylan 1,4-beta-xylosidase [EC:3.2.1.37]	3.2.1.37	Hydrolases;Glycosylases;Glycosidases, i.e. enzymes that hydrolyse O- and S-glycosyl compounds;4-beta-D-xylan xylohydrolase	-	-
gene0721	-	glycoside hydrolase family 127 protein	BS	Chromosome	Chromosome	-	930081	928042	2040	glycoside hydrolase family 127 protein	-	PF07944	Glyco_hydro_127	Beta-L-arabinofuranosidase, GH127	COG3533	Beta-L-arabinofuranosidase, GH127 family	GO:0005975	carbohydrate metabolic process	-	-	-	-	-	-
gene0722	lacZ	malectin domain-containing carbohydrate-binding protein	BS	Chromosome	Chromosome	-	932876	930249	2628	malectin domain-containing carbohydrate-binding protein	Putative beta-glucuronidase OS=Formosa agariphila (strain DSM 15362 / KCTC 12365 / LMG 23005 / KMM 3901 / M-2Alg 35-1)	PF02836;PF02837;PF00703;PF11721;PF16355	Glyco_hydro_2_C;Glyco_hydro_2_N;Glyco_hydro_2;Malectin;DUF4982	Glycosyl hydrolases family 2, TIM barrel domain;Glycosyl hydrolases family 2, sugar binding domain;Glycosyl hydrolases family 2;Malectin domain;Domain of unknown function (DUF4982)	COG3250	Beta-galactosidase/beta-glucuronidase	-	-	K01190	beta-galactosidase [EC:3.2.1.23]	3.2.1.23	Hydrolases;Glycosylases;Glycosidases, i.e. enzymes that hydrolyse O- and S-glycosyl compounds;beta-D-galactoside galactohydrolase	-	-
gene0723	-	glycoside hydrolase family 127 protein	BS	Chromosome	Chromosome	-	934915	932894	2022	glycoside hydrolase family 127 protein	-	PF07944	Glyco_hydro_127	Beta-L-arabinofuranosidase, GH127	COG3533	Beta-L-arabinofuranosidase, GH127 family	GO:0005975	carbohydrate metabolic process	K09955	uncharacterized protein	-	-	-	-
gene0724	-	hypothetical protein	BS	Chromosome	Chromosome	-	937107	935050	2058	hypothetical protein	Alpha-L-arabinofuranosidase 2 OS=Arabidopsis thaliana	PF06964	Alpha-L-AF_C	Alpha-L-arabinofuranosidase C-terminal domain	COG3534	Alpha-L-arabinofuranosidase	GO:0046373;GO:0046556	L-arabinose metabolic process;;alpha-L-arabinofuranosidase activity	-	-	-	-	-	-
gene0725	-	glycoside hydrolase family 127 protein	BS	Chromosome	Chromosome	-	941298	937417	3882	glycoside hydrolase family 127 protein	-	PF07944;PF13517;PF13517	Glyco_hydro_127;FG-GAP_3;FG-GAP_3	Beta-L-arabinofuranosidase, GH127;FG-GAP-like repeat;FG-GAP-like repeat	COG3533	Beta-L-arabinofuranosidase, GH127 family	GO:0005975	carbohydrate metabolic process	-	-	-	-	-	-
gene0726	-	hypothetical protein	BS	Chromosome	Chromosome	-	941996	941328	669	hypothetical protein	-	-	-	-	-	-	-	-	-	-	-	-	-	-
gene0727	-	T9SS type A sorting domain-containing protein	BS	Chromosome	Chromosome	-	943724	942105	1620	T9SS type A sorting domain-containing protein	-	PF13517;PF13517;PF13517	FG-GAP_3;FG-GAP_3;FG-GAP_3	FG-GAP-like repeat;FG-GAP-like repeat;FG-GAP-like repeat	COG2374	Predicted extracellular nuclease	-	-	-	-	-	-	-	-
gene0728	-	DUF3823 domain-containing protein	BS	Chromosome	Chromosome	-	944603	943758	846	DUF3823 domain-containing protein	-	PF12866;PF18003	DUF3823;DUF3823_C	Protein of unknown function (DUF3823) N-terminal domain;Domain of unknown function (DUF3823_C)	-	-	-	-	-	-	-	-	-	-
gene0729	susD	RagB/SusD family nutrient uptake outer membrane protein	BS	Chromosome	Chromosome	-	946537	944627	1911	RagB/SusD family nutrient uptake outer membrane protein	SusD-like protein P2 OS=Formosa agariphila (strain DSM 15362 / KCTC 12365 / LMG 23005 / KMM 3901 / M-2Alg 35-1)	PF07980;PF14322	SusD_RagB;SusD-like_3	SusD family;Starch-binding associating with outer membrane	-	-	GO:0009279	cell outer membrane	K21572	starch-binding outer membrane protein, SusD/RagB family	-	-	-	-
gene0730	-	TonB-dependent receptor	BS	Chromosome	Chromosome	-	949807	946550	3258	TonB-dependent receptor	TonB-dependent receptor P26 OS=Formosa agariphila (strain DSM 15362 / KCTC 12365 / LMG 23005 / KMM 3901 / M-2Alg 35-1)	PF13715;PF07715;PF13620	CarbopepD_reg_2;Plug;CarboxypepD_reg	CarboxypepD_reg-like domain;TonB-dependent Receptor Plug Domain;Carboxypeptidase regulatory-like domain	COG4206	Outer membrane cobalamin receptor protein BtuB	-	-	-	-	-	-	-	-
gene0731	-	hybrid sensor histidine kinase/response regulator transcription factor	BS	Chromosome	Chromosome	+	950300	954307	4008	hybrid sensor histidine kinase/response regulator transcription factor	Histidine kinase P4 OS=Formosa agariphila (strain DSM 15362 / KCTC 12365 / LMG 23005 / KMM 3901 / M-2Alg 35-1)	PF07494;PF07494;PF07494;PF07494;PF07494;PF07494;PF00072;PF12833;PF02518;PF07495;PF00165;PF00512	Reg_prop;Reg_prop;Reg_prop;Reg_prop;Reg_prop;Reg_prop;Response_reg;HTH_18;HATPase_c;Y_Y_Y;HTH_AraC;HisKA	Two component regulator propeller;Two component regulator propeller;Two component regulator propeller;Two component regulator propeller;Two component regulator propeller;Two component regulator propeller;Response regulator receiver domain;Helix-turn-helix domain;Histidine kinase-, DNA gyrase B-, and HSP90-like ATPase;Y_Y_Y domain;Bacterial regulatory helix-turn-helix proteins, AraC family;His Kin…	COG0745	DNA-binding response regulator, OmpR family, contains REC and winged-helix (wHTH) domain	GO:0016021;GO:0003700;GO:0000155;GO:0043565	integral component of membrane;;DNA-binding transcription factor activity;;phosphorelay sensor kinase activity;;sequence-specific DNA binding	-	-	-	-	-	-
gene0732	-	IS110 family transposase	BS	Chromosome	Chromosome	-	955559	955032	528	IS110 family transposase	Insertion element IS110 uncharacterized 43.6 kDa protein OS=Streptomyces coelicolor (strain ATCC BAA-471 / A3(2) / M145)	PF02371	Transposase_20	Transposase IS116/IS110/IS902 family	COG3547	Transposase	GO:0006313;GO:0003677;GO:0004803	transposition, DNA-mediated;;DNA binding;;transposase activity	-	-	-	-	-	-
gene0733	-	response regulator	BS	Chromosome	Chromosome	+	956072	960187	4116	response regulator	Histidine kinase P4 OS=Formosa agariphila (strain DSM 15362 / KCTC 12365 / LMG 23005 / KMM 3901 / M-2Alg 35-1)	PF07494;PF07494;PF07494;PF07494;PF00072;PF02518;PF12833;PF07495;PF00165;PF00512	Reg_prop;Reg_prop;Reg_prop;Reg_prop;Response_reg;HATPase_c;HTH_18;Y_Y_Y;HTH_AraC;HisKA	Two component regulator propeller;Two component regulator propeller;Two component regulator propeller;Two component regulator propeller;Response regulator receiver domain;Histidine kinase-, DNA gyrase B-, and HSP90-like ATPase;Helix-turn-helix domain;Y_Y_Y domain;Bacterial regulatory helix-turn-helix proteins, AraC family;His Kinase A (phospho-acceptor) domain	COG0745	DNA-binding response regulator, OmpR family, contains REC and winged-helix (wHTH) domain	-	-	-	-	-	-	-	-
gene0734	fucP	MFS transporter	BS	Chromosome	Chromosome	+	960350	961504	1155	MFS transporter	Glucose/galactose transporter OS=Brucella abortus biovar 1 (strain 9-941)	PF07690	MFS_1	Major Facilitator Superfamily	COG0738	Fucose permease	GO:0016021;GO:0022857	integral component of membrane;;transmembrane transporter activity	K02429	MFS transporter, FHS family, L-fucose permease	-	-	-	-
gene0735	-	hypothetical protein	BS	Chromosome	Chromosome	+	961621	962070	450	hypothetical protein	-	-	-	-	-	-	-	-	-	-	-	-	-	-
gene0736	-	hypothetical protein	BS	Chromosome	Chromosome	+	962083	962607	525	hypothetical protein	-	-	-	-	-	-	-	-	-	-	-	-	-	-
gene0737	-	TonB-dependent receptor	BS	Chromosome	Chromosome	+	962619	965663	3045	TonB-dependent receptor	TonB-dependent receptor P3 OS=Formosa agariphila (strain DSM 15362 / KCTC 12365 / LMG 23005 / KMM 3901 / M-2Alg 35-1)	PF13715;PF07715;PF13620	CarbopepD_reg_2;Plug;CarboxypepD_reg	CarboxypepD_reg-like domain;TonB-dependent Receptor Plug Domain;Carboxypeptidase regulatory-like domain	COG4771	Outer membrane receptor for ferrienterochelin and colicins	-	-	-	-	-	-	-	-
gene0738	susD	RagB/SusD family nutrient uptake outer membrane protein	BS	Chromosome	Chromosome	+	965670	967328	1659	RagB/SusD family nutrient uptake outer membrane protein	SusD-like protein P2 OS=Formosa agariphila (strain DSM 15362 / KCTC 12365 / LMG 23005 / KMM 3901 / M-2Alg 35-1)	PF07980;PF14322	SusD_RagB;SusD-like_3	SusD family;Starch-binding associating with outer membrane	-	-	GO:0009279	cell outer membrane	K21572	starch-binding outer membrane protein, SusD/RagB family	-	-	-	-
gene0739	-	TonB-dependent receptor	BS	Chromosome	Chromosome	+	967379	970192	2814	TonB-dependent receptor	TonB-dependent receptor P3 OS=Formosa agariphila (strain DSM 15362 / KCTC 12365 / LMG 23005 / KMM 3901 / M-2Alg 35-1)	PF00593;PF07715	TonB_dep_Rec;Plug	TonB dependent receptor;TonB-dependent Receptor Plug Domain	COG1629	Outer membrane receptor protein, Fe transport	GO:0009279	cell outer membrane	-	-	-	-	-	-
gene0740	susD	RagB/SusD family nutrient uptake outer membrane protein	BS	Chromosome	Chromosome	+	970205	971842	1638	RagB/SusD family nutrient uptake outer membrane protein	SusD-like protein P2 OS=Formosa agariphila (strain DSM 15362 / KCTC 12365 / LMG 23005 / KMM 3901 / M-2Alg 35-1)	PF07980;PF14322	SusD_RagB;SusD-like_3	SusD family;Starch-binding associating with outer membrane	-	-	GO:0009279	cell outer membrane	K21572	starch-binding outer membrane protein, SusD/RagB family	-	-	-	-
gene0741	-	hypothetical protein	BS	Chromosome	Chromosome	+	971881	972330	450	hypothetical protein	-	-	-	-	-	-	-	-	-	-	-	-	-	-
gene0742	-	GH92 family glycosyl hydrolase	BS	Chromosome	Chromosome	+	972333	974618	2286	GH92 family glycosyl hydrolase	Uncharacterized glycosidase Rv0584 OS=Mycobacterium tuberculosis (strain ATCC 25618 / H37Rv)	PF07971;PF17678	Glyco_hydro_92;Glyco_hydro_92N	Glycosyl hydrolase family 92;Glycosyl hydrolase family 92 N-terminal domain	COG3537	Putative alpha-1,2-mannosidase	GO:0005975;GO:0016787;GO:0030246	carbohydrate metabolic process;;hydrolase activity;;carbohydrate binding	-	-	-	-	-	-
gene0743	-	T9SS type A sorting domain-containing protein	BS	Chromosome	Chromosome	+	974637	976124	1488	T9SS type A sorting domain-containing protein	-	-	-	-	-	-	GO:0006508;GO:0008237	proteolysis;;metallopeptidase activity	-	-	-	-	-	-
gene0744	-	cellulase family glycosylhydrolase	BS	Chromosome	Chromosome	+	976170	978140	1971	cellulase family glycosylhydrolase	-	PF00150;PF00754	Cellulase;F5_F8_type_C	Cellulase (glycosyl hydrolase family 5);F5/8 type C domain	-	-	GO:0071704;GO:0004553	organic substance metabolic process;;hydrolase activity, hydrolyzing O-glycosyl compounds	-	-	-	-	-	-
gene0745	-	T9SS type A sorting domain-containing protein	BS	Chromosome	Chromosome	+	978255	979601	1347	T9SS type A sorting domain-containing protein	-	PF19910	DUF6383	Domain of unknown function (DUF6383)	-	-	-	-	-	-	-	-	-	-
gene0746	lacZ	DUF4981 domain-containing protein	BS	Chromosome	Chromosome	+	979711	982881	3171	DUF4981 domain-containing protein	Beta-galactosidase OS=Thermotoga maritima (strain ATCC 43589 / DSM 3109 / JCM 10099 / NBRC 100826 / MSB8)	PF02836;PF02929;PF02837;PF16353;PF00703	Glyco_hydro_2_C;Bgal_small_N;Glyco_hydro_2_N;LacZ_4;Glyco_hydro_2	Glycosyl hydrolases family 2, TIM barrel domain;Beta galactosidase small chain;Glycosyl hydrolases family 2, sugar binding domain;Beta-galactosidase, domain 4;Glycosyl hydrolases family 2	COG3250	Beta-galactosidase/beta-glucuronidase	-	-	K01190	beta-galactosidase [EC:3.2.1.23]	3.2.1.23	Hydrolases;Glycosylases;Glycosidases, i.e. enzymes that hydrolyse O- and S-glycosyl compounds;beta-D-galactoside galactohydrolase	-	-
gene0747	-	class I mannose-6-phosphate isomerase	BS	Chromosome	Chromosome	+	982908	984638	1731	class I mannose-6-phosphate isomerase	Putative mannose-6-phosphate isomerase YvyI OS=Bacillus subtilis (strain 168)	-	-	-	COG1482	Mannose-6-phosphate isomerase, class I	-	-	-	-	-	-	-	-
gene0748	glk	ROK family protein	BS	Chromosome	Chromosome	+	984673	985785	1113	ROK family protein	N-acetyl-D-glucosamine kinase OS=Photobacterium profundum (strain SS9)	PF00480	ROK	ROK family	COG1940	Sugar kinase of the NBD/HSP70 family, may contain an N-terminal HTH domain	-	-	K25026	glucokinase [EC:2.7.1.2]	2.7.1.2	Transferases;Transferring phosphorus-containing groups;Phosphotransferases with an alcohol group as acceptor;ATP:D-glucose 6-phosphotransferase	-	-
gene0749	-	GH92 family glycosyl hydrolase	BS	Chromosome	Chromosome	+	985812	988937	3126	GH92 family glycosyl hydrolase	Uncharacterized glycosidase Rv0584 OS=Mycobacterium tuberculosis (strain ATCC 25618 / H37Rv)	PF07971;PF17678;PF14683	Glyco_hydro_92;Glyco_hydro_92N;CBM-like	Glycosyl hydrolase family 92;Glycosyl hydrolase family 92 N-terminal domain;Polysaccharide lyase family 4, domain III	COG3537	Putative alpha-1,2-mannosidase	GO:0005975;GO:0030246	carbohydrate metabolic process;;carbohydrate binding	-	-	-	-	-	-
gene0750	-	SusC/RagA family TonB-linked outer membrane protein	BS	Chromosome	Chromosome	+	989518	992988	3471	SusC/RagA family TonB-linked outer membrane protein	TonB-dependent receptor SusC OS=Bacteroides thetaiotaomicron (strain ATCC 29148 / DSM 2079 / JCM 5827 / CCUG 10774 / NCTC 10582 / VPI-5482 / E50)	PF07715;PF00593;PF13715;PF13620	Plug;TonB_dep_Rec;CarbopepD_reg_2;CarboxypepD_reg	TonB-dependent Receptor Plug Domain;TonB dependent receptor;CarboxypepD_reg-like domain;Carboxypeptidase regulatory-like domain	COG4206	Outer membrane cobalamin receptor protein BtuB	GO:0009279	cell outer membrane	-	-	-	-	-	-
gene0751	-	SusD/RagB family nutrient-binding outer membrane lipoprotein	BS	Chromosome	Chromosome	+	993021	994775	1755	SusD/RagB family nutrient-binding outer membrane lipoprotein	-	PF12741;PF12771	SusD-like;SusD-like_2	Susd and RagB outer membrane lipoprotein;Starch-binding associating with outer membrane	-	-	-	-	-	-	-	-	-	-
gene0752	-	hypothetical protein	BS	Chromosome	Chromosome	+	994788	996731	1944	hypothetical protein	-	-	-	-	-	-	-	-	-	-	-	-	-	-
gene0753	-	T9SS type A sorting domain-containing protein	BS	Chromosome	Chromosome	+	996851	1000612	3762	T9SS type A sorting domain-containing protein	-	PF13385	Laminin_G_3	Concanavalin A-like lectin/glucanases superfamily	COG4724	Endo-beta-N-acetylglucosaminidase D	GO:0005975;GO:0033925	carbohydrate metabolic process;;mannosyl-glycoprotein endo-beta-N-acetylglucosaminidase activity	-	-	-	-	-	-
gene0754	-	hypothetical protein	BS	Chromosome	Chromosome	+	1000881	1001309	429	hypothetical protein	-	-	-	-	-	-	-	-	-	-	-	-	-	-
gene0755	nrdG	hypothetical protein	BS	Chromosome	Chromosome	-	1002002	1001520	483	hypothetical protein	-	-	-	-	COG1180	Pyruvate-formate lyase-activating enzyme	-	-	K04068	anaerobic ribonucleoside-triphosphate reductase activating protein [EC:1.97.1.4]	1.97.1.4	Oxidoreductases;Other oxidoreductases;Sole sub-subclass for oxidoreductases that do not belong in the other subclasses;[formate C-acetyltransferase]-glycine dihydroflavodoxin:S-adenosyl-L-methionine oxidoreductase (S-adenosyl-L-methionine cleaving)	-	-
gene0756	nrdD	anaerobic ribonucleoside-triphosphate reductase	BS	Chromosome	Chromosome	-	1004079	1001986	2094	anaerobic ribonucleoside-triphosphate reductase	Vitamin B12-dependent ribonucleoside-diphosphate reductase OS=Thermoplasma acidophilum (strain ATCC 25905 / DSM 1728 / JCM 9062 / NBRC 15155 / AMRC-C165)	PF13597;PF03477	NRDD;ATP-cone	Anaerobic ribonucleoside-triphosphate reductase;ATP cone domain	COG1328	Anaerobic ribonucleoside-triphosphate reductase	GO:0006260;GO:0005524;GO:0008998	DNA replication;;ATP binding;;ribonucleoside-triphosphate reductase activity	K21636	ribonucleoside-triphosphate reductase (formate) [EC:1.1.98.6]	1.1.98.6	Oxidoreductases;Acting on the CH-OH group of donors;With other, known, physiological acceptors;ribonucleoside-5'-triphosphate:formate 2'-oxidoreductase	-	-
gene0757	-	putative transporter	BS	Chromosome	Chromosome	+	1004875	1006563	1689	putative transporter	Uncharacterized transporter BF2507 OS=Bacteroides fragilis (strain YCH46)	PF06826;PF06826;PF02080	Asp-Al_Ex;Asp-Al_Ex;TrkA_C	Predicted Permease Membrane Region;Predicted Permease Membrane Region;TrkA-C domain	COG2985	Uncharacterized membrane protein YbjL, putative transporter	GO:0006813;GO:0016021;GO:0005886;GO:0008324	potassium ion transport;;integral component of membrane;;plasma membrane;;cation transmembrane transporter activity	K07085	putative transport protein	-	-	-	-
gene0758	-	hypothetical protein	BS	Chromosome	Chromosome	+	1006714	1007850	1137	hypothetical protein	Protein YghO OS=Escherichia coli (strain K12)	-	-	-	COG0456	Ribosomal protein S18 acetylase RimI and related acetyltransferases	GO:0016740	transferase activity	-	-	-	-	-	-
gene0759	parE	type IIA DNA topoisomerase subunit B	BS	Chromosome	Chromosome	+	1007969	1009840	1872	type IIA DNA topoisomerase subunit B	DNA topoisomerase 4 subunit B OS=Borreliella burgdorferi (strain ATCC 35210 / DSM 4680 / CIP 102532 / B31)	PF00204;PF01751;PF02518;PF13589	DNA_gyraseB;Toprim;HATPase_c;HATPase_c_3	DNA gyrase B;Toprim domain;Histidine kinase-, DNA gyrase B-, and HSP90-like ATPase;Histidine kinase-, DNA gyrase B-, and HSP90-like ATPase	COG0187	DNA gyrase/topoisomerase IV, subunit B	GO:0006265;GO:0003677;GO:0005524;GO:0003918	DNA topological change;;DNA binding;;ATP binding;;DNA topoisomerase type II (double strand cut, ATP-hydrolyzing) activity	K02622	topoisomerase IV subunit B [EC:5.6.2.2]	5.6.2.2	Isomerases;Isomerases altering macromolecular conformation;Enzymes altering nucleic acid conformation;DNA topoisomerase (ATP-hydrolysing)	-	-
gene0760	coaD	pantetheine-phosphate adenylyltransferase	BS	Chromosome	Chromosome	+	1009850	1010302	453	pantetheine-phosphate adenylyltransferase	Phosphopantetheine adenylyltransferase OS=Bacteroides fragilis (strain YCH46)	PF01467	CTP_transf_like	Cytidylyltransferase-like	COG0669	Phosphopantetheine adenylyltransferase	GO:0015937;GO:0005737;GO:0005524;GO:0004595	coenzyme A biosynthetic process;;cytoplasm;;ATP binding;;pantetheine-phosphate adenylyltransferase activity	K00954	pantetheine-phosphate adenylyltransferase [EC:2.7.7.3]	2.7.7.3	Transferases;Transferring phosphorus-containing groups;Nucleotidyltransferases;ATP:pantetheine-4'-phosphate adenylyltransferase	-	-
gene0761	ctpA	S41 family peptidase	BS	Chromosome	Chromosome	+	1010343	1011965	1623	S41 family peptidase	Carboxy-terminal-processing protease OS=Bartonella bacilliformis (strain ATCC 35685 / NCTC 12138 / KC583)	PF03572;PF13180;PF17820;PF00595	Peptidase_S41;PDZ_2;PDZ_6;PDZ	Peptidase family S41;PDZ domain;PDZ domain;PDZ domain	COG0793	C-terminal processing protease CtpA/Prc, contains a PDZ domain	GO:0006508;GO:0008236	proteolysis;;serine-type peptidase activity	K03797	carboxyl-terminal processing protease [EC:3.4.21.102]	3.4.21.102	Hydrolases;Acting on peptide bonds (peptidases);Serine endopeptidases;C-terminal processing peptidase	-	-
gene0762	-	phosphatase PAP2 family protein	BS	Chromosome	Chromosome	-	1012793	1012170	624	phosphatase PAP2 family protein	Uncharacterized protein MJ0374 OS=Methanocaldococcus jannaschii (strain ATCC 43067 / DSM 2661 / JAL-1 / JCM 10045 / NBRC 100440)	PF01569;PF14378	PAP2;PAP2_3	PAP2 superfamily;PAP2 superfamily	COG0671	Membrane-associated phospholipid phosphatase	-	-	-	-	-	-	-	-
gene0763	-	AraC family transcriptional regulator	BS	Chromosome	Chromosome	+	1012902	1013768	867	AraC family transcriptional regulator	HTH-type transcriptional regulator ExsA OS=Pseudomonas aeruginosa (strain ATCC 15692 / DSM 22644 / CIP 104116 / JCM 14847 / LMG 12228 / 1C / PRS 101 / PAO1)	PF12833	HTH_18	Helix-turn-helix domain	COG2207	AraC-type DNA-binding domain and AraC-containing proteins	GO:0003700;GO:0043565	DNA-binding transcription factor activity;;sequence-specific DNA binding	-	-	-	-	-	-
gene0764	sdhC	succinate dehydrogenase/fumarate reductase cytochrome b subunit	BS	Chromosome	Chromosome	+	1013908	1014600	693	succinate dehydrogenase/fumarate reductase cytochrome b subunit	-	-	-	-	-	-	GO:0016021	integral component of membrane	K00241	succinate dehydrogenase cytochrome b subunit	-	-	-	-
gene0765	sdhA	fumarate reductase/succinate dehydrogenase flavoprotein subunit	BS	Chromosome	Chromosome	+	1014639	1016582	1944	fumarate reductase/succinate dehydrogenase flavoprotein subunit	Succinate dehydrogenase flavoprotein subunit OS=Bacillus subtilis (strain 168)	PF00890;PF02910	FAD_binding_2;Succ_DH_flav_C	FAD binding domain;Fumarate reductase flavoprotein C-term	COG1053	Succinate dehydrogenase/fumarate reductase, flavoprotein subunit	GO:0008152;GO:0016491;GO:0008177	metabolic process;;oxidoreductase activity;;succinate dehydrogenase (ubiquinone) activity	K00239	succinate dehydrogenase flavoprotein subunit [EC:1.3.5.1]	1.3.5.1	Oxidoreductases;Acting on the CH-CH group of donors;With a quinone or related compound as acceptor;succinate:quinone oxidoreductase	-	-
gene0766	sdhB	MULTISPECIES: succinate dehydrogenase/fumarate reductase iron-sulfur subunit	BS	Chromosome	Chromosome	+	1016611	1017366	756	MULTISPECIES: succinate dehydrogenase/fumarate reductase iron-sulfur subunit	Succinate dehydrogenase iron-sulfur subunit OS=Bacillus subtilis (strain 168)	PF13085;PF13183;PF12838;PF13237;PF13534	Fer2_3;Fer4_8;Fer4_7;Fer4_10;Fer4_17	2Fe-2S iron-sulfur cluster binding domain;4Fe-4S dicluster domain;4Fe-4S dicluster domain;4Fe-4S dicluster domain;4Fe-4S dicluster domain	COG0479	Succinate dehydrogenase/fumarate reductase, Fe-S protein subunit	GO:0009055;GO:0051537	electron transfer activity;;2 iron, 2 sulfur cluster binding	K00240	succinate dehydrogenase iron-sulfur subunit [EC:1.3.5.1]	1.3.5.1	Oxidoreductases;Acting on the CH-CH group of donors;With a quinone or related compound as acceptor;succinate:quinone oxidoreductase	-	-
gene0767	yesW	hypothetical protein	BS	Chromosome	Chromosome	-	1020756	1017463	3294	hypothetical protein	Endoglucanase OS=Clostridium saccharobutylicum	PF13290;PF13290;PF13290;PF13287;PF13287;PF13287	CHB_HEX_C_1;CHB_HEX_C_1;CHB_HEX_C_1;Fn3_assoc;Fn3_assoc;Fn3_assoc	Chitobiase/beta-hexosaminidase C-terminal domain;Chitobiase/beta-hexosaminidase C-terminal domain;Chitobiase/beta-hexosaminidase C-terminal domain;Fn3 associated;Fn3 associated;Fn3 associated	COG2374	Predicted extracellular nuclease	-	-	K18197	rhamnogalacturonan endolyase [EC:4.2.2.23]	4.2.2.23	Lyases;Carbon-oxygen lyases;Acting on polysaccharides;alpha-L-rhamnopyranosyl-(1->4)-alpha-D-galactopyranosyluronate endolyase	-	-
gene0768	-	helix-turn-helix transcriptional regulator	BS	Chromosome	Chromosome	-	1022623	1021778	846	helix-turn-helix transcriptional regulator	HTH-type transcriptional activator AarP OS=Providencia stuartii	PF12833	HTH_18	Helix-turn-helix domain	COG2207	AraC-type DNA-binding domain and AraC-containing proteins	GO:0003700;GO:0043565	DNA-binding transcription factor activity;;sequence-specific DNA binding	-	-	-	-	-	-
gene0769	-	fimbrillin family protein	BS	Chromosome	Chromosome	-	1023697	1022774	924	fimbrillin family protein	-	PF13149	Mfa_like_1	Fimbrillin-like	-	-	-	-	-	-	-	-	-	-
gene0770	smf	DNA-processing protein DprA	BS	Chromosome	Chromosome	-	1025789	1024668	1122	DNA-processing protein DprA	DNA-processing protein A OS=Haemophilus influenzae (strain ATCC 51907 / DSM 11121 / KW20 / Rd)	PF02481;PF17782	DNA_processg_A;DprA_WH	DNA recombination-mediator protein A;DprA winged helix domain	COG0758	Predicted Rossmann fold nucleotide-binding protein DprA/Smf involved in DNA uptake	-	-	K04096	DNA processing protein	-	-	-	-
gene0771	ybgC	YbgC/YbaW family acyl-CoA thioester hydrolase	BS	Chromosome	Chromosome	-	1026298	1025789	510	YbgC/YbaW family acyl-CoA thioester hydrolase	Acyl-acyl carrier protein thioesterase ATL4, chloroplastic OS=Arabidopsis thaliana	PF03061;PF13279	4HBT;4HBT_2	Thioesterase superfamily;Thioesterase-like superfamily	COG0824	Acyl-CoA thioesterase FadM	GO:0016787;GO:0047617	hydrolase activity;;acyl-CoA hydrolase activity	K07107	acyl-CoA thioester hydrolase [EC:3.1.2.-]	-	-	-	-
gene0772	prtC	U32 family peptidase	BS	Chromosome	Chromosome	-	1027576	1026311	1266	U32 family peptidase	Collagenase OS=Porphyromonas gingivalis (strain ATCC BAA-308 / W83)	PF01136	Peptidase_U32	Peptidase family U32	COG0826	23S rRNA C2501 and tRNA U34 5'-hydroxylation protein RlhA/YrrN/YrrO, U32 peptidase family	GO:0071704	organic substance metabolic process	K08303	U32 family peptidase [EC:3.4.-.-]	-	-	-	-
gene0773	dusB	tRNA dihydrouridine synthase DusB	BS	Chromosome	Chromosome	+	1027691	1028671	981	tRNA dihydrouridine synthase DusB	tRNA-dihydrouridine synthase B OS=Shewanella oneidensis (strain MR-1)	PF01207	Dus	Dihydrouridine synthase (Dus)	COG0042	tRNA-dihydrouridine synthase	GO:0003723;GO:0050660;GO:0017150	RNA binding;;flavin adenine dinucleotide binding;;tRNA dihydrouridine synthase activity	K05540	tRNA-dihydrouridine synthase B [EC:1.-.-.-]	-	-	-	-
gene0774	-	LPP20 family lipoprotein	BS	Chromosome	Chromosome	+	1028756	1030576	1821	LPP20 family lipoprotein	-	PF02169	LPP20	LPP20 lipoprotein	-	-	-	-	-	-	-	-	-	-
gene0775	-	phosphatase PAP2 family protein	BS	Chromosome	Chromosome	-	1031937	1030972	966	phosphatase PAP2 family protein	-	PF14378;PF01569	PAP2_3;PAP2	PAP2 superfamily;PAP2 superfamily	-	-	GO:0016021	integral component of membrane	-	-	-	-	-	-
gene0776	-	NAD(P)-dependent oxidoreductase	BS	Chromosome	Chromosome	-	1032935	1031928	1008	NAD(P)-dependent oxidoreductase	Putative UDP-glucose 4-epimerase OS=Methanocaldococcus jannaschii (strain ATCC 43067 / DSM 2661 / JAL-1 / JCM 10045 / NBRC 100440)	PF01370;PF16363;PF04321;PF01073;PF07993;PF13460;PF00106	Epimerase;GDP_Man_Dehyd;RmlD_sub_bind;3Beta_HSD;NAD_binding_4;NAD_binding_10;adh_short	NAD dependent epimerase/dehydratase family;GDP-mannose 4,6 dehydratase;RmlD substrate binding domain;3-beta hydroxysteroid dehydrogenase/isomerase family;Male sterility protein;NAD(P)H-binding;short chain dehydrogenase	COG0451	Nucleoside-diphosphate-sugar epimerase	-	-	-	-	-	-	-	-
gene0777	vacB	ribonuclease R	BS	Chromosome	Chromosome	+	1033234	1035375	2142	ribonuclease R	Ribonuclease R OS=Bacillus subtilis (strain 168)	PF00773;PF17876;PF08206;PF00575;PF17849	RNB;CSD2;OB_RNB;S1;OB_Dis3	RNB domain;Cold shock domain;Ribonuclease B OB domain;S1 RNA binding domain;Dis3-like cold-shock domain 2 (CSD2)	COG0557	Exoribonuclease R	GO:0005737;GO:0003723;GO:0008859	cytoplasm;;RNA binding;;exoribonuclease II activity	K12573	ribonuclease R [EC:3.1.13.1]	3.1.13.1	Hydrolases;Acting on ester bonds;Exoribonucleases producing 5'-phosphomonoesters;exoribonuclease II	-	-
gene0778	-	pyridoxamine 5'-phosphate oxidase family protein	BS	Chromosome	Chromosome	+	1035521	1035994	474	pyridoxamine 5'-phosphate oxidase family protein	-	PF12900;PF01243	Pyridox_ox_2;Putative_PNPOx	Pyridoxamine 5'-phosphate oxidase;Pyridoxamine 5'-phosphate oxidase	COG3467	Nitroimidazole reductase NimA or a related FMN-containing flavoprotein, pyridoxamine 5'-phosphate oxidase superfamily	-	-	K07005	uncharacterized protein	-	-	-	-
gene0779	cysK	cysteine synthase A	BS	Chromosome	Chromosome	-	1037054	1036107	948	cysteine synthase A	O-acetylserine sulfhydrylase OS=Mycobacterium leprae (strain TN)	PF00291	PALP	Pyridoxal-phosphate dependent enzyme	COG0031	Cysteine synthase	GO:0006535;GO:0004124	cysteine biosynthetic process from serine;;cysteine synthase activity	K01738	cysteine synthase [EC:2.5.1.47]	2.5.1.47	Transferases;Transferring alkyl or aryl groups, other than methyl groups;Transferring alkyl or aryl groups, other than methyl groups (only sub-subclass identified to date);O-acetyl-L-serine:hydrogen-sulfide 2-amino-2-carboxyethyltransferase	-	-
gene0780	manB	glycoside hydrolase family 2 protein	BS	Chromosome	Chromosome	+	1037290	1039884	2595	glycoside hydrolase family 2 protein	Beta-mannosidase B OS=Aspergillus terreus (strain NIH 2624 / FGSC A1156)	PF17786;PF17753;PF00703;PF02837	Mannosidase_ig;Ig_mannosidase;Glyco_hydro_2;Glyco_hydro_2_N	Mannosidase Ig/CBM-like domain;Ig-fold domain;Glycosyl hydrolases family 2;Glycosyl hydrolases family 2, sugar binding domain	COG3250	Beta-galactosidase/beta-glucuronidase	-	-	K01192	beta-mannosidase [EC:3.2.1.25]	3.2.1.25	Hydrolases;Glycosylases;Glycosidases, i.e. enzymes that hydrolyse O- and S-glycosyl compounds;beta-D-mannoside mannohydrolase	-	-
gene0781	-	hypothetical protein	BS	Chromosome	Chromosome	+	1040040	1040252	213	hypothetical protein	-	-	-	-	-	-	GO:0016021	integral component of membrane	-	-	-	-	-	-
gene0782	fucP	sugar MFS transporter	BS	Chromosome	Chromosome	-	1041355	1040156	1200	sugar MFS transporter	Glucose/galactose transporter OS=Brucella abortus biovar 1 (strain 9-941)	PF07690	MFS_1	Major Facilitator Superfamily	COG0738	Fucose permease	GO:0016021;GO:0022857	integral component of membrane;;transmembrane transporter activity	K02429	MFS transporter, FHS family, L-fucose permease	-	-	-	-
gene0783	-	arylsulfatase	BS	Chromosome	Chromosome	-	1042933	1041407	1527	arylsulfatase	Arylsulfatase OS=Clostridium perfringens (strain 13 / Type A)	PF00884;PF01663	Sulfatase;Phosphodiest	Sulfatase;Type I phosphodiesterase / nucleotide pyrophosphatase	COG3119	Arylsulfatase A or related enzyme, AlkP superfamily	GO:0008484	sulfuric ester hydrolase activity	K01130	arylsulfatase [EC:3.1.6.1]	3.1.6.1	Hydrolases;Acting on ester bonds;Sulfuric-ester hydrolases;aryl-sulfate sulfohydrolase	-	-
gene0784	araJ	MFS transporter AraJ	BS	Chromosome	Chromosome	+	1043273	1044415	1143	MFS transporter AraJ	Putative transporter AraJ OS=Escherichia coli (strain K12)	PF07690;PF07690;PF06779	MFS_1;MFS_1;MFS_4	Major Facilitator Superfamily;Major Facilitator Superfamily;Uncharacterised MFS-type transporter YbfB	COG2814	Predicted arabinose efflux permease AraJ, MFS family	GO:0016021;GO:0022857	integral component of membrane;;transmembrane transporter activity	K08156	MFS transporter, DHA1 family, arabinose polymer utilization protein	-	-	-	-
gene0785	ychF	redox-regulated ATPase YchF	BS	Chromosome	Chromosome	+	1044524	1045627	1104	redox-regulated ATPase YchF	Ribosome-binding ATPase YchF OS=Bacillus subtilis (strain 168)	PF06071;PF01926;PF02421	YchF-GTPase_C;MMR_HSR1;FeoB_N	Protein of unknown function (DUF933);50S ribosome-binding GTPase;Ferrous iron transport protein B	COG0012	Ribosome-binding ATPase YchF, GTP1/OBG family	GO:0005524;GO:0016887;GO:0005525;GO:0043022;GO:0043023	ATP binding;;ATP hydrolysis activity;;GTP binding;;ribosome binding;;ribosomal large subunit binding	K06942	ribosome-binding ATPase	-	-	-	-
gene0786	panE	ketopantoate reductase family protein	BS	Chromosome	Chromosome	+	1045631	1046539	909	ketopantoate reductase family protein	2-dehydropantoate 2-reductase OS=Mesorhizobium japonicum (strain LMG 29417 / CECT 9101 / MAFF 303099)	PF02558;PF08546;PF03807	ApbA;ApbA_C;F420_oxidored	Ketopantoate reductase PanE/ApbA;Ketopantoate reductase PanE/ApbA C terminal;NADP oxidoreductase coenzyme F420-dependent	COG1893	Ketopantoate reductase	GO:0015940;GO:0008677	pantothenate biosynthetic process;;2-dehydropantoate 2-reductase activity	K00077	2-dehydropantoate 2-reductase [EC:1.1.1.169]	1.1.1.169	Oxidoreductases;Acting on the CH-OH group of donors;With NAD+ or NADP+ as acceptor;(R)-pantoate:NADP+ 2-oxidoreductase	-	-
gene0787	-	prolipoprotein diacylglyceryl transferase	BS	Chromosome	Chromosome	+	1046558	1047421	864	prolipoprotein diacylglyceryl transferase	Phosphatidylglycerol--prolipoprotein diacylglyceryl transferase OS=Bacteroides fragilis (strain YCH46)	PF01790	LGT	Prolipoprotein diacylglyceryl transferase	COG0682	Prolipoprotein diacylglyceryltransferase	GO:0042158;GO:0005887;GO:0008961	lipoprotein biosynthetic process;;integral component of plasma membrane;;phosphatidylglycerol-prolipoprotein diacylglyceryl transferase activity	-	-	-	-	-	-
gene0788	catA	chloramphenicol acetyltransferase	BS	Chromosome	Chromosome	+	1047418	1048059	642	chloramphenicol acetyltransferase	Chloramphenicol acetyltransferase OS=Staphylococcus intermedius	PF00302	CAT	Chloramphenicol acetyltransferase	COG4845	Chloramphenicol O-acetyltransferase	GO:0008811	chloramphenicol O-acetyltransferase activity	K19271	chloramphenicol O-acetyltransferase type A [EC:2.3.1.28]	2.3.1.28	Transferases;Acyltransferases;Transferring groups other than aminoacyl groups;acetyl-CoA:chloramphenicol 3-O-acetyltransferase	-	-
gene0789	-	SDR family oxidoreductase	BS	Chromosome	Chromosome	+	1048089	1048958	870	SDR family oxidoreductase	Uncharacterized oxidoreductase TM_0019 OS=Thermotoga maritima (strain ATCC 43589 / DSM 3109 / JCM 10099 / NBRC 100826 / MSB8)	PF13561;PF00106;PF08659;PF01370	adh_short_C2;adh_short;KR;Epimerase	Enoyl-(Acyl carrier protein) reductase;short chain dehydrogenase;KR domain;NAD dependent epimerase/dehydratase family	COG1028	NAD(P)-dependent dehydrogenase, short-chain alcohol dehydrogenase family	-	-	-	-	-	-	-	-
gene0790	mutS	DNA mismatch repair protein MutS	BS	Chromosome	Chromosome	-	1051583	1048968	2616	DNA mismatch repair protein MutS	DNA mismatch repair protein MutS OS=Bacteroides fragilis (strain ATCC 25285 / DSM 2151 / CCUG 4856 / JCM 11019 / NCTC 9343 / Onslow)	PF00488;PF01624;PF05192;PF05190;PF05188	MutS_V;MutS_I;MutS_III;MutS_IV;MutS_II	MutS domain V;MutS domain I;MutS domain III;MutS family domain IV;MutS domain II	COG0249	DNA mismatch repair ATPase MutS	-	-	K03555	DNA mismatch repair protein MutS	-	-	-	-
gene0791	-	DUF3836 domain-containing protein	BS	Chromosome	Chromosome	+	1052470	1052961	492	DUF3836 domain-containing protein	-	PF12930	DUF3836	Family of unknown function (DUF3836)	-	-	-	-	-	-	-	-	-	-
gene0792	-	DUF3836 domain-containing protein	BS	Chromosome	Chromosome	-	1053473	1053054	420	DUF3836 domain-containing protein	-	PF12930	DUF3836	Family of unknown function (DUF3836)	-	-	-	-	-	-	-	-	-	-
gene0793	creD	cell envelope integrity protein CreD	BS	Chromosome	Chromosome	-	1055412	1054066	1347	cell envelope integrity protein CreD	Inner membrane protein CreD OS=Escherichia coli (strain K12)	PF06123	CreD	Inner membrane protein CreD	COG4452	Inner membrane protein CreD involved in colicin E2 resistance	GO:0016021	integral component of membrane	K06143	inner membrane protein	-	-	-	-
gene0794	-	transcriptional regulator	BS	Chromosome	Chromosome	-	1055790	1055494	297	transcriptional regulator	Uncharacterized protein MJ0432 OS=Methanocaldococcus jannaschii (strain ATCC 43067 / DSM 2661 / JAL-1 / JCM 10045 / NBRC 100440)	PF13601	HTH_34	Winged helix DNA-binding domain	COG0640	DNA-binding transcriptional regulator, ArsR family	-	-	-	-	-	-	-	-
gene0795	-	hypothetical protein	BS	Chromosome	Chromosome	-	1056378	1055794	585	hypothetical protein	-	-	-	-	-	-	GO:0016021	integral component of membrane	-	-	-	-	-	-
gene0796	leuS	leucine--tRNA ligase	BS	Chromosome	Chromosome	+	1057017	1059848	2832	leucine--tRNA ligase	Leucine--tRNA ligase OS=Bacteroides fragilis (strain ATCC 25285 / DSM 2151 / CCUG 4856 / JCM 11019 / NCTC 9343 / Onslow)	PF13603;PF00133;PF00133;PF09334;PF08264	tRNA-synt_1_2;tRNA-synt_1;tRNA-synt_1;tRNA-synt_1g;Anticodon_1	Leucyl-tRNA synthetase, Domain 2;tRNA synthetases class I (I, L, M and V);tRNA synthetases class I (I, L, M and V);tRNA synthetases class I (M);Anticodon-binding domain of tRNA ligase	COG0495	Leucyl-tRNA synthetase	GO:0006429;GO:0005737;GO:0005524;GO:0002161;GO:0004823	leucyl-tRNA aminoacylation;;cytoplasm;;ATP binding;;aminoacyl-tRNA editing activity;;leucine-tRNA ligase activity	K01869	leucyl-tRNA synthetase [EC:6.1.1.4]	6.1.1.4	Ligases;Forming carbon-oxygen bonds;Ligases forming aminoacyl-tRNA and related compounds;L-leucine:tRNALeu ligase (AMP-forming)	-	-
gene0797	-	YitT family protein	BS	Chromosome	Chromosome	+	1059861	1060757	897	YitT family protein	UPF0750 membrane protein YxkD OS=Bacillus subtilis (strain 168)	PF02588;PF10035	YitT_membrane;DUF2179	Uncharacterised 5xTM membrane BCR, YitT family COG1284;Uncharacterized protein conserved in bacteria (DUF2179)	COG1284	Uncharacterized membrane-anchored protein YitT, contains DUF161 and DUF2179 domains	GO:0016021;GO:0005886	integral component of membrane;;plasma membrane	-	-	-	-	-	-
gene0798	-	ATP-binding protein	BS	Chromosome	Chromosome	-	1062150	1060828	1323	ATP-binding protein	Uncharacterized protein MJECL04 OS=Methanocaldococcus jannaschii (strain ATCC 43067 / DSM 2661 / JAL-1 / JCM 10045 / NBRC 100440)	PF01637;PF03008;PF13173	ATPase_2;DUF234;AAA_14	ATPase domain predominantly from Archaea;Archaea bacterial proteins of unknown function;AAA domain	COG1672	Predicted ATPase, archaeal AAA+ ATPase superfamily	-	-	K06921	uncharacterized protein	-	-	-	-
gene0799	-	hypothetical protein	BS	Chromosome	Chromosome	-	1062702	1062493	210	hypothetical protein	-	-	-	-	-	-	-	-	-	-	-	-	-	-
gene0800	-	FG-GAP repeat	BS	Chromosome	Chromosome	-	1063417	1062842	576	FG-GAP repeat	-	PF13517;PF13517	FG-GAP_3;FG-GAP_3	FG-GAP-like repeat;FG-GAP-like repeat	-	-	-	-	-	-	-	-	-	-
gene0801	-	C25 family cysteine peptidase	BS	Chromosome	Chromosome	-	1064474	1063512	963	C25 family cysteine peptidase	-	PF01364	Peptidase_C25	Peptidase family C25	-	-	-	-	-	-	-	-	-	-
gene0802	-	leucine-rich repeat protein	BS	Chromosome	Chromosome	-	1065574	1064483	1092	leucine-rich repeat protein	-	PF13306;PF13306	LRR_5;LRR_5	BspA type Leucine rich repeat region (6 copies);BspA type Leucine rich repeat region (6 copies)	-	-	-	-	-	-	-	-	-	-
gene0803	-	tail fiber domain-containing protein	BS	Chromosome	Chromosome	-	1066448	1065627	822	tail fiber domain-containing protein	-	PF13884;PF18962	Peptidase_S74;Por_Secre_tail	Chaperone of endosialidase;Secretion system C-terminal sorting domain	COG5301	Phage-related tail fiber protein	-	-	-	-	-	-	-	-
gene0804	-	hypothetical protein	BS	Chromosome	Chromosome	-	1066889	1066635	255	hypothetical protein	-	-	-	-	-	-	-	-	-	-	-	-	-	-
gene0805	rdgB	non-canonical purine NTP diphosphatase	BS	Chromosome	Chromosome	+	1067067	1067651	585	non-canonical purine NTP diphosphatase	dITP/XTP pyrophosphatase OS=Bacteroides fragilis (strain YCH46)	PF01725	Ham1p_like	Ham1 family	COG0127	Inosine/xanthosine triphosphate pyrophosphatase, all-alpha NTP-PPase family	GO:0009117;GO:0009146;GO:0046872;GO:0000166;GO:0035870;GO:0017111;GO:0036220;GO:0036222	nucleotide metabolic process;;purine nucleoside triphosphate catabolic process;;metal ion binding;;nucleotide binding;;dITP diphosphatase activity;;ribonucleoside triphosphate phosphatase activity;;ITP diphosphatase activity;;XTP diphosphatase activity	K01519	XTP/dITP diphosphohydrolase [EC:3.6.1.66]	3.6.1.66	Hydrolases;Acting on acid anhydrides;In phosphorus-containing anhydrides;XTP/dITP diphosphohydrolase (diphosphate-forming)	-	-
gene0806	-	T9SS type A sorting domain-containing protein	BS	Chromosome	Chromosome	+	1067720	1070035	2316	T9SS type A sorting domain-containing protein	-	PF07494	Reg_prop	Two component regulator propeller	COG3292	Periplasmic ligand-binding sensor domain	-	-	-	-	-	-	-	-
gene0807	nadA	quinolinate synthase NadA	BS	Chromosome	Chromosome	-	1071034	1070096	939	quinolinate synthase NadA	Quinolinate synthase OS=Thermosynechococcus vestitus (strain NIES-2133 / IAM M-273 / BP-1)	PF02445	NadA	Quinolinate synthetase A protein	COG0379	Quinolinate synthase	GO:0009435;GO:0005737;GO:0046872;GO:0051539;GO:0008987	NAD biosynthetic process;;cytoplasm;;metal ion binding;;4 iron, 4 sulfur cluster binding;;quinolinate synthetase A activity	K03517	quinolinate synthase [EC:2.5.1.72]	2.5.1.72	Transferases;Transferring alkyl or aryl groups, other than methyl groups;Transferring alkyl or aryl groups, other than methyl groups (only sub-subclass identified to date);glycerone phosphate:iminosuccinate alkyltransferase (cyclizing)	-	-
gene0808	-	RNA methyltransferase	BS	Chromosome	Chromosome	+	1071490	1072020	531	RNA methyltransferase	Uncharacterized tRNA/rRNA methyltransferase BB_0516 OS=Borreliella burgdorferi (strain ATCC 35210 / DSM 4680 / CIP 102532 / B31)	PF00588	SpoU_methylase	SpoU rRNA Methylase family	COG0566	tRNA G18 (ribose-2'-O)-methylase SpoU	GO:0006396;GO:0003723;GO:0008173	RNA processing;;RNA binding;;RNA methyltransferase activity	-	-	-	-	-	-
gene0809	-	DUF4294 domain-containing protein	BS	Chromosome	Chromosome	-	1072728	1072123	606	DUF4294 domain-containing protein	-	PF14127	DUF4294	Domain of unknown function (DUF4294)	-	-	-	-	-	-	-	-	-	-
gene0810	-	helix-hairpin-helix domain-containing protein	BS	Chromosome	Chromosome	+	1072824	1074854	2031	helix-hairpin-helix domain-containing protein	-	PF12836	HHH_3	Helix-hairpin-helix motif	COG1555	DNA uptake protein ComE or related DNA-binding protein	-	-	-	-	-	-	-	-
gene0811	-	radical SAM protein	BS	Chromosome	Chromosome	+	1074986	1075759	774	radical SAM protein	UPF0026 protein jhp_0109 OS=Helicobacter pylori (strain J99 / ATCC 700824)	PF04055	Radical_SAM	Radical SAM superfamily	COG0731	Wyosine [tRNA(Phe)-imidazoG37] synthetase, radical SAM superfamily	GO:0046872;GO:0003824;GO:0051539	metal ion binding;;catalytic activity;;4 iron, 4 sulfur cluster binding	-	-	-	-	-	-
gene0812	-	sulfate permease	BS	Chromosome	Chromosome	-	1077647	1075962	1686	sulfate permease	Putative sulfate transporter YvdB OS=Bacillus subtilis (strain 168)	PF00916;PF01740	Sulfate_transp;STAS	Sulfate permease family;STAS domain	COG0659	Sulfate permease or related transporter, MFS superfamily	GO:0016021;GO:0008271	integral component of membrane;;secondary active sulfate transmembrane transporter activity	K03321	sulfate permease, SulP family	-	-	-	-
gene0813	-	MULTISPECIES: rubrerythrin family protein	BS	Chromosome	Chromosome	+	1077914	1078492	579	MULTISPECIES: rubrerythrin family protein	Rubrerythrin OS=Porphyromonas gingivalis (strain ATCC BAA-308 / W83)	PF02915;PF00210	Rubrerythrin;Ferritin	Rubrerythrin;Ferritin-like domain	COG1592	Rubrerythrin	GO:0016491;GO:0005506	oxidoreductase activity;;iron ion binding	-	-	-	-	-	-
gene0814	-	response regulator	BS	Chromosome	Chromosome	+	1078694	1082779	4086	response regulator	Histidine kinase P4 OS=Formosa agariphila (strain DSM 15362 / KCTC 12365 / LMG 23005 / KMM 3901 / M-2Alg 35-1)	PF07494;PF07494;PF07494;PF02518;PF00072;PF12833;PF00165;PF07495;PF00512	Reg_prop;Reg_prop;Reg_prop;HATPase_c;Response_reg;HTH_18;HTH_AraC;Y_Y_Y;HisKA	Two component regulator propeller;Two component regulator propeller;Two component regulator propeller;Histidine kinase-, DNA gyrase B-, and HSP90-like ATPase;Response regulator receiver domain;Helix-turn-helix domain;Bacterial regulatory helix-turn-helix proteins, AraC family;Y_Y_Y domain;His Kinase A (phospho-acceptor) domain	COG0745	DNA-binding response regulator, OmpR family, contains REC and winged-helix (wHTH) domain	-	-	-	-	-	-	-	-
gene0815	susD	RagB/SusD family nutrient uptake outer membrane protein	BS	Chromosome	Chromosome	-	1085197	1083455	1743	RagB/SusD family nutrient uptake outer membrane protein	SusD-like protein P2 OS=Formosa agariphila (strain DSM 15362 / KCTC 12365 / LMG 23005 / KMM 3901 / M-2Alg 35-1)	PF07980;PF14322	SusD_RagB;SusD-like_3	SusD family;Starch-binding associating with outer membrane	-	-	GO:0009279	cell outer membrane	K21572	starch-binding outer membrane protein, SusD/RagB family	-	-	-	-
gene0816	-	SusC/RagA family TonB-linked outer membrane protein	BS	Chromosome	Chromosome	-	1088198	1085211	2988	SusC/RagA family TonB-linked outer membrane protein	TonB-dependent receptor P26 OS=Formosa agariphila (strain DSM 15362 / KCTC 12365 / LMG 23005 / KMM 3901 / M-2Alg 35-1)	PF00593;PF07715;PF13715	TonB_dep_Rec;Plug;CarbopepD_reg_2	TonB dependent receptor;TonB-dependent Receptor Plug Domain;CarboxypepD_reg-like domain	COG1629	Outer membrane receptor protein, Fe transport	GO:0009279	cell outer membrane	-	-	-	-	-	-
gene0817	susD	RagB/SusD family nutrient uptake outer membrane protein	BS	Chromosome	Chromosome	-	1089929	1088226	1704	RagB/SusD family nutrient uptake outer membrane protein	SusD-like protein P2 OS=Formosa agariphila (strain DSM 15362 / KCTC 12365 / LMG 23005 / KMM 3901 / M-2Alg 35-1)	PF07980;PF14322	SusD_RagB;SusD-like_3	SusD family;Starch-binding associating with outer membrane	-	-	GO:0009279	cell outer membrane	K21572	starch-binding outer membrane protein, SusD/RagB family	-	-	-	-
gene0818	-	TonB-dependent receptor	BS	Chromosome	Chromosome	-	1093022	1089936	3087	TonB-dependent receptor	TonB-dependent receptor P26 OS=Formosa agariphila (strain DSM 15362 / KCTC 12365 / LMG 23005 / KMM 3901 / M-2Alg 35-1)	PF13715;PF07715;PF13620	CarbopepD_reg_2;Plug;CarboxypepD_reg	CarboxypepD_reg-like domain;TonB-dependent Receptor Plug Domain;Carboxypeptidase regulatory-like domain	COG4206	Outer membrane cobalamin receptor protein BtuB	-	-	-	-	-	-	-	-
gene0819	bgaB	beta-galactosidase	BS	Chromosome	Chromosome	-	1095067	1093250	1818	beta-galactosidase	Beta-galactosidase OS=Xanthomonas manihotis	PF01301;PF02449	Glyco_hydro_35;Glyco_hydro_42	Glycosyl hydrolases family 35;Beta-galactosidase	COG1874	Beta-galactosidase GanA	GO:0005975;GO:0004565	carbohydrate metabolic process;;beta-galactosidase activity	K12308	beta-galactosidase [EC:3.2.1.23]	3.2.1.23	Hydrolases;Glycosylases;Glycosidases, i.e. enzymes that hydrolyse O- and S-glycosyl compounds;beta-D-galactoside galactohydrolase	-	-
gene0820	cslA	polysaccharide lyase beta-sandwich domain-containing protein	BS	Chromosome	Chromosome	-	1097613	1095226	2388	polysaccharide lyase beta-sandwich domain-containing protein	Chondroitinase-AC OS=Pedobacter heparinus (strain ATCC 13125 / DSM 2366 / CIP 104194 / JCM 7457 / NBRC 12017 / NCIMB 9290 / NRRL B-14731 / HIM 762-3)	PF02278;PF02884	Lyase_8;Lyase_8_C	Polysaccharide lyase family 8, super-sandwich domain;Polysaccharide lyase family 8, C-terminal beta-sandwich domain	-	-	GO:0005975;GO:0005576;GO:0030246;GO:0016829	carbohydrate metabolic process;;extracellular region;;carbohydrate binding;;lyase activity	K19049	chondroitin AC lyase [EC:4.2.2.5]	4.2.2.5	Lyases;Carbon-oxygen lyases;Acting on polysaccharides;chondroitin AC lyase	-	-
gene0821	-	hypothetical protein	BS	Chromosome	Chromosome	-	1098545	1097610	936	hypothetical protein	-	-	-	-	-	-	-	-	-	-	-	-	-	-
gene0822	-	alginate lyase family protein	BS	Chromosome	Chromosome	+	1098910	1100016	1107	alginate lyase family protein	-	PF05426	Alginate_lyase	Alginate lyase	-	-	GO:0042597;GO:0016829	periplasmic space;;lyase activity	-	-	-	-	-	-
gene0823	-	glycoside hydrolase family 88 protein	BS	Chromosome	Chromosome	+	1100204	1101439	1236	glycoside hydrolase family 88 protein	Unsaturated glucuronyl hydrolase OS=Formosa agariphila (strain DSM 15362 / KCTC 12365 / LMG 23005 / KMM 3901 / M-2Alg 35-1)	PF07470	Glyco_hydro_88	Glycosyl Hydrolase Family 88	COG4225	Rhamnogalacturonyl hydrolase YesR	GO:0005975;GO:0016787	carbohydrate metabolic process;;hydrolase activity	-	-	-	-	-	-
gene0824	-	T9SS type A sorting domain-containing protein	BS	Chromosome	Chromosome	+	1101480	1102367	888	T9SS type A sorting domain-containing protein	-	-	-	-	-	-	-	-	-	-	-	-	-	-
gene0825	-	alpha-N-acetylglucosaminidase	BS	Chromosome	Chromosome	+	1102525	1104810	2286	alpha-N-acetylglucosaminidase	Alpha-N-acetylglucosaminidase OS=Arabidopsis thaliana	PF05089;PF12972;PF12971	NAGLU;NAGLU_C;NAGLU_N	Alpha-N-acetylglucosaminidase (NAGLU) tim-barrel domain;Alpha-N-acetylglucosaminidase (NAGLU) C-terminal domain;Alpha-N-acetylglucosaminidase (NAGLU) N-terminal domain	COG0419	DNA repair exonuclease SbcCD ATPase subunit	-	-	K01205	alpha-N-acetylglucosaminidase [EC:3.2.1.50]	3.2.1.50	Hydrolases;Glycosylases;Glycosidases, i.e. enzymes that hydrolyse O- and S-glycosyl compounds;alpha-N-acetyl-D-glucosaminide N-acetylglucosaminohydrolase	-	-
gene0826	xylS	DUF5110 domain-containing protein	BS	Chromosome	Chromosome	-	1107692	1104813	2880	DUF5110 domain-containing protein	Alpha-xylosidase BoGH31A OS=Bacteroides ovatus (strain ATCC 8483 / DSM 1896 / JCM 5824 / BCRC 10623 / CCUG 4943 / NCTC 11153)	PF01055;PF17137;PF16338;PF13802	Glyco_hydro_31;DUF5110;AGL_N;Gal_mutarotas_2	Glycosyl hydrolases family 31;Domain of unknown function (DUF5110);Alpha-glucosidase, N-terminal;Galactose mutarotase-like	COG1501	Alpha-glucosidase/xylosidase, GH31 family	GO:0005975;GO:0004553;GO:0030246	carbohydrate metabolic process;;hydrolase activity, hydrolyzing O-glycosyl compounds;;carbohydrate binding	K01811	alpha-D-xyloside xylohydrolase [EC:3.2.1.177]	3.2.1.177	Hydrolases;Glycosylases;Glycosidases, i.e. enzymes that hydrolyse O- and S-glycosyl compounds;alpha-D-xyloside xylohydrolase	-	-
gene0827	nadB	L-aspartate oxidase	BS	Chromosome	Chromosome	-	1109403	1107832	1572	L-aspartate oxidase	L-aspartate oxidase OS=Pseudomonas aeruginosa (strain ATCC 15692 / DSM 22644 / CIP 104116 / JCM 14847 / LMG 12228 / 1C / PRS 101 / PAO1)	PF00890;PF02910;PF01266	FAD_binding_2;Succ_DH_flav_C;DAO	FAD binding domain;Fumarate reductase flavoprotein C-term;FAD dependent oxidoreductase	COG0029	Aspartate oxidase	GO:0009435;GO:0005737;GO:0000166;GO:0008734;GO:0044318	NAD biosynthetic process;;cytoplasm;;nucleotide binding;;L-aspartate oxidase activity;;L-aspartate:fumarate oxidoreductase activity	K00278	L-aspartate oxidase [EC:1.4.3.16]	1.4.3.16	Oxidoreductases;Acting on the CH-NH2 group of donors;With oxygen as acceptor;L-aspartate:oxygen oxidoreductase	-	-
gene0828	-	PH domain-containing protein	BS	Chromosome	Chromosome	+	1109510	1109917	408	PH domain-containing protein	-	PF06713	bPH_4	Bacterial PH domain	-	-	GO:0030153;GO:0016021	bacteriocin immunity;;integral component of membrane	-	-	-	-	-	-
gene0829	pdhD	dihydrolipoyl dehydrogenase	BS	Chromosome	Chromosome	+	1109919	1111262	1344	dihydrolipoyl dehydrogenase	Dihydrolipoyl dehydrogenase OS=Geobacillus stearothermophilus	PF07992;PF02852;PF00070;PF13738;PF13450;PF03486;PF12831;PF01134;PF00890;PF04820	Pyr_redox_2;Pyr_redox_dim;Pyr_redox;Pyr_redox_3;NAD_binding_8;HI0933_like;FAD_oxidored;GIDA;FAD_binding_2;Trp_halogenase	Pyridine nucleotide-disulphide oxidoreductase;Pyridine nucleotide-disulphide oxidoreductase, dimerisation domain;Pyridine nucleotide-disulphide oxidoreductase;Pyridine nucleotide-disulphide oxidoreductase;NAD(P)-binding Rossmann-like domain;HI0933-like protein;FAD dependent oxidoreductase;Glucose inhibited division protein A;FAD binding domain;Tryptophan halogenase	COG1249	Dihydrolipoamide dehydrogenase (E3) component of pyruvate/2-oxoglutarate dehydrogenase complex or glutathione oxidoreductase	GO:0045454;GO:0050660;GO:0004148	cell redox homeostasis;;flavin adenine dinucleotide binding;;dihydrolipoyl dehydrogenase activity	K00382	dihydrolipoamide dehydrogenase [EC:1.8.1.4]	1.8.1.4	Oxidoreductases;Acting on a sulfur group of donors;With NAD+ or NADP+ as acceptor;protein-N6-(dihydrolipoyl)lysine:NAD+ oxidoreductase	-	-
gene0830	dacB	D-alanyl-D-alanine carboxypeptidase/D-alanyl-D-alanine-endopeptidase	BS	Chromosome	Chromosome	+	1111279	1112679	1401	D-alanyl-D-alanine carboxypeptidase/D-alanyl-D-alanine-endopeptidase	D-alanyl-D-alanine carboxypeptidase DacC OS=Bacillus subtilis (strain 168)	PF02113;PF13354	Peptidase_S13;Beta-lactamase2	D-Ala-D-Ala carboxypeptidase 3 (S13) family;Beta-lactamase enzyme family	COG2027	D-alanyl-D-alanine carboxypeptidase	GO:0006508;GO:0004185	proteolysis;;serine-type carboxypeptidase activity	K07259	serine-type D-Ala-D-Ala carboxypeptidase/endopeptidase (penicillin-binding protein 4) [EC:3.4.16.4 3.4.21.-]	3.4.16.4	Hydrolases;Acting on peptide bonds (peptidases);Serine-type carboxypeptidases;serine-type D-Ala-D-Ala carboxypeptidase	-	-
gene0831	-	hypothetical protein	BS	Chromosome	Chromosome	-	1113096	1112695	402	hypothetical protein	-	-	-	-	-	-	-	-	-	-	-	-	-	-
gene0832	afcA	glycoside hydrolase N-terminal domain-containing protein	BS	Chromosome	Chromosome	-	1116235	1113821	2415	glycoside hydrolase N-terminal domain-containing protein	Alpha-L-fucosidase 2 OS=Arabidopsis thaliana	PF14498	Glyco_hyd_65N_2	Glycosyl hydrolase family 65, N-terminal domain	COG1554	Kojibiose phosphorylase YcjT	GO:0005975;GO:0004560	carbohydrate metabolic process;;alpha-L-fucosidase activity	K15923	alpha-L-fucosidase 2 [EC:3.2.1.51]	3.2.1.51	Hydrolases;Glycosylases;Glycosidases, i.e. enzymes that hydrolyse O- and S-glycosyl compounds;alpha-L-fucoside fucohydrolase	-	-
gene0833	-	glycosyl hydrolase family 18 protein	BS	Chromosome	Chromosome	-	1118843	1116342	2502	glycosyl hydrolase family 18 protein	Probable di-N-acetylchitobiase 2 OS=Dictyostelium discoideum	PF00704;PF13385;PF14873;PF03644;PF18962	Glyco_hydro_18;Laminin_G_3;BNR_assoc_N;Glyco_hydro_85;Por_Secre_tail	Glycosyl hydrolases family 18;Concanavalin A-like lectin/glucanases superfamily;N-terminal domain of BNR-repeat neuraminidase;Glycosyl hydrolase family 85;Secretion system C-terminal sorting domain	COG2247	Putative cell wall-binding domain (amidase enhancer), LytB superfamily	GO:0005975;GO:0004553;GO:0008061	carbohydrate metabolic process;;hydrolase activity, hydrolyzing O-glycosyl compounds;;chitin binding	-	-	-	-	-	-
gene0834	-	hypothetical protein	BS	Chromosome	Chromosome	-	1119376	1118873	504	hypothetical protein	-	-	-	-	-	-	-	-	-	-	-	-	-	-
gene0835	susD	RagB/SusD family nutrient uptake outer membrane protein	BS	Chromosome	Chromosome	-	1120811	1119384	1428	RagB/SusD family nutrient uptake outer membrane protein	SusD-like protein P25 OS=Formosa agariphila (strain DSM 15362 / KCTC 12365 / LMG 23005 / KMM 3901 / M-2Alg 35-1)	PF07980;PF14322	SusD_RagB;SusD-like_3	SusD family;Starch-binding associating with outer membrane	-	-	GO:0009279	cell outer membrane	K21572	starch-binding outer membrane protein, SusD/RagB family	-	-	-	-
gene0836	-	TonB-dependent receptor	BS	Chromosome	Chromosome	-	1124164	1120823	3342	TonB-dependent receptor	TonB-dependent receptor P26 OS=Formosa agariphila (strain DSM 15362 / KCTC 12365 / LMG 23005 / KMM 3901 / M-2Alg 35-1)	PF00593;PF07715;PF13715;PF13620	TonB_dep_Rec;Plug;CarbopepD_reg_2;CarboxypepD_reg	TonB dependent receptor;TonB-dependent Receptor Plug Domain;CarboxypepD_reg-like domain;Carboxypeptidase regulatory-like domain	COG1629	Outer membrane receptor protein, Fe transport	GO:0009279	cell outer membrane	-	-	-	-	-	-
gene0837	-	family 20 glycosylhydrolase	BS	Chromosome	Chromosome	-	1126181	1124289	1893	family 20 glycosylhydrolase	Beta-hexosaminidase OS=Porphyromonas gingivalis (strain ATCC BAA-308 / W83)	PF00728;PF02838	Glyco_hydro_20;Glyco_hydro_20b	Glycosyl hydrolase family 20, catalytic domain;Glycosyl hydrolase family 20, domain 2	COG3525	N-acetyl-beta-hexosaminidase	GO:0005975;GO:0102148;GO:0004563	carbohydrate metabolic process;;N-acetyl-beta-D-galactosaminidase activity;;beta-N-acetylhexosaminidase activity	K12373	hexosaminidase [EC:3.2.1.52]	3.2.1.52	Hydrolases;Glycosylases;Glycosidases, i.e. enzymes that hydrolyse O- and S-glycosyl compounds;beta-N-acetyl-D-hexosaminide N-acetylhexosaminohydrolase	-	-
gene0838	-	DUF4838 domain-containing protein	BS	Chromosome	Chromosome	-	1128049	1126178	1872	DUF4838 domain-containing protein	-	PF16126	DUF4838	Domain of unknown function (DUF4838)	-	-	GO:0005975;GO:0016787	carbohydrate metabolic process;;hydrolase activity	-	-	-	-	-	-
gene0839	-	FecR family protein	BS	Chromosome	Chromosome	-	1129224	1128256	969	FecR family protein	-	PF04773;PF16344	FecR;DUF4974	FecR protein;Domain of unknown function (DUF4974)	COG3712	Periplasmic ferric-dicitrate binding protein FecR, regulates iron transport	GO:0016021	integral component of membrane	-	-	-	-	-	-
gene0840	-	RNA polymerase sigma-70 factor	BS	Chromosome	Chromosome	-	1129882	1129316	567	RNA polymerase sigma-70 factor	ECF RNA polymerase sigma factor SigL OS=Mycobacterium tuberculosis (strain ATCC 25618 / H37Rv)	PF08281;PF04542;PF04545;PF00196;PF07638	Sigma70_r4_2;Sigma70_r2;Sigma70_r4;GerE;Sigma70_ECF	Sigma-70, region 4;Sigma-70 region 2;Sigma-70, region 4;Bacterial regulatory proteins, luxR family;ECF sigma factor	COG1595	DNA-directed RNA polymerase specialized sigma subunit, sigma24 family	GO:0006352;GO:0006950;GO:0003677;GO:0016987	DNA-templated transcription initiation;;response to stress;;DNA binding;;sigma factor activity	-	-	-	-	-	-
gene0841	glpQ	glycerophosphodiester phosphodiesterase family protein	BS	Chromosome	Chromosome	-	1131148	1130390	759	glycerophosphodiester phosphodiesterase family protein	Uncharacterized protein YqiK OS=Bacillus subtilis (strain 168)	PF03009	GDPD	Glycerophosphoryl diester phosphodiesterase family	COG0584	Glycerophosphoryl diester phosphodiesterase	GO:0006629;GO:0008081	lipid metabolic process;;phosphoric diester hydrolase activity	K01126	glycerophosphoryl diester phosphodiesterase [EC:3.1.4.46]	3.1.4.46	Hydrolases;Acting on ester bonds;Phosphoric-diester hydrolases;glycerophosphodiester glycerophosphohydrolase	-	-
gene0842	-	hypothetical protein	BS	Chromosome	Chromosome	-	1132307	1131168	1140	hypothetical protein	-	-	-	-	-	-	-	-	-	-	-	-	-	-
gene0843	-	DUF4855 domain-containing protein	BS	Chromosome	Chromosome	-	1133436	1132357	1080	DUF4855 domain-containing protein	-	PF16147	DUF4855	Domain of unknown function (DUF4855)	COG0584	Glycerophosphoryl diester phosphodiesterase	-	-	-	-	-	-	-	-
gene0844	-	DUF4855 domain-containing protein	BS	Chromosome	Chromosome	-	1134950	1133679	1272	DUF4855 domain-containing protein	-	PF16147	DUF4855	Domain of unknown function (DUF4855)	COG0584	Glycerophosphoryl diester phosphodiesterase	-	-	-	-	-	-	-	-
gene0845	-	SGNH/GDSL hydrolase family protein	BS	Chromosome	Chromosome	-	1136068	1134950	1119	SGNH/GDSL hydrolase family protein	-	PF14606;PF14607	Lipase_GDSL_3;GxDLY	GDSL-like Lipase/Acylhydrolase family;N-terminus of Esterase_SGNH_hydro-type	COG2755	Lysophospholipase L1 or related esterase. Includes spore coat protein LipC/YcsK	-	-	-	-	-	-	-	-
gene0846	bglX	glycoside hydrolase family 3 C-terminal domain-containing protein	BS	Chromosome	Chromosome	-	1138388	1136076	2313	glycoside hydrolase family 3 C-terminal domain-containing protein	Thermostable beta-glucosidase B OS=Acetivibrio thermocellus (strain ATCC 27405 / DSM 1237 / JCM 9322 / NBRC 103400 / NCIMB 10682 / NRRL B-4536 / VPI 7372)	PF01915;PF00933;PF14310	Glyco_hydro_3_C;Glyco_hydro_3;Fn3-like	Glycosyl hydrolase family 3 C-terminal domain;Glycosyl hydrolase family 3 N terminal domain;Fibronectin type III-like domain	COG1472	Periplasmic beta-glucosidase and related glycosidases	GO:0005975;GO:0004553	carbohydrate metabolic process;;hydrolase activity, hydrolyzing O-glycosyl compounds	K05349	beta-glucosidase [EC:3.2.1.21]	3.2.1.21	Hydrolases;Glycosylases;Glycosidases, i.e. enzymes that hydrolyse O- and S-glycosyl compounds;beta-D-glucoside glucohydrolase	-	-
gene0847	-	hypothetical protein	BS	Chromosome	Chromosome	-	1139791	1138520	1272	hypothetical protein	-	-	-	-	-	-	-	-	-	-	-	-	-	-
gene0848	-	phosphodiester glycosidase family protein	BS	Chromosome	Chromosome	-	1141559	1139844	1716	phosphodiester glycosidase family protein	SPbeta prophage-derived uncharacterized protein YomE OS=Bacillus subtilis (strain 168)	PF09992;PF18962	NAGPA;Por_Secre_tail	Phosphodiester glycosidase;Secretion system C-terminal sorting domain	COG4632	Sugar-P-sugar glycosidase (uncovering enzyme, UCE), NAGPA superfamily	-	-	-	-	-	-	-	-
gene0849	-	DUF6259 domain-containing protein	BS	Chromosome	Chromosome	-	1143603	1141564	2040	DUF6259 domain-containing protein	Putative glycoside hydrolase BT_3595 OS=Bacteroides thetaiotaomicron (strain ATCC 29148 / DSM 2079 / JCM 5827 / CCUG 10774 / NCTC 10582 / VPI-5482 / E50)	PF19773	DUF6259	Domain of unknown function (DUF6259)	-	-	-	-	-	-	-	-	-	-
gene0850	susD	RagB/SusD family nutrient uptake outer membrane protein	BS	Chromosome	Chromosome	-	1145404	1143641	1764	RagB/SusD family nutrient uptake outer membrane protein	SusD-like protein P2 OS=Formosa agariphila (strain DSM 15362 / KCTC 12365 / LMG 23005 / KMM 3901 / M-2Alg 35-1)	PF07980;PF14322	SusD_RagB;SusD-like_3	SusD family;Starch-binding associating with outer membrane	COG1436	Archaeal/vacuolar-type H+-ATPase subunit F/Vma7	GO:0009279	cell outer membrane	K21572	starch-binding outer membrane protein, SusD/RagB family	-	-	-	-
gene0851	-	TonB-dependent receptor	BS	Chromosome	Chromosome	-	1148731	1145417	3315	TonB-dependent receptor	TonB-dependent receptor P3 OS=Formosa agariphila (strain DSM 15362 / KCTC 12365 / LMG 23005 / KMM 3901 / M-2Alg 35-1)	PF00593;PF07715;PF13715	TonB_dep_Rec;Plug;CarbopepD_reg_2	TonB dependent receptor;TonB-dependent Receptor Plug Domain;CarboxypepD_reg-like domain	COG1629	Outer membrane receptor protein, Fe transport	GO:0009279	cell outer membrane	-	-	-	-	-	-
gene0852	-	DUF4974 domain-containing protein	BS	Chromosome	Chromosome	-	1149784	1148747	1038	DUF4974 domain-containing protein	-	PF16344;PF04773	DUF4974;FecR	Domain of unknown function (DUF4974);FecR protein	COG3712	Periplasmic ferric-dicitrate binding protein FecR, regulates iron transport	GO:0016021	integral component of membrane	-	-	-	-	-	-
gene0853	-	RNA polymerase sigma-70 factor	BS	Chromosome	Chromosome	-	1150423	1149851	573	RNA polymerase sigma-70 factor	ECF RNA polymerase sigma factor SigE OS=Mycobacterium tuberculosis (strain ATCC 25618 / H37Rv)	PF08281;PF04542;PF04545;PF00196;PF07638	Sigma70_r4_2;Sigma70_r2;Sigma70_r4;GerE;Sigma70_ECF	Sigma-70, region 4;Sigma-70 region 2;Sigma-70, region 4;Bacterial regulatory proteins, luxR family;ECF sigma factor	COG1595	DNA-directed RNA polymerase specialized sigma subunit, sigma24 family	GO:0006352;GO:0050896;GO:0003677;GO:0016987	DNA-templated transcription initiation;;response to stimulus;;DNA binding;;sigma factor activity	-	-	-	-	-	-
gene0854	-	endonuclease/exonuclease/phosphatase family protein	BS	Chromosome	Chromosome	+	1150706	1151482	777	endonuclease/exonuclease/phosphatase family protein	PGAP2-interacting protein OS=Homo sapiens	PF03372	Exo_endo_phos	Endonuclease/Exonuclease/phosphatase family	COG3568	Metal-dependent hydrolase, endonuclease/exonuclease/phosphatase family	GO:0003824;GO:0004519	catalytic activity;;endonuclease activity	-	-	-	-	-	-
gene0855	-	sugar porter family MFS transporter	BS	Chromosome	Chromosome	-	1152917	1151517	1401	sugar porter family MFS transporter	Putative metabolite transport protein YwtG OS=Bacillus subtilis (strain 168)	PF00083;PF07690	Sugar_tr;MFS_1	Sugar (and other) transporter;Major Facilitator Superfamily	COG2814	Predicted arabinose efflux permease AraJ, MFS family	GO:0016021;GO:0022857	integral component of membrane;;transmembrane transporter activity	-	-	-	-	-	-
gene0856	-	DUF4434 domain-containing protein	BS	Chromosome	Chromosome	-	1154018	1152927	1092	DUF4434 domain-containing protein	-	PF14488;PF17134	DUF4434;DUF5109	Domain of unknown function (DUF4434);Domain of unknown function (DUF5109)	-	-	-	-	-	-	-	-	-	-
gene0857	-	acetyl-CoA hydrolase/transferase family protein	BS	Chromosome	Chromosome	-	1155895	1154396	1500	acetyl-CoA hydrolase/transferase family protein	Propionyl-CoA:succinate CoA transferase OS=Escherichia coli (strain K12)	PF13336;PF02550	AcetylCoA_hyd_C;AcetylCoA_hydro	Acetyl-CoA hydrolase/transferase C-terminal domain;Acetyl-CoA hydrolase/transferase N-terminal domain	COG0427	Propionyl CoA:succinate CoA transferase	GO:0019679;GO:0006084;GO:0006083;GO:0016787;GO:0016740	propionate metabolic process, methylcitrate cycle;;acetyl-CoA metabolic process;;acetate metabolic process;;hydrolase activity;;transferase activity	-	-	-	-	-	-
gene0858	-	hypothetical protein	BS	Chromosome	Chromosome	-	1156392	1155931	462	hypothetical protein	-	-	-	-	-	-	GO:0016021	integral component of membrane	-	-	-	-	-	-
gene0859	miaB	tRNA (N6-isopentenyl adenosine(37)-C2)-methylthiotransferase MiaB	BS	Chromosome	Chromosome	+	1156635	1158008	1374	tRNA (N6-isopentenyl adenosine(37)-C2)-methylthiotransferase MiaB	tRNA-2-methylthio-N(6)-dimethylallyladenosine synthase OS=Bacteroides fragilis (strain YCH46)	PF04055;PF00919;PF01938;PF18693	Radical_SAM;UPF0004;TRAM;TRAM_2	Radical SAM superfamily;Uncharacterized protein family UPF0004;TRAM domain;TRAM domain	COG0621	tRNA A37 methylthiotransferase MiaB	GO:0006400;GO:0005737;GO:0046872;GO:0051539;GO:0035596	tRNA modification;;cytoplasm;;metal ion binding;;4 iron, 4 sulfur cluster binding;;methylthiotransferase activity	K06168	tRNA-2-methylthio-N6-dimethylallyladenosine synthase [EC:2.8.4.3]	2.8.4.3	Transferases;Transferring sulfur-containing groups;Transferring alkylthio groups;tRNA N6-(3-methylbut-2-en-1-yl)-adenine37:sulfur-(sulfur carrier),S-adenosyl-L-methionine C2-(methylsulfanyl)transferase	-	-
gene0860	-	glycoside hydrolase family 88 protein	BS	Chromosome	Chromosome	+	1158100	1159203	1104	glycoside hydrolase family 88 protein	Unsaturated 3S-rhamnoglycuronyl hydrolase OS=Nonlabens ulvanivorans	PF07470	Glyco_hydro_88	Glycosyl Hydrolase Family 88	COG4225	Rhamnogalacturonyl hydrolase YesR	GO:0005975	carbohydrate metabolic process	-	-	-	-	-	-
gene0861	-	acetylxylan esterase	BS	Chromosome	Chromosome	-	1161014	1159740	1275	acetylxylan esterase	Acetyl esterase Axe7A OS=Prevotella ruminicola (strain ATCC 19189 / JCM 8958 / 23)	PF05448	AXE1	Acetyl xylan esterase (AXE1)	COG3458	Cephalosporin-C deacetylase or related acetyl esterase	GO:0016788	hydrolase activity, acting on ester bonds	-	-	-	-	-	-
gene0862	-	phosphoglucomutase	BS	Chromosome	Chromosome	-	1162465	1161011	1455	phosphoglucomutase	Phosphoglucomutase/phosphomannomutase OS=Thermococcus kodakarensis (strain ATCC BAA-918 / JCM 12380 / KOD1)	PF02878;PF02880;PF02879;PF00408	PGM_PMM_I;PGM_PMM_III;PGM_PMM_II;PGM_PMM_IV	Phosphoglucomutase/phosphomannomutase, alpha/beta/alpha domain I;Phosphoglucomutase/phosphomannomutase, alpha/beta/alpha domain III;Phosphoglucomutase/phosphomannomutase, alpha/beta/alpha domain II;Phosphoglucomutase/phosphomannomutase, C-terminal domain	COG1109	Phosphomannomutase	GO:0005975;GO:0000287;GO:0016868	carbohydrate metabolic process;;magnesium ion binding;;intramolecular transferase activity, phosphotransferases	-	-	-	-	-	-
gene0863	nanE	putative N-acetylmannosamine-6-phosphate 2-epimerase	BS	Chromosome	Chromosome	-	1163200	1162496	705	putative N-acetylmannosamine-6-phosphate 2-epimerase	Putative N-acetylmannosamine-6-phosphate 2-epimerase OS=Clostridioides difficile (strain 630)	PF04131	NanE	Putative N-acetylmannosamine-6-phosphate epimerase	COG3010	Putative N-acetylmannosamine-6-phosphate epimerase	GO:0005975;GO:0019262;GO:0006051;GO:0047465;GO:0009385	carbohydrate metabolic process;;N-acetylneuraminate catabolic process;;N-acetylmannosamine metabolic process;;N-acylglucosamine-6-phosphate 2-epimerase activity;;N-acylmannosamine-6-phosphate 2-epimerase activity	K01788	N-acylglucosamine-6-phosphate 2-epimerase [EC:5.1.3.9]	5.1.3.9	Isomerases;Racemases and epimerases;Acting on carbohydrates and derivatives;N-acyl-D-glucosamine-6-phosphate 2-epimerase	-	-
gene0864	-	endonuclease/exonuclease/phosphatase family protein	BS	Chromosome	Chromosome	-	1164061	1163222	840	endonuclease/exonuclease/phosphatase family protein	Uncharacterized protein L388 OS=Acanthamoeba polyphaga mimivirus	PF03372	Exo_endo_phos	Endonuclease/Exonuclease/phosphatase family	COG3568	Metal-dependent hydrolase, endonuclease/exonuclease/phosphatase family	GO:0003824	catalytic activity	-	-	-	-	-	-
gene0865	-	endonuclease/exonuclease/phosphatase family protein	BS	Chromosome	Chromosome	-	1164910	1164080	831	endonuclease/exonuclease/phosphatase family protein	Nocturnin OS=Drosophila melanogaster	PF03372	Exo_endo_phos	Endonuclease/Exonuclease/phosphatase family	COG3568	Metal-dependent hydrolase, endonuclease/exonuclease/phosphatase family	GO:0003824	catalytic activity	-	-	-	-	-	-
gene0866	uhpC	MFS transporter	BS	Chromosome	Chromosome	-	1166219	1164930	1290	MFS transporter	Membrane sensor protein UhpC OS=Salmonella typhimurium (strain LT2 / SGSC1412 / ATCC 700720)	PF07690	MFS_1	Major Facilitator Superfamily	COG2271	Sugar phosphate permease	GO:0016021;GO:0022857	integral component of membrane;;transmembrane transporter activity	K07783	MFS transporter, OPA family, sugar phosphate sensor protein UhpC	-	-	-	-
gene0867	-	hypothetical protein	BS	Chromosome	Chromosome	-	1168080	1166224	1857	hypothetical protein	-	PF18962	Por_Secre_tail	Secretion system C-terminal sorting domain	COG4625	Uncharacterized conserved protein, contains a C-terminal beta-barrel porin domain	-	-	-	-	-	-	-	-
gene0868	-	putative Ig domain-containing protein	BS	Chromosome	Chromosome	-	1170051	1168099	1953	putative Ig domain-containing protein	-	PF05345;PF06739	He_PIG;SBBP	Putative Ig domain;Beta-propeller repeat	COG2931	Ca2+-binding protein, RTX toxin-related	GO:0016020;GO:0005509	membrane;;calcium ion binding	-	-	-	-	-	-
gene0869	susD	RagB/SusD family nutrient uptake outer membrane protein	BS	Chromosome	Chromosome	-	1171623	1170145	1479	RagB/SusD family nutrient uptake outer membrane protein	SusD-like protein P2 OS=Formosa agariphila (strain DSM 15362 / KCTC 12365 / LMG 23005 / KMM 3901 / M-2Alg 35-1)	PF07980;PF14322	SusD_RagB;SusD-like_3	SusD family;Starch-binding associating with outer membrane	-	-	GO:0009279	cell outer membrane	K21572	starch-binding outer membrane protein, SusD/RagB family	-	-	-	-
gene0870	-	SusC/RagA family TonB-linked outer membrane protein	BS	Chromosome	Chromosome	-	1175223	1171639	3585	SusC/RagA family TonB-linked outer membrane protein	TonB-dependent receptor P3 OS=Formosa agariphila (strain DSM 15362 / KCTC 12365 / LMG 23005 / KMM 3901 / M-2Alg 35-1)	PF00593;PF13715;PF07715	TonB_dep_Rec;CarbopepD_reg_2;Plug	TonB dependent receptor;CarboxypepD_reg-like domain;TonB-dependent Receptor Plug Domain	COG1629	Outer membrane receptor protein, Fe transport	GO:0009279	cell outer membrane	-	-	-	-	-	-
gene0871	-	FecR domain-containing protein	BS	Chromosome	Chromosome	-	1176308	1175304	1005	FecR domain-containing protein	-	PF04773;PF16344	FecR;DUF4974	FecR protein;Domain of unknown function (DUF4974)	COG3712	Periplasmic ferric-dicitrate binding protein FecR, regulates iron transport	GO:0016021	integral component of membrane	-	-	-	-	-	-
gene0872	-	RNA polymerase sigma-70 factor	BS	Chromosome	Chromosome	-	1177027	1176440	588	RNA polymerase sigma-70 factor	ECF RNA polymerase sigma factor SigL OS=Mycobacterium tuberculosis (strain ATCC 25618 / H37Rv)	PF08281;PF04542;PF04545;PF07638;PF00196	Sigma70_r4_2;Sigma70_r2;Sigma70_r4;Sigma70_ECF;GerE	Sigma-70, region 4;Sigma-70 region 2;Sigma-70, region 4;ECF sigma factor;Bacterial regulatory proteins, luxR family	COG1595	DNA-directed RNA polymerase specialized sigma subunit, sigma24 family	GO:0006352;GO:0050896;GO:0003677;GO:0016987	DNA-templated transcription initiation;;response to stimulus;;DNA binding;;sigma factor activity	-	-	-	-	-	-
gene0873	-	hypothetical protein	BS	Chromosome	Chromosome	+	1177096	1177275	180	hypothetical protein	-	-	-	-	-	-	-	-	-	-	-	-	-	-
gene0874	-	methyltransferase domain-containing protein	BS	Chromosome	Chromosome	+	1177304	1178203	900	methyltransferase domain-containing protein	-	PF13489;PF08241;PF08242;PF13649	Methyltransf_23;Methyltransf_11;Methyltransf_12;Methyltransf_25	Methyltransferase domain;Methyltransferase domain;Methyltransferase domain;Methyltransferase domain	COG2227	2-polyprenyl-3-methyl-5-hydroxy-6-metoxy-1,4-benzoquinol methylase	-	-	-	-	-	-	-	-
gene0875	ftsX	permease-like cell division protein FtsX	BS	Chromosome	Chromosome	+	1178203	1179084	882	permease-like cell division protein FtsX	Cell division protein FtsX OS=Flavobacterium johnsoniae (strain ATCC 17061 / DSM 2064 / JCM 8514 / NBRC 14942 / NCIMB 11054 / UW101)	PF18075;PF02687	FtsX_ECD;FtsX	FtsX extracellular domain;FtsX-like permease family	COG2177	Cell division protein FtsX	GO:0051301;GO:0007049;GO:0016021;GO:0005886	cell division;;cell cycle;;integral component of membrane;;plasma membrane	K09811	cell division transport system permease protein	-	-	-	-
gene0876	-	DUF3098 domain-containing protein	BS	Chromosome	Chromosome	+	1179152	1179391	240	DUF3098 domain-containing protein	-	PF11297	DUF3098	Protein of unknown function (DUF3098)	-	-	GO:0016021	integral component of membrane	-	-	-	-	-	-
gene0877	bacA	undecaprenyl-diphosphate phosphatase	BS	Chromosome	Chromosome	+	1179394	1180194	801	undecaprenyl-diphosphate phosphatase	Undecaprenyl-diphosphatase OS=Bacteroides fragilis (strain ATCC 25285 / DSM 2151 / CCUG 4856 / JCM 11019 / NCTC 9343 / Onslow)	PF02673	BacA	Bacitracin resistance protein BacA	COG1968	Undecaprenyl pyrophosphate phosphatase	GO:0008360;GO:0071555;GO:0009252;GO:0046677;GO:0016311;GO:0016021;GO:0005886;GO:0050380	regulation of cell shape;;cell wall organization;;peptidoglycan biosynthetic process;;response to antibiotic;;dephosphorylation;;integral component of membrane;;plasma membrane;;undecaprenyl-diphosphatase activity	K06153	undecaprenyl-diphosphatase [EC:3.6.1.27]	3.6.1.27	Hydrolases;Acting on acid anhydrides;In phosphorus-containing anhydrides;ditrans,octacis-undecaprenyl-diphosphate phosphohydrolase	-	-
gene0878	truB	tRNA pseudouridine(55) synthase TruB	BS	Chromosome	Chromosome	+	1180276	1180989	714	tRNA pseudouridine(55) synthase TruB	tRNA pseudouridine synthase B OS=Bacteroides fragilis (strain YCH46)	PF01509;PF16198	TruB_N;TruB_C_2	TruB family pseudouridylate synthase (N terminal domain);tRNA pseudouridylate synthase B C-terminal domain	COG0130	tRNA U55 pseudouridine synthase TruB, may also work on U342 of tmRNA	GO:0031119;GO:0003723;GO:0106029	tRNA pseudouridine synthesis;;RNA binding;;tRNA pseudouridine synthase activity	K03177	tRNA pseudouridine55 synthase [EC:5.4.99.25]	5.4.99.25	Isomerases;Intramolecular transferases;Transferring other groups;tRNA-uridine55 uracil mutase	-	-
gene0879	queA	tRNA preQ1(34) S-adenosylmethionine ribosyltransferase-isomerase QueA	BS	Chromosome	Chromosome	+	1181007	1182062	1056	tRNA preQ1(34) S-adenosylmethionine ribosyltransferase-isomerase QueA	S-adenosylmethionine:tRNA ribosyltransferase-isomerase OS=Bacteroides fragilis (strain YCH46)	PF02547	Queuosine_synth	Queuosine biosynthesis protein	COG0809	S-adenosylmethionine:tRNA-ribosyltransferase-isomerase (queuine synthetase)	GO:0008616;GO:0005737;GO:0051075	queuosine biosynthetic process;;cytoplasm;;S-adenosylmethionine:tRNA ribosyltransferase-isomerase activity	K07568	S-adenosylmethionine:tRNA ribosyltransferase-isomerase [EC:2.4.99.17]	2.4.99.17	Transferases;Glycosyltransferases;Transferring other glycosyl groups;S-adenosyl-L-methionine:7-aminomethyl-7-deazaguanosine ribosyltransferase (ribosyl isomerizing L-methionine, adenine releasing)	-	-
gene0880	folK	2-amino-4-hydroxy-6-hydroxymethyldihydropteridine diphosphokinase	BS	Chromosome	Chromosome	+	1182074	1182541	468	2-amino-4-hydroxy-6-hydroxymethyldihydropteridine diphosphokinase	2-amino-4-hydroxy-6-hydroxymethyldihydropteridine pyrophosphokinase OS=Porphyromonas gingivalis (strain ATCC BAA-308 / W83)	PF01288	HPPK	7,8-dihydro-6-hydroxymethylpterin-pyrophosphokinase (HPPK)	COG0801	7,8-dihydro-6-hydroxymethylpterin pyrophosphokinase (folate biosynthesis)	GO:0016310;GO:0046654;GO:0046656;GO:0005524;GO:0016301;GO:0003848	phosphorylation;;tetrahydrofolate biosynthetic process;;folic acid biosynthetic process;;ATP binding;;kinase activity;;2-amino-4-hydroxy-6-hydroxymethyldihydropteridine diphosphokinase activity	K00950	2-amino-4-hydroxy-6-hydroxymethyldihydropteridine diphosphokinase [EC:2.7.6.3]	2.7.6.3	Transferases;Transferring phosphorus-containing groups;Diphosphotransferases;ATP:6-hydroxymethyl-7,8-dihydropterin 6'-diphosphotransferase	-	-
gene0881	-	hypothetical protein	BS	Chromosome	Chromosome	-	1183283	1182687	597	hypothetical protein	-	-	-	-	-	-	-	-	-	-	-	-	-	-
gene0882	-	hypothetical protein	BS	Chromosome	Chromosome	-	1184106	1183369	738	hypothetical protein	-	-	-	-	-	-	-	-	-	-	-	-	-	-
gene0883	-	hypothetical protein	BS	Chromosome	Chromosome	-	1184686	1184111	576	hypothetical protein	-	-	-	-	-	-	-	-	-	-	-	-	-	-
gene0884	-	hypothetical protein	BS	Chromosome	Chromosome	-	1185189	1184740	450	hypothetical protein	-	-	-	-	-	-	-	-	-	-	-	-	-	-
gene0885	-	DUF3244 domain-containing protein	BS	Chromosome	Chromosome	-	1185695	1185333	363	DUF3244 domain-containing protein	-	PF11589	DUF3244	Domain of unknown function (DUF3244)	-	-	-	-	-	-	-	-	-	-
[truncated: 3,446 more rows]
