# Supplementary material for: Bacteroides salyersiae is a potent chondroitin sulfate-degrading species in the human gut microbiota
Source: Microbiome. 2024 Feb 29;12:41. doi: 10.1186/s40168-024-01768-2 (PMC10902947; doi:10.1186/s40168-024-01768-2)
Supplement: Supplementary file 2 — Additional file 1: Figure S1. TLC showing the degradation of CS by the human gut microbiota. The degradation was monitored at 12 hours (A), 24 hours (B), 36 hours (C), 48 hours (D), and 72 hours (E). Figure S2. Degradation of CS by the human gut microbiota. Relative CS content in the culture medium at 72 hours (A). UPLC-MS/MS analysis of CSOSs in the culture medium of donor T25 (B). Total ion chromatograms showing the elution profiles of CSOSs in the culture medium of donor T25 at different time points (C). Figure S3. Mass spectrum showing the signals of udp2 (A), udp4 (B), and udp6 (C) according to their m/z ratios. The CSOSs, including udp2, udp4, and udp6 were produced in the culture medium as a result of CS degradation by the human gut microbiota. Figure S4. Changes in the structure of the human gut microbiota before and after fermentation. Venn diagram showing the differences of the operational taxonomic units (OTUs) (A). Observed species (B). Chao1 index (C). Shannon index (D). Heatmap of the abundance of gut bacteria at the genus level (E). Figure S5. Differences in the composition of the human gut microbiota before and after fermentation. Wilcoxon rank-sum test analysis of the gut microbiota at the species level (A). Linear discriminant analysis (LDA) Effect Size (LEfSe) analysis of the gut microbiota at the species level (B). Only bacterial taxa with an LDA score of above 3.0 were listed. Figure S6. Isolation of CS-degrading bacteria from the human gut microbiota. Different species of bacteria were obtained from different human fecal samples (A-W). Figure S7. B. salyersiae CSP6 was identified as a potent bacterium for CS-degradation in the present study. Heatmap of the relative abundance of the consumed CS (A). Phylogenetic tree analysis of the CS-degrading bacteria based on the 16S rRNA gene (B). Figure S8. TLC showing the degradation of CS by different human fecal isolates. The results were presented from B. thetaiotaomicron E1-7 to H. porci E13-26 (A-I). [file 40168_2024_1768_MOESM1_ESM.zip › Supplementary Table S4 CAZyme annotation of B. salyersiae CSP6.csv]

Gene ID	Location	Sample Name	Family	Family Description	Class	Class Description	Coverage(%)	Evalue
gene0005	Chromosome	BS	GH77	amylomaltase or 4-alpha-glucanotransferase (EC 2.4.1.25)	GH	Glycoside Hydrolases	71	7.8E-156
gene0023	Chromosome	BS	GH2	beta-galactosidase (EC 3.2.1.23) ; beta-mannosidase (EC 3.2.1.25); beta-glucuronidase (EC 3.2.1.31); alpha-L-arabinofuranosidase (EC 3.2.1.55); mannosylglycoprotein endo-beta-mannosidase (EC 3.2.1.152); exo-beta-glucosaminidase (EC 3.2.1.165)	GH	Glycoside Hydrolases	65	1.1E-91
gene0024	Chromosome	BS	GH30_4	GH30's subfamily	GH	Glycoside Hydrolases	48	3.6E-156
gene0113	Chromosome	BS	GH78	alpha-L-rhamnosidase (EC 3.2.1.40); rhamnogalacturonan alpha-L-rhamnohydrolase (EC 3.2.1.174)	GH	Glycoside Hydrolases	55	6.0E-123
gene0114	Chromosome	BS	GH88	d-4,5-unsaturated beta-glucuronyl hydrolase (EC 3.2.1.-)	GH	Glycoside Hydrolases	80	8.6E-120
gene0115	Chromosome	BS	GH2	beta-galactosidase (EC 3.2.1.23) ; beta-mannosidase (EC 3.2.1.25); beta-glucuronidase (EC 3.2.1.31); alpha-L-arabinofuranosidase (EC 3.2.1.55); mannosylglycoprotein endo-beta-mannosidase (EC 3.2.1.152); exo-beta-glucosaminidase (EC 3.2.1.165)	GH	Glycoside Hydrolases	76	5.3E-85
gene0131	Chromosome	BS	GH24	lysozyme (EC 3.2.1.17)	GH	Glycoside Hydrolases	72	3.8E-17
gene0177	Chromosome	BS	GH97	glucoamylase (EC 3.2.1.3); alpha-glucosidase (EC 3.2.1.20); alpha-galactosidase (EC 3.2.1.22)	GH	Glycoside Hydrolases	96	3.2E-255
gene0178	Chromosome	BS	GH130	beta-1,4-mannosylglucose phosphorylase (EC 2.4.1.281); beta-1,4-mannooligosaccharide phosphorylase (EC 2.4.1.319); beta-1,4-mannosyl-N-acetyl-glucosamine phosphorylase (EC 2.4.1.320); beta-1,2-mannobiose phosphorylase (EC 2.4.1.-); beta-1,2-oligomannan phosphorylase (EC 2.4.1.-); beta-1,2-mannosidase (EC 3.2.1.-)	GH	Glycoside Hydrolases	79	2.1E-90
gene0179	Chromosome	BS	GH26	beta-mannanase (EC 3.2.1.78); exo-beta-1,4-mannobiohydrolase (EC 3.2.1.100); beta-1,3-xylanase (EC 3.2.1.32); lichenase / endo-beta-1,3-1,4-glucanase (EC 3.2.1.73); mannobiose-producing exo-beta-mannanase (EC 3.2.1.-)	GH	Glycoside Hydrolases	91	4.2E-61
gene0185	Chromosome	BS	GH28	polygalacturonase (EC 3.2.1.15); alpha-L-rhamnosidase (EC 3.2.1.40); exo-polygalacturonase (EC 3.2.1.67); exo-polygalacturonosidase (EC 3.2.1.82); rhamnogalacturonase (EC 3.2.1.171); rhamnogalacturonan alpha-1,2-galacturonohydrolase (EC 3.2.1.173); endo-xylogalacturonan hydrolase (EC 3.2.1.-)	GH	Glycoside Hydrolases	72	1.3E-64
gene0187	Chromosome	BS	GH28	polygalacturonase (EC 3.2.1.15); alpha-L-rhamnosidase (EC 3.2.1.40); exo-polygalacturonase (EC 3.2.1.67); exo-polygalacturonosidase (EC 3.2.1.82); rhamnogalacturonase (EC 3.2.1.171); rhamnogalacturonan alpha-1,2-galacturonohydrolase (EC 3.2.1.173); endo-xylogalacturonan hydrolase (EC 3.2.1.-)	GH	Glycoside Hydrolases	38	1.5E-67
gene0259	Chromosome	BS	GH78	alpha-L-rhamnosidase (EC 3.2.1.40); rhamnogalacturonan alpha-L-rhamnohydrolase (EC 3.2.1.174)	GH	Glycoside Hydrolases	39	1.4E-27
gene0263	Chromosome	BS	GH2	beta-galactosidase (EC 3.2.1.23) ; beta-mannosidase (EC 3.2.1.25); beta-glucuronidase (EC 3.2.1.31); alpha-L-arabinofuranosidase (EC 3.2.1.55); mannosylglycoprotein endo-beta-mannosidase (EC 3.2.1.152); exo-beta-glucosaminidase (EC 3.2.1.165)	GH	Glycoside Hydrolases	58	1.5E-210
gene0265	Chromosome	BS	GH92	mannosyl-oligosaccharide alpha-1,2-mannosidase (EC 3.2.1.113); mannosyl-oligosaccharide alpha-1,3-mannosidase (EC 3.2.1.-);	GH	Glycoside Hydrolases	67	3.2E-178
gene0273	Chromosome	BS	GH2	beta-galactosidase (EC 3.2.1.23) ; beta-mannosidase (EC 3.2.1.25); beta-glucuronidase (EC 3.2.1.31); alpha-L-arabinofuranosidase (EC 3.2.1.55); mannosylglycoprotein endo-beta-mannosidase (EC 3.2.1.152); exo-beta-glucosaminidase (EC 3.2.1.165)	GH	Glycoside Hydrolases	45	1.4E-112
gene0276	Chromosome	BS	GH125	exo-alpha-1,6-mannosidase (EC 3.2.1.-)	GH	Glycoside Hydrolases	82	2.1E-186
gene0277	Chromosome	BS	GH76	alpha-1,6-mannanase (EC 3.2.1.101)	GH	Glycoside Hydrolases	77	8.4E-69
gene0278	Chromosome	BS	GH97	glucoamylase (EC 3.2.1.3); alpha-glucosidase (EC 3.2.1.20); alpha-galactosidase (EC 3.2.1.22)	GH	Glycoside Hydrolases	97	9.9E-234
gene0366	Chromosome	BS	GH97	glucoamylase (EC 3.2.1.3); alpha-glucosidase (EC 3.2.1.20); alpha-galactosidase (EC 3.2.1.22)	GH	Glycoside Hydrolases	99	1.2E-191
gene0370	Chromosome	BS	GH13_36	GH13's subfamily	GH	Glycoside Hydrolases	63	4.0E-66
gene0373	Chromosome	BS	GH20	beta-hexosaminidase (EC 3.2.1.52); lacto-N-biosidase (EC 3.2.1.140); beta-1,6-N-acetylglucosaminidase) (EC 3.2.1.-); beta-6-SO3-N-acetylglucosaminidase (EC 3.2.1.-)	GH	Glycoside Hydrolases	45	6.4E-128
gene0454	Chromosome	BS	GH123	beta-N-acetylgalactosaminidase (EC 3.2.1.53); glycosphingolipid beta-N-acetylgalactosaminidase (EC 3.2.1.-)	GH	Glycoside Hydrolases	90	9.1E-238
gene0474	Chromosome	BS	GH2	beta-galactosidase (EC 3.2.1.23) ; beta-mannosidase (EC 3.2.1.25); beta-glucuronidase (EC 3.2.1.31); alpha-L-arabinofuranosidase (EC 3.2.1.55); mannosylglycoprotein endo-beta-mannosidase (EC 3.2.1.152); exo-beta-glucosaminidase (EC 3.2.1.165)	GH	Glycoside Hydrolases	53	9.3E-106
gene0476	Chromosome	BS	GH53	endo-beta-1,4-galactanase (EC 3.2.1.89).	GH	Glycoside Hydrolases	82	2.9E-34
gene0480	Chromosome	BS	GH51	endoglucanase (EC 3.2.1.4); endo-beta-1,4-xylanase (EC 3.2.1.8); beta-xylosidase (EC 3.2.1.37); alpha-L-arabinofuranosidase (EC 3.2.1.55)	GH	Glycoside Hydrolases	48	1.9E-29
gene0481	Chromosome	BS	GH51	endoglucanase (EC 3.2.1.4); endo-beta-1,4-xylanase (EC 3.2.1.8); beta-xylosidase (EC 3.2.1.37); alpha-L-arabinofuranosidase (EC 3.2.1.55)	GH	Glycoside Hydrolases	52	1.8E-36
gene0484	Chromosome	BS	GH2	beta-galactosidase (EC 3.2.1.23) ; beta-mannosidase (EC 3.2.1.25); beta-glucuronidase (EC 3.2.1.31); alpha-L-arabinofuranosidase (EC 3.2.1.55); mannosylglycoprotein endo-beta-mannosidase (EC 3.2.1.152); exo-beta-glucosaminidase (EC 3.2.1.165)	GH	Glycoside Hydrolases	85	1.4E-113
gene0485	Chromosome	BS	GH2	beta-galactosidase (EC 3.2.1.23) ; beta-mannosidase (EC 3.2.1.25); beta-glucuronidase (EC 3.2.1.31); alpha-L-arabinofuranosidase (EC 3.2.1.55); mannosylglycoprotein endo-beta-mannosidase (EC 3.2.1.152); exo-beta-glucosaminidase (EC 3.2.1.165)	GH	Glycoside Hydrolases	70	2.0E-126
gene0486	Chromosome	BS	GH2	beta-galactosidase (EC 3.2.1.23) ; beta-mannosidase (EC 3.2.1.25); beta-glucuronidase (EC 3.2.1.31); alpha-L-arabinofuranosidase (EC 3.2.1.55); mannosylglycoprotein endo-beta-mannosidase (EC 3.2.1.152); exo-beta-glucosaminidase (EC 3.2.1.165)	GH	Glycoside Hydrolases	74	8.5E-105
gene0488	Chromosome	BS	GH43_34	GH43's subfamily	GH	Glycoside Hydrolases	35	1.2E-51
gene0536	Chromosome	BS	GH2	beta-galactosidase (EC 3.2.1.23) ; beta-mannosidase (EC 3.2.1.25); beta-glucuronidase (EC 3.2.1.31); alpha-L-arabinofuranosidase (EC 3.2.1.55); mannosylglycoprotein endo-beta-mannosidase (EC 3.2.1.152); exo-beta-glucosaminidase (EC 3.2.1.165)	GH	Glycoside Hydrolases	74	4.9E-100
gene0543	Chromosome	BS	GH36	alpha-galactosidase (EC 3.2.1.22); alpha-N-acetylgalactosaminidase (EC 3.2.1.49); stachyose synthase (EC 2.4.1.67); raffinose synthase (EC 2.4.1.82)	GH	Glycoside Hydrolases	94	1.2E-207
gene0565	Chromosome	BS	GH43_10	GH43's subfamily	GH	Glycoside Hydrolases	45	5.6E-99
gene0566	Chromosome	BS	GH2	beta-galactosidase (EC 3.2.1.23) ; beta-mannosidase (EC 3.2.1.25); beta-glucuronidase (EC 3.2.1.31); alpha-L-arabinofuranosidase (EC 3.2.1.55); mannosylglycoprotein endo-beta-mannosidase (EC 3.2.1.152); exo-beta-glucosaminidase (EC 3.2.1.165)	GH	Glycoside Hydrolases	74	7.6E-92
gene0567	Chromosome	BS	GH97	glucoamylase (EC 3.2.1.3); alpha-glucosidase (EC 3.2.1.20); alpha-galactosidase (EC 3.2.1.22)	GH	Glycoside Hydrolases	86	8.7E-157
gene0623	Chromosome	BS	GH85	endo-beta-N-acetylglucosaminidase (EC 3.2.1.96)	GH	Glycoside Hydrolases	31	6.4E-39
gene0630	Chromosome	BS	GH93	exo-alpha-L-1,5-arabinanase (EC 3.2.1.-)	GH	Glycoside Hydrolases	63	9.7E-17
gene0636	Chromosome	BS	GH43_26	GH43's subfamily	GH	Glycoside Hydrolases	82	1.2E-92
gene0638	Chromosome	BS	GH2	beta-galactosidase (EC 3.2.1.23) ; beta-mannosidase (EC 3.2.1.25); beta-glucuronidase (EC 3.2.1.31); alpha-L-arabinofuranosidase (EC 3.2.1.55); mannosylglycoprotein endo-beta-mannosidase (EC 3.2.1.152); exo-beta-glucosaminidase (EC 3.2.1.165)	GH	Glycoside Hydrolases	78	4.6E-100
gene0639	Chromosome	BS	GH43_33	GH43's subfamily	GH	Glycoside Hydrolases	85	6.6E-136
gene0640	Chromosome	BS	GH127	beta-L-arabinofuranosidase (EC 3.2.1.185); 3-C-carboxy-5-deoxy-L-xylose (aceric acid) hydrolase	GH	Glycoside Hydrolases	34	1.9E-35
gene0655	Chromosome	BS	GH63	processing alpha-glucosidase (EC 3.2.1.106); alpha-1,3-glucosidase (EC 3.2.1.84); alpha-glucosidase (EC 3.2.1.20); mannosylglycerate alpha-mannosidase / mannosylglycerate hydrolase (EC 3.2.1.170)	GH	Glycoside Hydrolases	69	2.6E-117
gene0656	Chromosome	BS	GH2	beta-galactosidase (EC 3.2.1.23) ; beta-mannosidase (EC 3.2.1.25); beta-glucuronidase (EC 3.2.1.31); alpha-L-arabinofuranosidase (EC 3.2.1.55); mannosylglycoprotein endo-beta-mannosidase (EC 3.2.1.152); exo-beta-glucosaminidase (EC 3.2.1.165)	GH	Glycoside Hydrolases	82	1.1E-224
gene0659	Chromosome	BS	GH63	processing alpha-glucosidase (EC 3.2.1.106); alpha-1,3-glucosidase (EC 3.2.1.84); alpha-glucosidase (EC 3.2.1.20); mannosylglycerate alpha-mannosidase / mannosylglycerate hydrolase (EC 3.2.1.170)	GH	Glycoside Hydrolases	48	7.6E-121
gene0717	Chromosome	BS	GH43_18	GH43's subfamily	GH	Glycoside Hydrolases	77	9.2E-30
gene0718	Chromosome	BS	GH127	beta-L-arabinofuranosidase (EC 3.2.1.185); 3-C-carboxy-5-deoxy-L-xylose (aceric acid) hydrolase	GH	Glycoside Hydrolases	67	5.1E-211
gene0719	Chromosome	BS	GH146		GH		65	5.7E-179
gene0720	Chromosome	BS	GH43_8	GH43's subfamily	GH	Glycoside Hydrolases	55	4.5E-127
gene0721	Chromosome	BS	GH127	beta-L-arabinofuranosidase (EC 3.2.1.185); 3-C-carboxy-5-deoxy-L-xylose (aceric acid) hydrolase	GH	Glycoside Hydrolases	34	7.0E-34
gene0722	Chromosome	BS	GH2	beta-galactosidase (EC 3.2.1.23) ; beta-mannosidase (EC 3.2.1.25); beta-glucuronidase (EC 3.2.1.31); alpha-L-arabinofuranosidase (EC 3.2.1.55); mannosylglycoprotein endo-beta-mannosidase (EC 3.2.1.152); exo-beta-glucosaminidase (EC 3.2.1.165)	GH	Glycoside Hydrolases	63	6.9E-105
gene0723	Chromosome	BS	GH146		GH		82	2.6E-155
gene0724	Chromosome	BS	GH51	endoglucanase (EC 3.2.1.4); endo-beta-1,4-xylanase (EC 3.2.1.8); beta-xylosidase (EC 3.2.1.37); alpha-L-arabinofuranosidase (EC 3.2.1.55)	GH	Glycoside Hydrolases	47	8.0E-99
gene0725	Chromosome	BS	GH146		GH		40	3.3E-151
gene0742	Chromosome	BS	GH92	mannosyl-oligosaccharide alpha-1,2-mannosidase (EC 3.2.1.113); mannosyl-oligosaccharide alpha-1,3-mannosidase (EC 3.2.1.-);	GH	Glycoside Hydrolases	67	1.3E-143
gene0744	Chromosome	BS	GH39	alpha-L-iduronidase (EC 3.2.1.76); beta-xylosidase (EC 3.2.1.37).	GH	Glycoside Hydrolases	46	1.6E-17
gene0746	Chromosome	BS	GH2	beta-galactosidase (EC 3.2.1.23) ; beta-mannosidase (EC 3.2.1.25); beta-glucuronidase (EC 3.2.1.31); alpha-L-arabinofuranosidase (EC 3.2.1.55); mannosylglycoprotein endo-beta-mannosidase (EC 3.2.1.152); exo-beta-glucosaminidase (EC 3.2.1.165)	GH	Glycoside Hydrolases	83	3.2E-217
gene0749	Chromosome	BS	GH92	mannosyl-oligosaccharide alpha-1,2-mannosidase (EC 3.2.1.113); mannosyl-oligosaccharide alpha-1,3-mannosidase (EC 3.2.1.-);	GH	Glycoside Hydrolases	49	1.3E-136
gene0780	Chromosome	BS	GH2	beta-galactosidase (EC 3.2.1.23) ; beta-mannosidase (EC 3.2.1.25); beta-glucuronidase (EC 3.2.1.31); alpha-L-arabinofuranosidase (EC 3.2.1.55); mannosylglycoprotein endo-beta-mannosidase (EC 3.2.1.152); exo-beta-glucosaminidase (EC 3.2.1.165)	GH	Glycoside Hydrolases	92	2.6E-112
gene0819	Chromosome	BS	GH35	beta-galactosidase (EC 3.2.1.23); exo-beta-glucosaminidase (EC 3.2.1.165); exo-beta-1,4-galactanase (EC 3.2.1.-); beta-1,3-galactosidase (EC 3.2.1.-)	GH	Glycoside Hydrolases	52	3.7E-114
gene0823	Chromosome	BS	GH88	d-4,5-unsaturated beta-glucuronyl hydrolase (EC 3.2.1.-)	GH	Glycoside Hydrolases	83	3.9E-130
gene0825	Chromosome	BS	GH89	alpha-N-acetylglucosaminidase (EC 3.2.1.50)	GH	Glycoside Hydrolases	87	2.0E-207
gene0826	Chromosome	BS	GH31	alpha-glucosidase (EC 3.2.1.20); alpha-galactosidase (EC 3.2.1.22); alpha-mannosidase (EC 3.2.1.24); alpha-1,3-glucosidase (EC 3.2.1.84); sucrase-isomaltase (EC 3.2.1.48) (EC 3.2.1.10); alpha-xylosidase (EC 3.2.1.177); alpha-glucan lyase (EC 4.2.2.13); isomaltosyltransferase (EC 2.4.1.-); oligosaccharide alpha-1,4-glucosyltransferase (EC 2.4.1.161); sulfoquinovosidase (EC 3.2.1.-)	GH	Glycoside Hydrolases	49	1.9E-146
gene0832	Chromosome	BS	GH95	alpha-L-fucosidase (EC 3.2.1.51); alpha-1,2-L-fucosidase (EC 3.2.1.63); alpha-L-galactosidase (EC 3.2.1.-)	GH	Glycoside Hydrolases	92	2.9E-226
gene0833	Chromosome	BS	GH18	chitinase (EC 3.2.1.14); lysozyme (EC 3.2.1.17); endo-beta-N-acetylglucosaminidase (EC 3.2.1.96); peptidoglycan hydrolase with endo-beta-N-acetylglucosaminidase specificity (EC 3.2.1.-); Nod factor hydrolase (EC 3.2.1.-); xylanase inhibitor; concanavalin B; narbonin	GH	Glycoside Hydrolases	35	1.2E-38
gene0837	Chromosome	BS	GH20	beta-hexosaminidase (EC 3.2.1.52); lacto-N-biosidase (EC 3.2.1.140); beta-1,6-N-acetylglucosaminidase) (EC 3.2.1.-); beta-6-SO3-N-acetylglucosaminidase (EC 3.2.1.-)	GH	Glycoside Hydrolases	56	1.2E-123
gene0838	Chromosome	BS	GH163		GH		43	1.7E-41
gene0849	Chromosome	BS	GH129	alpha-N-acetylgalactosaminidase (EC 3.2.1.49);	GH	Glycoside Hydrolases	36	2.4E-7
gene0860	Chromosome	BS	GH105	unsaturated rhamnogalacturonyl hydrolase (EC 3.2.1.172); d-4,5-unsaturated beta-glucuronyl hydrolase (EC 3.2.1.-)	GH	Glycoside Hydrolases	86	6.4E-85
gene0965	Chromosome	BS	GH163		GH		33	4.9E-72
gene0983	Chromosome	BS	GH117	alpha-1,3-L-neoagarooligosaccharide hydrolase (EC 3.2.1.-); alpha-1,3-L-neoagarobiase / neoagarobiose hydrolase (EC 3.2.1.-)	GH	Glycoside Hydrolases	32	6.5E-41
gene0985	Chromosome	BS	GH29	alpha-L-fucosidase (EC 3.2.1.51); alpha-1,3/1,4-L-fucosidase (EC 3.2.1.111)	GH	Glycoside Hydrolases	54	1.2E-95
gene0997	Chromosome	BS	GH88	d-4,5-unsaturated beta-glucuronyl hydrolase (EC 3.2.1.-)	GH	Glycoside Hydrolases	68	1.9E-129
gene1061	Chromosome	BS	GH92	mannosyl-oligosaccharide alpha-1,2-mannosidase (EC 3.2.1.113); mannosyl-oligosaccharide alpha-1,3-mannosidase (EC 3.2.1.-);	GH	Glycoside Hydrolases	67	7.3E-159
gene1062	Chromosome	BS	GH30_2	GH30's subfamily	GH	Glycoside Hydrolases	88	8.7E-178
gene1090	Chromosome	BS	GH43_24	GH43's subfamily	GH	Glycoside Hydrolases	76	2.7E-101
gene1092	Chromosome	BS	GH2	beta-galactosidase (EC 3.2.1.23) ; beta-mannosidase (EC 3.2.1.25); beta-glucuronidase (EC 3.2.1.31); alpha-L-arabinofuranosidase (EC 3.2.1.55); mannosylglycoprotein endo-beta-mannosidase (EC 3.2.1.152); exo-beta-glucosaminidase (EC 3.2.1.165)	GH	Glycoside Hydrolases	54	1.5E-67
gene1099	Chromosome	BS	GH92	mannosyl-oligosaccharide alpha-1,2-mannosidase (EC 3.2.1.113); mannosyl-oligosaccharide alpha-1,3-mannosidase (EC 3.2.1.-);	GH	Glycoside Hydrolases	65	1.5E-180
gene1100	Chromosome	BS	GH2	beta-galactosidase (EC 3.2.1.23) ; beta-mannosidase (EC 3.2.1.25); beta-glucuronidase (EC 3.2.1.31); alpha-L-arabinofuranosidase (EC 3.2.1.55); mannosylglycoprotein endo-beta-mannosidase (EC 3.2.1.152); exo-beta-glucosaminidase (EC 3.2.1.165)	GH	Glycoside Hydrolases	85	1.2E-105
gene1203	Chromosome	BS	GH2	beta-galactosidase (EC 3.2.1.23) ; beta-mannosidase (EC 3.2.1.25); beta-glucuronidase (EC 3.2.1.31); alpha-L-arabinofuranosidase (EC 3.2.1.55); mannosylglycoprotein endo-beta-mannosidase (EC 3.2.1.152); exo-beta-glucosaminidase (EC 3.2.1.165)	GH	Glycoside Hydrolases	94	1.6E-101
gene1204	Chromosome	BS	GH127	beta-L-arabinofuranosidase (EC 3.2.1.185); 3-C-carboxy-5-deoxy-L-xylose (aceric acid) hydrolase	GH	Glycoside Hydrolases	33	1.1E-38
gene1206	Chromosome	BS	GH125	exo-alpha-1,6-mannosidase (EC 3.2.1.-)	GH	Glycoside Hydrolases	82	1.4E-186
gene1214	Chromosome	BS	GH95	alpha-L-fucosidase (EC 3.2.1.51); alpha-1,2-L-fucosidase (EC 3.2.1.63); alpha-L-galactosidase (EC 3.2.1.-)	GH	Glycoside Hydrolases	54	2.0E-284
gene1226	Chromosome	BS	GH144	endo-beta-1,2-glucanase (EC 3.2.1.71).	GH	Glycoside Hydrolases	91	2.2E-190
gene1345	Chromosome	BS	GH20	beta-hexosaminidase (EC 3.2.1.52); lacto-N-biosidase (EC 3.2.1.140); beta-1,6-N-acetylglucosaminidase) (EC 3.2.1.-); beta-6-SO3-N-acetylglucosaminidase (EC 3.2.1.-)	GH	Glycoside Hydrolases	49	2.3E-94
gene1378	Chromosome	BS	GH105	unsaturated rhamnogalacturonyl hydrolase (EC 3.2.1.172); d-4,5-unsaturated beta-glucuronyl hydrolase (EC 3.2.1.-)	GH	Glycoside Hydrolases	40	3.4E-119
gene1379	Chromosome	BS	GH106	alpha-L-rhamnosidase (EC 3.2.1.40)	GH	Glycoside Hydrolases	96	8.3E-287
gene1381	Chromosome	BS	GH28	polygalacturonase (EC 3.2.1.15); alpha-L-rhamnosidase (EC 3.2.1.40); exo-polygalacturonase (EC 3.2.1.67); exo-polygalacturonosidase (EC 3.2.1.82); rhamnogalacturonase (EC 3.2.1.171); rhamnogalacturonan alpha-1,2-galacturonohydrolase (EC 3.2.1.173); endo-xylogalacturonan hydrolase (EC 3.2.1.-)	GH	Glycoside Hydrolases	81	7.5E-83
gene1386	Chromosome	BS	GH105	unsaturated rhamnogalacturonyl hydrolase (EC 3.2.1.172); d-4,5-unsaturated beta-glucuronyl hydrolase (EC 3.2.1.-)	GH	Glycoside Hydrolases	79	1.5E-91
gene1400	Chromosome	BS	GH2	beta-galactosidase (EC 3.2.1.23) ; beta-mannosidase (EC 3.2.1.25); beta-glucuronidase (EC 3.2.1.31); alpha-L-arabinofuranosidase (EC 3.2.1.55); mannosylglycoprotein endo-beta-mannosidase (EC 3.2.1.152); exo-beta-glucosaminidase (EC 3.2.1.165)	GH	Glycoside Hydrolases	73	7.7E-118
gene1402	Chromosome	BS	GH95	alpha-L-fucosidase (EC 3.2.1.51); alpha-1,2-L-fucosidase (EC 3.2.1.63); alpha-L-galactosidase (EC 3.2.1.-)	GH	Glycoside Hydrolases	48	1.7E-13
gene1510	Chromosome	BS	GH84	N-acetyl beta-glucosaminidase (EC 3.2.1.52); hyaluronidase (EC 3.2.1.35); [protein]-3-O-(GlcNAc)-L-Ser/Thr beta-N-acetylglucosaminidase (EC 3.2.1.169)	GH	Glycoside Hydrolases	34	1.1E-108
gene1566	Chromosome	BS	GH20	beta-hexosaminidase (EC 3.2.1.52); lacto-N-biosidase (EC 3.2.1.140); beta-1,6-N-acetylglucosaminidase) (EC 3.2.1.-); beta-6-SO3-N-acetylglucosaminidase (EC 3.2.1.-)	GH	Glycoside Hydrolases	49	7.3E-70
gene1567	Chromosome	BS	GH2	beta-galactosidase (EC 3.2.1.23) ; beta-mannosidase (EC 3.2.1.25); beta-glucuronidase (EC 3.2.1.31); alpha-L-arabinofuranosidase (EC 3.2.1.55); mannosylglycoprotein endo-beta-mannosidase (EC 3.2.1.152); exo-beta-glucosaminidase (EC 3.2.1.165)	GH	Glycoside Hydrolases	82	1.8E-120
gene1631	Chromosome	BS	GH97	glucoamylase (EC 3.2.1.3); alpha-glucosidase (EC 3.2.1.20); alpha-galactosidase (EC 3.2.1.22)	GH	Glycoside Hydrolases	97	2.4E-230
gene1635	Chromosome	BS	GH92	mannosyl-oligosaccharide alpha-1,2-mannosidase (EC 3.2.1.113); mannosyl-oligosaccharide alpha-1,3-mannosidase (EC 3.2.1.-);	GH	Glycoside Hydrolases	67	1.1E-185
gene1638	Chromosome	BS	GH92	mannosyl-oligosaccharide alpha-1,2-mannosidase (EC 3.2.1.113); mannosyl-oligosaccharide alpha-1,3-mannosidase (EC 3.2.1.-);	GH	Glycoside Hydrolases	66	4.5E-197
gene1643	Chromosome	BS	GH23	lysozyme type G (EC 3.2.1.17); peptidoglycan lyase (EC 4.2.2.n1) also known in the literature as peptidoglycan lytic transglycosylase; chitinase (EC 3.2.1.14)	GH	Glycoside Hydrolases	31	2.1E-25
gene1711	Chromosome	BS	GH105	unsaturated rhamnogalacturonyl hydrolase (EC 3.2.1.172); d-4,5-unsaturated beta-glucuronyl hydrolase (EC 3.2.1.-)	GH	Glycoside Hydrolases	86	2.8E-123
gene1718	Chromosome	BS	GH138	alpha-galacturonidase (EC 3.2.1.-)	GH	Glycoside Hydrolases	1	0
gene1719	Chromosome	BS	GH2	beta-galactosidase (EC 3.2.1.23) ; beta-mannosidase (EC 3.2.1.25); beta-glucuronidase (EC 3.2.1.31); alpha-L-arabinofuranosidase (EC 3.2.1.55); mannosylglycoprotein endo-beta-mannosidase (EC 3.2.1.152); exo-beta-glucosaminidase (EC 3.2.1.165)	GH	Glycoside Hydrolases	30	6.3E-77
gene1720	Chromosome	BS	GH2	beta-galactosidase (EC 3.2.1.23) ; beta-mannosidase (EC 3.2.1.25); beta-glucuronidase (EC 3.2.1.31); alpha-L-arabinofuranosidase (EC 3.2.1.55); mannosylglycoprotein endo-beta-mannosidase (EC 3.2.1.152); exo-beta-glucosaminidase (EC 3.2.1.165)	GH	Glycoside Hydrolases	83	1.7E-220
gene1721	Chromosome	BS	GH2	beta-galactosidase (EC 3.2.1.23) ; beta-mannosidase (EC 3.2.1.25); beta-glucuronidase (EC 3.2.1.31); alpha-L-arabinofuranosidase (EC 3.2.1.55); mannosylglycoprotein endo-beta-mannosidase (EC 3.2.1.152); exo-beta-glucosaminidase (EC 3.2.1.165)	GH	Glycoside Hydrolases	77	3.3E-122
gene1722	Chromosome	BS	GH106	alpha-L-rhamnosidase (EC 3.2.1.40)	GH	Glycoside Hydrolases	41	1.7E-245
gene1724	Chromosome	BS	GH139	alpha-2-O-methyl-L-fucosidase (EC 3.2.1.-)	GH	Glycoside Hydrolases	97	0
gene1725	Chromosome	BS	GH2	beta-galactosidase (EC 3.2.1.23) ; beta-mannosidase (EC 3.2.1.25); beta-glucuronidase (EC 3.2.1.31); alpha-L-arabinofuranosidase (EC 3.2.1.55); mannosylglycoprotein endo-beta-mannosidase (EC 3.2.1.152); exo-beta-glucosaminidase (EC 3.2.1.165)	GH	Glycoside Hydrolases	70	7.9E-93
gene1740	Chromosome	BS	GH43_18	GH43's subfamily	GH	Glycoside Hydrolases	71	3.2E-83
gene1741	Chromosome	BS	GH143	2-keto-3-deoxy-D-lyxo-heptulosaric acid-hydrolase (EC 3.2.1.-)	GH	Glycoside Hydrolases	50	1.1E-286
gene1742	Chromosome	BS	GH78	alpha-L-rhamnosidase (EC 3.2.1.40); rhamnogalacturonan alpha-L-rhamnohydrolase (EC 3.2.1.174)	GH	Glycoside Hydrolases	56	3.8E-157
gene1743	Chromosome	BS	GH28	polygalacturonase (EC 3.2.1.15); alpha-L-rhamnosidase (EC 3.2.1.40); exo-polygalacturonase (EC 3.2.1.67); exo-polygalacturonosidase (EC 3.2.1.82); rhamnogalacturonase (EC 3.2.1.171); rhamnogalacturonan alpha-1,2-galacturonohydrolase (EC 3.2.1.173); endo-xylogalacturonan hydrolase (EC 3.2.1.-)	GH	Glycoside Hydrolases	83	5.0E-94
gene1752	Chromosome	BS	GH141	alpha-L-fucosidase (EC 3.2.1.51)	GH	Glycoside Hydrolases	89	8.6E-203
gene1753	Chromosome	BS	GH31	alpha-glucosidase (EC 3.2.1.20); alpha-galactosidase (EC 3.2.1.22); alpha-mannosidase (EC 3.2.1.24); alpha-1,3-glucosidase (EC 3.2.1.84); sucrase-isomaltase (EC 3.2.1.48) (EC 3.2.1.10); alpha-xylosidase (EC 3.2.1.177); alpha-glucan lyase (EC 4.2.2.13); isomaltosyltransferase (EC 2.4.1.-); oligosaccharide alpha-1,4-glucosyltransferase (EC 2.4.1.161); sulfoquinovosidase (EC 3.2.1.-)	GH	Glycoside Hydrolases	58	3.2E-131
gene1758	Chromosome	BS	GH95	alpha-L-fucosidase (EC 3.2.1.51); alpha-1,2-L-fucosidase (EC 3.2.1.63); alpha-L-galactosidase (EC 3.2.1.-)	GH	Glycoside Hydrolases	89	3.2E-298
gene1759	Chromosome	BS	GH105	unsaturated rhamnogalacturonyl hydrolase (EC 3.2.1.172); d-4,5-unsaturated beta-glucuronyl hydrolase (EC 3.2.1.-)	GH	Glycoside Hydrolases	86	7.4E-124
gene1760	Chromosome	BS	GH140	endo-apiosidase (EC 3.2.1.-)	GH	Glycoside Hydrolases	89	7.2E-171
gene1761	Chromosome	BS	GH78	alpha-L-rhamnosidase (EC 3.2.1.40); rhamnogalacturonan alpha-L-rhamnohydrolase (EC 3.2.1.174)	GH	Glycoside Hydrolases	42	1.4E-164
gene1762	Chromosome	BS	GH127	beta-L-arabinofuranosidase (EC 3.2.1.185); 3-C-carboxy-5-deoxy-L-xylose (aceric acid) hydrolase	GH	Glycoside Hydrolases	80	1.6E-189
gene1763	Chromosome	BS	GH141	alpha-L-fucosidase (EC 3.2.1.51)	GH	Glycoside Hydrolases	89	2.1E-223
gene1764	Chromosome	BS	GH78	alpha-L-rhamnosidase (EC 3.2.1.40); rhamnogalacturonan alpha-L-rhamnohydrolase (EC 3.2.1.174)	GH	Glycoside Hydrolases	67	3.4E-113
gene1779	Chromosome	BS	GH95	alpha-L-fucosidase (EC 3.2.1.51); alpha-1,2-L-fucosidase (EC 3.2.1.63); alpha-L-galactosidase (EC 3.2.1.-)	GH	Glycoside Hydrolases	89	1.3E-288
gene1782	Chromosome	BS	GH28	polygalacturonase (EC 3.2.1.15); alpha-L-rhamnosidase (EC 3.2.1.40); exo-polygalacturonase (EC 3.2.1.67); exo-polygalacturonosidase (EC 3.2.1.82); rhamnogalacturonase (EC 3.2.1.171); rhamnogalacturonan alpha-1,2-galacturonohydrolase (EC 3.2.1.173); endo-xylogalacturonan hydrolase (EC 3.2.1.-)	GH	Glycoside Hydrolases	75	1.9E-100
gene1792	Chromosome	BS	GH43_10	GH43's subfamily	GH	Glycoside Hydrolases	49	2.2E-109
gene1795	Chromosome	BS	GH28	polygalacturonase (EC 3.2.1.15); alpha-L-rhamnosidase (EC 3.2.1.40); exo-polygalacturonase (EC 3.2.1.67); exo-polygalacturonosidase (EC 3.2.1.82); rhamnogalacturonase (EC 3.2.1.171); rhamnogalacturonan alpha-1,2-galacturonohydrolase (EC 3.2.1.173); endo-xylogalacturonan hydrolase (EC 3.2.1.-)	GH	Glycoside Hydrolases	77	8.6E-87
gene1844	Chromosome	BS	GH2	beta-galactosidase (EC 3.2.1.23) ; beta-mannosidase (EC 3.2.1.25); beta-glucuronidase (EC 3.2.1.31); alpha-L-arabinofuranosidase (EC 3.2.1.55); mannosylglycoprotein endo-beta-mannosidase (EC 3.2.1.152); exo-beta-glucosaminidase (EC 3.2.1.165)	GH	Glycoside Hydrolases	81	1.2E-208
gene1878	Chromosome	BS	GH43_34	GH43's subfamily	GH	Glycoside Hydrolases	87	2.3E-108
gene1879	Chromosome	BS	GH92	mannosyl-oligosaccharide alpha-1,2-mannosidase (EC 3.2.1.113); mannosyl-oligosaccharide alpha-1,3-mannosidase (EC 3.2.1.-);	GH	Glycoside Hydrolases	66	1.3E-185
gene1880	Chromosome	BS	GH92	mannosyl-oligosaccharide alpha-1,2-mannosidase (EC 3.2.1.113); mannosyl-oligosaccharide alpha-1,3-mannosidase (EC 3.2.1.-);	GH	Glycoside Hydrolases	64	2.0E-187
gene1887	Chromosome	BS	GH92	mannosyl-oligosaccharide alpha-1,2-mannosidase (EC 3.2.1.113); mannosyl-oligosaccharide alpha-1,3-mannosidase (EC 3.2.1.-);	GH	Glycoside Hydrolases	65	1.8E-177
gene1888	Chromosome	BS	GH78	alpha-L-rhamnosidase (EC 3.2.1.40); rhamnogalacturonan alpha-L-rhamnohydrolase (EC 3.2.1.174)	GH	Glycoside Hydrolases	55	1.4E-141
gene1889	Chromosome	BS	GH78	alpha-L-rhamnosidase (EC 3.2.1.40); rhamnogalacturonan alpha-L-rhamnohydrolase (EC 3.2.1.174)	GH	Glycoside Hydrolases	59	3.6E-147
gene1892	Chromosome	BS	GH51	endoglucanase (EC 3.2.1.4); endo-beta-1,4-xylanase (EC 3.2.1.8); beta-xylosidase (EC 3.2.1.37); alpha-L-arabinofuranosidase (EC 3.2.1.55)	GH	Glycoside Hydrolases	72	2.3E-103
gene1898	Chromosome	BS	GH133	amylo-alpha-1,6-glucosidase (EC 3.2.1.33);	GH	Glycoside Hydrolases	54	6.0E-105
gene1900	Chromosome	BS	GH57	alpha-amylase (EC 3.2.1.1); alpha-galactosidase (EC 3.2.1.22); amylopullulanase (EC 3.2.1.41); cyclomaltodextrinase (EC 3.2.1.54); branching enzyme (EC 2.4.1.18); 4-alpha-glucanotransferase (EC 2.4.1.25)	GH	Glycoside Hydrolases	66	1.6E-52
gene1938	Chromosome	BS	GH20	beta-hexosaminidase (EC 3.2.1.52); lacto-N-biosidase (EC 3.2.1.140); beta-1,6-N-acetylglucosaminidase) (EC 3.2.1.-); beta-6-SO3-N-acetylglucosaminidase (EC 3.2.1.-)	GH	Glycoside Hydrolases	45	3.1E-120
gene1944	Chromosome	BS	GH92	mannosyl-oligosaccharide alpha-1,2-mannosidase (EC 3.2.1.113); mannosyl-oligosaccharide alpha-1,3-mannosidase (EC 3.2.1.-);	GH	Glycoside Hydrolases	66	6.3E-173
gene1945	Chromosome	BS	GH97	glucoamylase (EC 3.2.1.3); alpha-glucosidase (EC 3.2.1.20); alpha-galactosidase (EC 3.2.1.22)	GH	Glycoside Hydrolases	97	4.4E-209
gene2070	Chromosome	BS	GH97	glucoamylase (EC 3.2.1.3); alpha-glucosidase (EC 3.2.1.20); alpha-galactosidase (EC 3.2.1.22)	GH	Glycoside Hydrolases	87	8.2E-178
gene2091	Chromosome	BS	GH23	lysozyme type G (EC 3.2.1.17); peptidoglycan lyase (EC 4.2.2.n1) also known in the literature as peptidoglycan lytic transglycosylase; chitinase (EC 3.2.1.14)	GH	Glycoside Hydrolases	42	2.2E-23
gene2105	Chromosome	BS	GH28	polygalacturonase (EC 3.2.1.15); alpha-L-rhamnosidase (EC 3.2.1.40); exo-polygalacturonase (EC 3.2.1.67); exo-polygalacturonosidase (EC 3.2.1.82); rhamnogalacturonase (EC 3.2.1.171); rhamnogalacturonan alpha-1,2-galacturonohydrolase (EC 3.2.1.173); endo-xylogalacturonan hydrolase (EC 3.2.1.-)	GH	Glycoside Hydrolases	78	1.5E-63
gene2111	Chromosome	BS	GH15	glucoamylase (EC 3.2.1.3); glucodextranase (EC 3.2.1.70); alpha,alpha-trehalase (EC 3.2.1.28); dextran dextrinase (EC 2.4.1.2)	GH	Glycoside Hydrolases	61	5.4E-78
gene2185	Chromosome	BS	GH97	glucoamylase (EC 3.2.1.3); alpha-glucosidase (EC 3.2.1.20); alpha-galactosidase (EC 3.2.1.22)	GH	Glycoside Hydrolases	96	1.9E-262
gene2264	Chromosome	BS	GH35	beta-galactosidase (EC 3.2.1.23); exo-beta-glucosaminidase (EC 3.2.1.165); exo-beta-1,4-galactanase (EC 3.2.1.-); beta-1,3-galactosidase (EC 3.2.1.-)	GH	Glycoside Hydrolases	40	2.9E-120
gene2265	Chromosome	BS	GH51	endoglucanase (EC 3.2.1.4); endo-beta-1,4-xylanase (EC 3.2.1.8); beta-xylosidase (EC 3.2.1.37); alpha-L-arabinofuranosidase (EC 3.2.1.55)	GH	Glycoside Hydrolases	70	6.0E-114
gene2266	Chromosome	BS	GH51	endoglucanase (EC 3.2.1.4); endo-beta-1,4-xylanase (EC 3.2.1.8); beta-xylosidase (EC 3.2.1.37); alpha-L-arabinofuranosidase (EC 3.2.1.55)	GH	Glycoside Hydrolases	96	3.8E-146
gene2267	Chromosome	BS	GH97	glucoamylase (EC 3.2.1.3); alpha-glucosidase (EC 3.2.1.20); alpha-galactosidase (EC 3.2.1.22)	GH	Glycoside Hydrolases	96	5.4E-178
gene2268	Chromosome	BS	GH51	endoglucanase (EC 3.2.1.4); endo-beta-1,4-xylanase (EC 3.2.1.8); beta-xylosidase (EC 3.2.1.37); alpha-L-arabinofuranosidase (EC 3.2.1.55)	GH	Glycoside Hydrolases	41	2.5E-104
gene2269	Chromosome	BS	GH127	beta-L-arabinofuranosidase (EC 3.2.1.185); 3-C-carboxy-5-deoxy-L-xylose (aceric acid) hydrolase	GH	Glycoside Hydrolases	79	4.2E-209
gene2270	Chromosome	BS	GH43_24	GH43's subfamily	GH	Glycoside Hydrolases	46	5.3E-105
gene2271	Chromosome	BS	GH154		GH		87	3.2E-107
gene2272	Chromosome	BS	GH43_24	GH43's subfamily	GH	Glycoside Hydrolases	74	7.4E-104
gene2273	Chromosome	BS	GH145	L-Rhalpha-alpha-1,4-GlcA-specific alpha-L-rhamnosidase (EC 3.2.1.-)	GH	Glycoside Hydrolases	68	4.0E-124
gene2274	Chromosome	BS	GH105	unsaturated rhamnogalacturonyl hydrolase (EC 3.2.1.172); d-4,5-unsaturated beta-glucuronyl hydrolase (EC 3.2.1.-)	GH	Glycoside Hydrolases	88	4.6E-83
gene2285	Chromosome	BS	GH43_24	GH43's subfamily	GH	Glycoside Hydrolases	43	4.3E-63
gene2286	Chromosome	BS	GH43_24	GH43's subfamily	GH	Glycoside Hydrolases	41	5.5E-89
gene2371	Chromosome	BS	GH92	mannosyl-oligosaccharide alpha-1,2-mannosidase (EC 3.2.1.113); mannosyl-oligosaccharide alpha-1,3-mannosidase (EC 3.2.1.-);	GH	Glycoside Hydrolases	67	2.0E-196
gene2380	Chromosome	BS	GH20	beta-hexosaminidase (EC 3.2.1.52); lacto-N-biosidase (EC 3.2.1.140); beta-1,6-N-acetylglucosaminidase) (EC 3.2.1.-); beta-6-SO3-N-acetylglucosaminidase (EC 3.2.1.-)	GH	Glycoside Hydrolases	45	1.6E-125
gene2381	Chromosome	BS	GH2	beta-galactosidase (EC 3.2.1.23) ; beta-mannosidase (EC 3.2.1.25); beta-glucuronidase (EC 3.2.1.31); alpha-L-arabinofuranosidase (EC 3.2.1.55); mannosylglycoprotein endo-beta-mannosidase (EC 3.2.1.152); exo-beta-glucosaminidase (EC 3.2.1.165)	GH	Glycoside Hydrolases	79	1.2E-118
gene2382	Chromosome	BS	GH146		GH		50	2.1E-201
gene2384	Chromosome	BS	GH130	beta-1,4-mannosylglucose phosphorylase (EC 2.4.1.281); beta-1,4-mannooligosaccharide phosphorylase (EC 2.4.1.319); beta-1,4-mannosyl-N-acetyl-glucosamine phosphorylase (EC 2.4.1.320); beta-1,2-mannobiose phosphorylase (EC 2.4.1.-); beta-1,2-oligomannan phosphorylase (EC 2.4.1.-); beta-1,2-mannosidase (EC 3.2.1.-)	GH	Glycoside Hydrolases	93	6.1E-97
gene2385	Chromosome	BS	GH92	mannosyl-oligosaccharide alpha-1,2-mannosidase (EC 3.2.1.113); mannosyl-oligosaccharide alpha-1,3-mannosidase (EC 3.2.1.-);	GH	Glycoside Hydrolases	65	2.7E-179
gene2386	Chromosome	BS	GH20	beta-hexosaminidase (EC 3.2.1.52); lacto-N-biosidase (EC 3.2.1.140); beta-1,6-N-acetylglucosaminidase) (EC 3.2.1.-); beta-6-SO3-N-acetylglucosaminidase (EC 3.2.1.-)	GH	Glycoside Hydrolases	51	2.2E-124
gene2397	Chromosome	BS	GH89	alpha-N-acetylglucosaminidase (EC 3.2.1.50)	GH	Glycoside Hydrolases	90	2.1E-234
gene2401	Chromosome	BS	GH89	alpha-N-acetylglucosaminidase (EC 3.2.1.50)	GH	Glycoside Hydrolases	89	1.2E-209
gene2495	Chromosome	BS	GH25	lysozyme (EC 3.2.1.17)	GH	Glycoside Hydrolases	59	2.4E-55
gene2505	Chromosome	BS	GH109	alpha-N-acetylgalactosaminidase (EC 3.2.1.49)	GH	Glycoside Hydrolases	36	7.4E-15
gene2506	Chromosome	BS	GH106	alpha-L-rhamnosidase (EC 3.2.1.40)	GH	Glycoside Hydrolases	65	1.2E-229
gene2515	Chromosome	BS	GH28	polygalacturonase (EC 3.2.1.15); alpha-L-rhamnosidase (EC 3.2.1.40); exo-polygalacturonase (EC 3.2.1.67); exo-polygalacturonosidase (EC 3.2.1.82); rhamnogalacturonase (EC 3.2.1.171); rhamnogalacturonan alpha-1,2-galacturonohydrolase (EC 3.2.1.173); endo-xylogalacturonan hydrolase (EC 3.2.1.-)	GH	Glycoside Hydrolases	80	5.0E-82
gene2584	Chromosome	BS	GH33	sialidase or neuraminidase (EC 3.2.1.18); trans-sialidase (EC 2.4.1.-); 2-keto-3-deoxynononic acid hydrolase (EC 3.2.1.-); anhydrosialidase (EC 4.2.2.15); 3-deoxy-D-manno-octulosonic-acid hydrolase (EC 3.2.1.-)	GH	Glycoside Hydrolases	60	3.6E-94
gene2585	Chromosome	BS	GH20	beta-hexosaminidase (EC 3.2.1.52); lacto-N-biosidase (EC 3.2.1.140); beta-1,6-N-acetylglucosaminidase) (EC 3.2.1.-); beta-6-SO3-N-acetylglucosaminidase (EC 3.2.1.-)	GH	Glycoside Hydrolases	41	8.7E-60
gene2822	Chromosome	BS	GH105	unsaturated rhamnogalacturonyl hydrolase (EC 3.2.1.172); d-4,5-unsaturated beta-glucuronyl hydrolase (EC 3.2.1.-)	GH	Glycoside Hydrolases	85	1.7E-81
gene2823	Chromosome	BS	GH76	alpha-1,6-mannanase (EC 3.2.1.101)	GH	Glycoside Hydrolases	32	5.3E-27
gene2826	Chromosome	BS	GH154		GH		52	1.8E-95
gene2827	Chromosome	BS	GH105	unsaturated rhamnogalacturonyl hydrolase (EC 3.2.1.172); d-4,5-unsaturated beta-glucuronyl hydrolase (EC 3.2.1.-)	GH	Glycoside Hydrolases	46	2.9E-79
gene2906	Chromosome	BS	GH31	alpha-glucosidase (EC 3.2.1.20); alpha-galactosidase (EC 3.2.1.22); alpha-mannosidase (EC 3.2.1.24); alpha-1,3-glucosidase (EC 3.2.1.84); sucrase-isomaltase (EC 3.2.1.48) (EC 3.2.1.10); alpha-xylosidase (EC 3.2.1.177); alpha-glucan lyase (EC 4.2.2.13); isomaltosyltransferase (EC 2.4.1.-); oligosaccharide alpha-1,4-glucosyltransferase (EC 2.4.1.161); sulfoquinovosidase (EC 3.2.1.-)	GH	Glycoside Hydrolases	72	5.5E-84
gene2908	Chromosome	BS	GH110	alpha-galactosidase (EC 3.2.1.22); alpha-1,3-galactosidase (EC 3.2.1.-)	GH	Glycoside Hydrolases	96	7.7E-230
gene2922	Chromosome	BS	GH140	endo-apiosidase (EC 3.2.1.-)	GH	Glycoside Hydrolases	88	2.0E-170
gene3008	Chromosome	BS	GH2	beta-galactosidase (EC 3.2.1.23) ; beta-mannosidase (EC 3.2.1.25); beta-glucuronidase (EC 3.2.1.31); alpha-L-arabinofuranosidase (EC 3.2.1.55); mannosylglycoprotein endo-beta-mannosidase (EC 3.2.1.152); exo-beta-glucosaminidase (EC 3.2.1.165)	GH	Glycoside Hydrolases	82	1.8E-219
gene3059	Chromosome	BS	GH24	lysozyme (EC 3.2.1.17)	GH	Glycoside Hydrolases	89	5.9E-45
gene3103	Chromosome	BS	GH13_8	GH13's subfamily	GH	Glycoside Hydrolases	44	1.1E-148
gene3108	Chromosome	BS	GH13_38	GH13's subfamily	GH	Glycoside Hydrolases	65	1.9E-184
gene3163	Chromosome	BS	GH105	unsaturated rhamnogalacturonyl hydrolase (EC 3.2.1.172); d-4,5-unsaturated beta-glucuronyl hydrolase (EC 3.2.1.-)	GH	Glycoside Hydrolases	67	4.9E-73
gene3178	Chromosome	BS	GH29	alpha-L-fucosidase (EC 3.2.1.51); alpha-1,3/1,4-L-fucosidase (EC 3.2.1.111)	GH	Glycoside Hydrolases	57	4.0E-90
gene3647	Chromosome	BS	GH66	cycloisomaltooligosaccharide glucanotransferase (EC 2.4.1.248); dextranase (EC 3.2.1.11).	GH	Glycoside Hydrolases	36	5.2E-16
gene3742	Chromosome	BS	GH43_12	GH43's subfamily	GH	Glycoside Hydrolases	52	8.1E-116
gene3792	Chromosome	BS	GH73	lysozyme (EC 3.2.1.17); mannosyl-glycoprotein endo-beta-N-acetylglucosaminidase (EC 3.2.1.96); peptidoglycan hydrolase with endo-beta-N-acetylglucosaminidase specificity (EC 3.2.1.-)	GH	Glycoside Hydrolases	43	4.6E-37
gene3925	Chromosome	BS	GH29	alpha-L-fucosidase (EC 3.2.1.51); alpha-1,3/1,4-L-fucosidase (EC 3.2.1.111)	GH	Glycoside Hydrolases	54	3.9E-82
gene3926	Chromosome	BS	GH2	beta-galactosidase (EC 3.2.1.23) ; beta-mannosidase (EC 3.2.1.25); beta-glucuronidase (EC 3.2.1.31); alpha-L-arabinofuranosidase (EC 3.2.1.55); mannosylglycoprotein endo-beta-mannosidase (EC 3.2.1.152); exo-beta-glucosaminidase (EC 3.2.1.165)	GH	Glycoside Hydrolases	65	3.4E-96
gene3927	Chromosome	BS	GH95	alpha-L-fucosidase (EC 3.2.1.51); alpha-1,2-L-fucosidase (EC 3.2.1.63); alpha-L-galactosidase (EC 3.2.1.-)	GH	Glycoside Hydrolases	90	1.0E-277
gene3944	Chromosome	BS	GH2	beta-galactosidase (EC 3.2.1.23) ; beta-mannosidase (EC 3.2.1.25); beta-glucuronidase (EC 3.2.1.31); alpha-L-arabinofuranosidase (EC 3.2.1.55); mannosylglycoprotein endo-beta-mannosidase (EC 3.2.1.152); exo-beta-glucosaminidase (EC 3.2.1.165)	GH	Glycoside Hydrolases	83	2.6E-216
gene3945	Chromosome	BS	GH20	beta-hexosaminidase (EC 3.2.1.52); lacto-N-biosidase (EC 3.2.1.140); beta-1,6-N-acetylglucosaminidase) (EC 3.2.1.-); beta-6-SO3-N-acetylglucosaminidase (EC 3.2.1.-)	GH	Glycoside Hydrolases	46	9.5E-111
gene3952	Chromosome	BS	GH43_2	GH43's subfamily	GH	Glycoside Hydrolases	83	1.6E-116
gene3953	Chromosome	BS	GH43_2	GH43's subfamily	GH	Glycoside Hydrolases	88	1.8E-123
gene3965	Chromosome	BS	GH13_14	GH13's subfamily	GH	Glycoside Hydrolases	49	2.3E-119
gene4015	Chromosome	BS	GH13	alpha-amylase (EC 3.2.1.1); pullulanase (EC 3.2.1.41); cyclomaltodextrin glucanotransferase (EC 2.4.1.19); cyclomaltodextrinase (EC 3.2.1.54); trehalose-6-phosphate hydrolase (EC 3.2.1.93); oligo-alpha-glucosidase (EC 3.2.1.10); maltogenic amylase (EC 3.2.1.133); neopullulanase (EC 3.2.1.135); alpha-glucosidase (EC 3.2.1.20); maltotetraose-forming alpha-amylase (EC 3.2.1.60); isoamylase (EC 3.2.1…	GH	Glycoside Hydrolases	53	2.1E-61
gene4019	Chromosome	BS	GH13	alpha-amylase (EC 3.2.1.1); pullulanase (EC 3.2.1.41); cyclomaltodextrin glucanotransferase (EC 2.4.1.19); cyclomaltodextrinase (EC 3.2.1.54); trehalose-6-phosphate hydrolase (EC 3.2.1.93); oligo-alpha-glucosidase (EC 3.2.1.10); maltogenic amylase (EC 3.2.1.133); neopullulanase (EC 3.2.1.135); alpha-glucosidase (EC 3.2.1.20); maltotetraose-forming alpha-amylase (EC 3.2.1.60); isoamylase (EC 3.2.1…	GH	Glycoside Hydrolases	34	1.7E-42
gene4027	Chromosome	BS	GH65	alpha,alpha-trehalase (EC 3.2.1.28); maltose phosphorylase (EC 2.4.1.8); trehalose phosphorylase (EC 2.4.1.64); kojibiose phosphorylase (EC 2.4.1.230); trehalose-6-phosphate phosphorylase (EC 2.4.1.216); nigerose phosphorylase (EC 2.4.1.279); 3-O-alpha-glucopyranosyl-L-rhamnose phosphorylase (EC 2.4.1.282); 2-O-alpha-glucopyranosylglycerol: phosphate beta-glucosyltransferase (EC 2.4.1.-); alpha-g…	GH	Glycoside Hydrolases	49	4.9E-134
gene4070	Chromosome	BS	GH36	alpha-galactosidase (EC 3.2.1.22); alpha-N-acetylgalactosaminidase (EC 3.2.1.49); stachyose synthase (EC 2.4.1.67); raffinose synthase (EC 2.4.1.82)	GH	Glycoside Hydrolases	94	8.3E-212
gene4072	Chromosome	BS	GH42	beta-galactosidase (EC 3.2.1.23); alpha-L-arabinopyranosidase (EC 3.2.1.-)	GH	Glycoside Hydrolases	32	1.3E-13
gene4073	Chromosome	BS	GH42	beta-galactosidase (EC 3.2.1.23); alpha-L-arabinopyranosidase (EC 3.2.1.-)	GH	Glycoside Hydrolases	30	6.2E-12
gene4074	Chromosome	BS	GH42	beta-galactosidase (EC 3.2.1.23); alpha-L-arabinopyranosidase (EC 3.2.1.-)	GH	Glycoside Hydrolases	31	4.7E-10
gene4081	Chromosome	BS	GH164		GH		1	0
gene4089	Chromosome	BS	GH32	invertase (EC 3.2.1.26); endo-inulinase (EC 3.2.1.7); beta-2,6-fructan 6-levanbiohydrolase (EC 3.2.1.64); endo-levanase (EC 3.2.1.65); exo-inulinase (EC 3.2.1.80); fructan beta-(2,1)-fructosidase/1-exohydrolase (EC 3.2.1.153); fructan beta-(2,6)-fructosidase/6-exohydrolase (EC 3.2.1.154); sucrose:sucrose 1-fructosyltransferase (EC 2.4.1.99); fructan:fructan 1-fructosyltransferase (EC 2.4.1.100); …	GH	Glycoside Hydrolases	49	6.1E-102
gene4092	Chromosome	BS	GH32	invertase (EC 3.2.1.26); endo-inulinase (EC 3.2.1.7); beta-2,6-fructan 6-levanbiohydrolase (EC 3.2.1.64); endo-levanase (EC 3.2.1.65); exo-inulinase (EC 3.2.1.80); fructan beta-(2,1)-fructosidase/1-exohydrolase (EC 3.2.1.153); fructan beta-(2,6)-fructosidase/6-exohydrolase (EC 3.2.1.154); sucrose:sucrose 1-fructosyltransferase (EC 2.4.1.99); fructan:fructan 1-fructosyltransferase (EC 2.4.1.100); …	GH	Glycoside Hydrolases	56	2.4E-37
gene4118	Chromosome	BS	GH20	beta-hexosaminidase (EC 3.2.1.52); lacto-N-biosidase (EC 3.2.1.140); beta-1,6-N-acetylglucosaminidase) (EC 3.2.1.-); beta-6-SO3-N-acetylglucosaminidase (EC 3.2.1.-)	GH	Glycoside Hydrolases	45	1.3E-124
gene4120	Chromosome	BS	GH89	alpha-N-acetylglucosaminidase (EC 3.2.1.50)	GH	Glycoside Hydrolases	88	5.3E-228
gene0010	Chromosome	BS	GT2_Glycos_transf_2		GT		50	2.2E-26
gene0054	Chromosome	BS	GT41	UDP-GlcNAc: peptide beta-N-acetylglucosaminyltransferase (EC 2.4.1.255); UDP-Glc: peptide N-beta-glucosyltransferase (EC 2.4.1.-)	GT	Glycosyl Transferases	33	6.3E-25
gene0224	Chromosome	BS	GT4	sucrose synthase (EC 2.4.1.13); sucrose-phosphate synthase (EC 2.4.1.14); alpha-glucosyltransferase (EC 2.4.1.52); lipopolysaccharide N-acetylglucosaminyltransferase (EC 2.4.1.56); phosphatidylinositol alpha-mannosyltransferase (EC 2.4.1.57); GDP-Man: Man1GlcNAc2-PP-dolichol alpha-1,3-mannosyltransferase (EC 2.4.1.132); GDP-Man: Man3GlcNAc2-PP-dolichol/Man4GlcNAc2-PP-dolichol alpha-1,2-mannosyltr…	GT	Glycosyl Transferases	42	5.0E-31
gene0227	Chromosome	BS	GT2_Glycos_transf_2		GT		52	1.9E-37
gene0228	Chromosome	BS	GT4	sucrose synthase (EC 2.4.1.13); sucrose-phosphate synthase (EC 2.4.1.14); alpha-glucosyltransferase (EC 2.4.1.52); lipopolysaccharide N-acetylglucosaminyltransferase (EC 2.4.1.56); phosphatidylinositol alpha-mannosyltransferase (EC 2.4.1.57); GDP-Man: Man1GlcNAc2-PP-dolichol alpha-1,3-mannosyltransferase (EC 2.4.1.132); GDP-Man: Man3GlcNAc2-PP-dolichol/Man4GlcNAc2-PP-dolichol alpha-1,2-mannosyltr…	GT	Glycosyl Transferases	33	1.1E-17
gene0231	Chromosome	BS	GT2_Glycos_transf_2		GT		47	2.2E-6
gene0238	Chromosome	BS	GT2_Glycos_transf_2		GT		47	1.1E-8
gene0340	Chromosome	BS	GT41	UDP-GlcNAc: peptide beta-N-acetylglucosaminyltransferase (EC 2.4.1.255); UDP-Glc: peptide N-beta-glucosyltransferase (EC 2.4.1.-)	GT	Glycosyl Transferases	39	1.0E-12
gene0449	Chromosome	BS	GT30	CMP-beta-KDO: alpha-3-deoxy-D-manno-octulosonic-acid (KDO) transferase (EC 2.4.99.-).	GT	Glycosyl Transferases	40	2.3E-49
gene0493	Chromosome	BS	GT2_Glycos_transf_2		GT		39	1.8E-33
gene0664	Chromosome	BS	GT41	UDP-GlcNAc: peptide beta-N-acetylglucosaminyltransferase (EC 2.4.1.255); UDP-Glc: peptide N-beta-glucosyltransferase (EC 2.4.1.-)	GT	Glycosyl Transferases	32	5.3E-6
gene0688	Chromosome	BS	GT41	UDP-GlcNAc: peptide beta-N-acetylglucosaminyltransferase (EC 2.4.1.255); UDP-Glc: peptide N-beta-glucosyltransferase (EC 2.4.1.-)	GT	Glycosyl Transferases	35	4.8E-7
gene0699	Chromosome	BS	GT2_Glycos_transf_2		GT		35	1.2E-30
gene0700	Chromosome	BS	GT14	beta-1,3-galactosyl-O-glycosyl-glycoprotein beta-1,6-N-acetylglucosaminyltransferase (EC 2.4.1.102); N-acetyllactosaminide beta-1,6-N-acetylglucosaminyltransferase (EC 2.4.1.150); protein O-beta-xylosyltransferase (EC 2.4.2.26); UDP-GlcA:arabinogalactan beta-glucuronosyltransferase (EC 2.4.1.-)	GT	Glycosyl Transferases	82	8.9E-47
gene0701	Chromosome	BS	GT2_Glycos_transf_2		GT		57	2.3E-20
gene0702	Chromosome	BS	GT4	sucrose synthase (EC 2.4.1.13); sucrose-phosphate synthase (EC 2.4.1.14); alpha-glucosyltransferase (EC 2.4.1.52); lipopolysaccharide N-acetylglucosaminyltransferase (EC 2.4.1.56); phosphatidylinositol alpha-mannosyltransferase (EC 2.4.1.57); GDP-Man: Man1GlcNAc2-PP-dolichol alpha-1,3-mannosyltransferase (EC 2.4.1.132); GDP-Man: Man3GlcNAc2-PP-dolichol/Man4GlcNAc2-PP-dolichol alpha-1,2-mannosyltr…	GT	Glycosyl Transferases	38	4.2E-30
gene0705	Chromosome	BS	GT4	sucrose synthase (EC 2.4.1.13); sucrose-phosphate synthase (EC 2.4.1.14); alpha-glucosyltransferase (EC 2.4.1.52); lipopolysaccharide N-acetylglucosaminyltransferase (EC 2.4.1.56); phosphatidylinositol alpha-mannosyltransferase (EC 2.4.1.57); GDP-Man: Man1GlcNAc2-PP-dolichol alpha-1,3-mannosyltransferase (EC 2.4.1.132); GDP-Man: Man3GlcNAc2-PP-dolichol/Man4GlcNAc2-PP-dolichol alpha-1,2-mannosyltr…	GT	Glycosyl Transferases	32	6.6E-25
gene0706	Chromosome	BS	GT2_Glycos_transf_2		GT		51	7.5E-26
gene0967	Chromosome	BS	GT2_Glyco_tranf_2_3		GT		56	3.4E-19
gene1013	Chromosome	BS	GT9	lipopolysaccharide N-acetylglucosaminyltransferase (EC 2.4.1.56); heptosyltransferase (EC 2.4.-.-).	GT	Glycosyl Transferases	73	1.0E-33
gene1015	Chromosome	BS	GT4	sucrose synthase (EC 2.4.1.13); sucrose-phosphate synthase (EC 2.4.1.14); alpha-glucosyltransferase (EC 2.4.1.52); lipopolysaccharide N-acetylglucosaminyltransferase (EC 2.4.1.56); phosphatidylinositol alpha-mannosyltransferase (EC 2.4.1.57); GDP-Man: Man1GlcNAc2-PP-dolichol alpha-1,3-mannosyltransferase (EC 2.4.1.132); GDP-Man: Man3GlcNAc2-PP-dolichol/Man4GlcNAc2-PP-dolichol alpha-1,2-mannosyltr…	GT	Glycosyl Transferases	39	9.0E-26
gene1017	Chromosome	BS	GT2_Glycos_transf_2		GT		52	1.9E-22
gene1018	Chromosome	BS	GT87	polyprenol-P-Man: alpha-1,2-mannosyltransferase (EC 2.4.1.-)	GT	Glycosyl Transferases	57	7.5E-6
gene1022	Chromosome	BS	GT2_Glycos_transf_2		GT		49	8.7E-36
gene1026	Chromosome	BS	GT2_Glycos_transf_2		GT		46	1.8E-34
gene1027	Chromosome	BS	GT2_Glycos_transf_2		GT		43	2.2E-18
gene1030	Chromosome	BS	GT11	GDP-L-Fuc: galactoside alpha-1,2-L-fucosyltransferase (EC 2.4.1.69); GDP-L-Fuc: beta-LacNac alpha-1,3-L-fucosyltransferase (EC 2.4.1.-)	GT	Glycosyl Transferases	94	5.9E-24
gene1031	Chromosome	BS	GT2_Glycos_transf_2		GT		47	2.4E-22
gene1032	Chromosome	BS	GT2_Glycos_transf_2		GT		43	4.3E-27
gene1136	Chromosome	BS	GT28	1,2-diacylglycerol 3-beta-galactosyltransferase (EC 2.4.1.46); 1,2-diacylglycerol 3-beta-glucosyltransferase (EC 2.4.1.157); UDP-GlcNAc: Und-PP-MurAc-pentapeptide beta-N-acetylglucosaminyltransferase (EC 2.4.1.227); digalactosyldiacylglycerol synthase (EC 2.4.1.241)	GT	Glycosyl Transferases	43	1.1E-47
gene1249	Chromosome	BS	GT2_Glyco_tranf_2_3		GT		38	2.0E-12
gene1298	Chromosome	BS	GT2_Glycos_transf_2		GT		50	1.2E-26
gene1446	Chromosome	BS	GT2_Glycos_transf_2		GT		32	2.7E-19
gene1591	Chromosome	BS	GT41	UDP-GlcNAc: peptide beta-N-acetylglucosaminyltransferase (EC 2.4.1.255); UDP-Glc: peptide N-beta-glucosyltransferase (EC 2.4.1.-)	GT	Glycosyl Transferases	55	1.8E-7
gene1648	Chromosome	BS	GT19	lipid-A-disaccharide synthase (EC 2.4.1.182).	GT	Glycosyl Transferases	94	5.3E-115
gene1899	Chromosome	BS	GT4	sucrose synthase (EC 2.4.1.13); sucrose-phosphate synthase (EC 2.4.1.14); alpha-glucosyltransferase (EC 2.4.1.52); lipopolysaccharide N-acetylglucosaminyltransferase (EC 2.4.1.56); phosphatidylinositol alpha-mannosyltransferase (EC 2.4.1.57); GDP-Man: Man1GlcNAc2-PP-dolichol alpha-1,3-mannosyltransferase (EC 2.4.1.132); GDP-Man: Man3GlcNAc2-PP-dolichol/Man4GlcNAc2-PP-dolichol alpha-1,2-mannosyltr…	GT	Glycosyl Transferases	35	2.0E-34
gene1902	Chromosome	BS	GT5	UDP-Glc: glycogen glucosyltransferase (EC 2.4.1.11); ADP-Glc: starch glucosyltransferase (EC 2.4.1.21); NDP-Glc: starch glucosyltransferase (EC 2.4.1.242); UDP-Glc: alpha-1,3-glucan synthase (EC 2.4.1.183) UDP-Glc: alpha-1,4-glucan synthase (EC 2.4.1.-)	GT	Glycosyl Transferases	86	2.5E-47
gene1991	Chromosome	BS	GT4	sucrose synthase (EC 2.4.1.13); sucrose-phosphate synthase (EC 2.4.1.14); alpha-glucosyltransferase (EC 2.4.1.52); lipopolysaccharide N-acetylglucosaminyltransferase (EC 2.4.1.56); phosphatidylinositol alpha-mannosyltransferase (EC 2.4.1.57); GDP-Man: Man1GlcNAc2-PP-dolichol alpha-1,3-mannosyltransferase (EC 2.4.1.132); GDP-Man: Man3GlcNAc2-PP-dolichol/Man4GlcNAc2-PP-dolichol alpha-1,2-mannosyltr…	GT	Glycosyl Transferases	42	3.0E-35
gene1996	Chromosome	BS	GT4	sucrose synthase (EC 2.4.1.13); sucrose-phosphate synthase (EC 2.4.1.14); alpha-glucosyltransferase (EC 2.4.1.52); lipopolysaccharide N-acetylglucosaminyltransferase (EC 2.4.1.56); phosphatidylinositol alpha-mannosyltransferase (EC 2.4.1.57); GDP-Man: Man1GlcNAc2-PP-dolichol alpha-1,3-mannosyltransferase (EC 2.4.1.132); GDP-Man: Man3GlcNAc2-PP-dolichol/Man4GlcNAc2-PP-dolichol alpha-1,2-mannosyltr…	GT	Glycosyl Transferases	39	6.3E-9
gene2110	Chromosome	BS	GT20	alpha,alpha-trehalose-phosphate synthase [UDP-forming] (EC 2.4.1.15); Glucosylglycerol-phosphate synthase (EC 2.4.1.213); trehalose-6-P phosphatase (EC 3.1.3.12); [retaining] GDP-valeniol: validamine 7-phosphate valeniolyltransferase (EC 2.-.-.-)	GT	Glycosyl Transferases	61	6.1E-176
gene2176	Chromosome	BS	GT2_Glycos_transf_2		GT		51	9.4E-34
gene2484	Chromosome	BS	GT2_Glycos_transf_2		GT		67	1.3E-31
gene2562	Chromosome	BS	GT41	UDP-GlcNAc: peptide beta-N-acetylglucosaminyltransferase (EC 2.4.1.255); UDP-Glc: peptide N-beta-glucosyltransferase (EC 2.4.1.-)	GT	Glycosyl Transferases	35	6.0E-43
gene2670	Chromosome	BS	GT4	sucrose synthase (EC 2.4.1.13); sucrose-phosphate synthase (EC 2.4.1.14); alpha-glucosyltransferase (EC 2.4.1.52); lipopolysaccharide N-acetylglucosaminyltransferase (EC 2.4.1.56); phosphatidylinositol alpha-mannosyltransferase (EC 2.4.1.57); GDP-Man: Man1GlcNAc2-PP-dolichol alpha-1,3-mannosyltransferase (EC 2.4.1.132); GDP-Man: Man3GlcNAc2-PP-dolichol/Man4GlcNAc2-PP-dolichol alpha-1,2-mannosyltr…	GT	Glycosyl Transferases	37	1.6E-9
gene2672	Chromosome	BS	GT2_Glycos_transf_2		GT		63	1.7E-23
gene2760	Chromosome	BS	GT13	alpha-1,3-mannosyl-glycoprotein beta-1,2-N-acetylglucosaminyltransferase (EC 2.4.1.101)	GT	Glycosyl Transferases	42	7.6E-7
gene2765	Chromosome	BS	GT4	sucrose synthase (EC 2.4.1.13); sucrose-phosphate synthase (EC 2.4.1.14); alpha-glucosyltransferase (EC 2.4.1.52); lipopolysaccharide N-acetylglucosaminyltransferase (EC 2.4.1.56); phosphatidylinositol alpha-mannosyltransferase (EC 2.4.1.57); GDP-Man: Man1GlcNAc2-PP-dolichol alpha-1,3-mannosyltransferase (EC 2.4.1.132); GDP-Man: Man3GlcNAc2-PP-dolichol/Man4GlcNAc2-PP-dolichol alpha-1,2-mannosyltr…	GT	Glycosyl Transferases	35	2.1E-23
gene2767	Chromosome	BS	GT4	sucrose synthase (EC 2.4.1.13); sucrose-phosphate synthase (EC 2.4.1.14); alpha-glucosyltransferase (EC 2.4.1.52); lipopolysaccharide N-acetylglucosaminyltransferase (EC 2.4.1.56); phosphatidylinositol alpha-mannosyltransferase (EC 2.4.1.57); GDP-Man: Man1GlcNAc2-PP-dolichol alpha-1,3-mannosyltransferase (EC 2.4.1.132); GDP-Man: Man3GlcNAc2-PP-dolichol/Man4GlcNAc2-PP-dolichol alpha-1,2-mannosyltr…	GT	Glycosyl Transferases	36	1.3E-13
gene2770	Chromosome	BS	GT4	sucrose synthase (EC 2.4.1.13); sucrose-phosphate synthase (EC 2.4.1.14); alpha-glucosyltransferase (EC 2.4.1.52); lipopolysaccharide N-acetylglucosaminyltransferase (EC 2.4.1.56); phosphatidylinositol alpha-mannosyltransferase (EC 2.4.1.57); GDP-Man: Man1GlcNAc2-PP-dolichol alpha-1,3-mannosyltransferase (EC 2.4.1.132); GDP-Man: Man3GlcNAc2-PP-dolichol/Man4GlcNAc2-PP-dolichol alpha-1,2-mannosyltr…	GT	Glycosyl Transferases	37	4.1E-7
gene2925	Chromosome	BS	GT2_Glycos_transf_2		GT		55	4.0E-20
gene2938	Chromosome	BS	GT51	murein polymerase (EC 2.4.1.129).	GT	Glycosyl Transferases	70	2.8E-54
gene2952	Chromosome	BS	GT2_Glyco_tranf_2_3		GT		54	4.4E-21
gene2955	Chromosome	BS	GT2_Glycos_transf_2		GT		45	3.7E-20
gene2956	Chromosome	BS	GT32	alpha-1,6-mannosyltransferase (EC 2.4.1.-); alpha-1,4-N-acetylglucosaminyltransferase (EC 2.4.1.-); alpha-1,4-N-acetylgalactosaminyltransferase (EC 2.4.1.-);	GT	Glycosyl Transferases	31	2.1E-23
gene2959	Chromosome	BS	GT94	GDP-Man: GlcA-beta-1,2-Man-alpha-1,3-Glc-beta-1,4-Glc-alpha-1-PP-undecaprenol beta-1,4-mannosyltransferase (2.4.1.251)	GT	Glycosyl Transferases	73	5.2E-14
gene2969	Chromosome	BS	GT4	sucrose synthase (EC 2.4.1.13); sucrose-phosphate synthase (EC 2.4.1.14); alpha-glucosyltransferase (EC 2.4.1.52); lipopolysaccharide N-acetylglucosaminyltransferase (EC 2.4.1.56); phosphatidylinositol alpha-mannosyltransferase (EC 2.4.1.57); GDP-Man: Man1GlcNAc2-PP-dolichol alpha-1,3-mannosyltransferase (EC 2.4.1.132); GDP-Man: Man3GlcNAc2-PP-dolichol/Man4GlcNAc2-PP-dolichol alpha-1,2-mannosyltr…	GT	Glycosyl Transferases	39	1.6E-29
gene2970	Chromosome	BS	GT2_Glyco_tranf_2_3		GT		52	1.4E-27
gene2971	Chromosome	BS	GT2_Glycos_transf_2		GT		57	1.3E-20
gene3017	Chromosome	BS	GT2_Glycos_transf_2		GT		46	1.2E-25
gene3179	Chromosome	BS	GT4	sucrose synthase (EC 2.4.1.13); sucrose-phosphate synthase (EC 2.4.1.14); alpha-glucosyltransferase (EC 2.4.1.52); lipopolysaccharide N-acetylglucosaminyltransferase (EC 2.4.1.56); phosphatidylinositol alpha-mannosyltransferase (EC 2.4.1.57); GDP-Man: Man1GlcNAc2-PP-dolichol alpha-1,3-mannosyltransferase (EC 2.4.1.132); GDP-Man: Man3GlcNAc2-PP-dolichol/Man4GlcNAc2-PP-dolichol alpha-1,2-mannosyltr…	GT	Glycosyl Transferases	39	1.9E-26
gene3185	Chromosome	BS	GT2_Glycos_transf_2		GT		60	4.1E-21
gene3186	Chromosome	BS	GT4	sucrose synthase (EC 2.4.1.13); sucrose-phosphate synthase (EC 2.4.1.14); alpha-glucosyltransferase (EC 2.4.1.52); lipopolysaccharide N-acetylglucosaminyltransferase (EC 2.4.1.56); phosphatidylinositol alpha-mannosyltransferase (EC 2.4.1.57); GDP-Man: Man1GlcNAc2-PP-dolichol alpha-1,3-mannosyltransferase (EC 2.4.1.132); GDP-Man: Man3GlcNAc2-PP-dolichol/Man4GlcNAc2-PP-dolichol alpha-1,2-mannosyltr…	GT	Glycosyl Transferases	39	4.3E-42
gene3188	Chromosome	BS	GT4	sucrose synthase (EC 2.4.1.13); sucrose-phosphate synthase (EC 2.4.1.14); alpha-glucosyltransferase (EC 2.4.1.52); lipopolysaccharide N-acetylglucosaminyltransferase (EC 2.4.1.56); phosphatidylinositol alpha-mannosyltransferase (EC 2.4.1.57); GDP-Man: Man1GlcNAc2-PP-dolichol alpha-1,3-mannosyltransferase (EC 2.4.1.132); GDP-Man: Man3GlcNAc2-PP-dolichol/Man4GlcNAc2-PP-dolichol alpha-1,2-mannosyltr…	GT	Glycosyl Transferases	35	1.8E-27
gene3270	Chromosome	BS	GT41	UDP-GlcNAc: peptide beta-N-acetylglucosaminyltransferase (EC 2.4.1.255); UDP-Glc: peptide N-beta-glucosyltransferase (EC 2.4.1.-)	GT	Glycosyl Transferases	35	1.9E-10
gene3276	Chromosome	BS	GT41	UDP-GlcNAc: peptide beta-N-acetylglucosaminyltransferase (EC 2.4.1.255); UDP-Glc: peptide N-beta-glucosyltransferase (EC 2.4.1.-)	GT	Glycosyl Transferases	32	1.7E-9
gene3474	Chromosome	BS	GT35	glycogen or starch phosphorylase (EC 2.4.1.1).	GT	Glycosyl Transferases	53	1.1E-130
gene3475	Chromosome	BS	GT3	glycogen synthase (EC 2.4.1.11).	GT	Glycosyl Transferases	61	5.5E-207
gene3544	Chromosome	BS	GT4	sucrose synthase (EC 2.4.1.13); sucrose-phosphate synthase (EC 2.4.1.14); alpha-glucosyltransferase (EC 2.4.1.52); lipopolysaccharide N-acetylglucosaminyltransferase (EC 2.4.1.56); phosphatidylinositol alpha-mannosyltransferase (EC 2.4.1.57); GDP-Man: Man1GlcNAc2-PP-dolichol alpha-1,3-mannosyltransferase (EC 2.4.1.132); GDP-Man: Man3GlcNAc2-PP-dolichol/Man4GlcNAc2-PP-dolichol alpha-1,2-mannosyltr…	GT	Glycosyl Transferases	37	2.2E-29
gene3549	Chromosome	BS	GT4	sucrose synthase (EC 2.4.1.13); sucrose-phosphate synthase (EC 2.4.1.14); alpha-glucosyltransferase (EC 2.4.1.52); lipopolysaccharide N-acetylglucosaminyltransferase (EC 2.4.1.56); phosphatidylinositol alpha-mannosyltransferase (EC 2.4.1.57); GDP-Man: Man1GlcNAc2-PP-dolichol alpha-1,3-mannosyltransferase (EC 2.4.1.132); GDP-Man: Man3GlcNAc2-PP-dolichol/Man4GlcNAc2-PP-dolichol alpha-1,2-mannosyltr…	GT	Glycosyl Transferases	40	9.6E-42
gene3551	Chromosome	BS	GT2_Glycos_transf_2		GT		48	4.3E-34
gene3552	Chromosome	BS	GT13	alpha-1,3-mannosyl-glycoprotein beta-1,2-N-acetylglucosaminyltransferase (EC 2.4.1.101)	GT	Glycosyl Transferases	61	3.7E-14
gene3554	Chromosome	BS	GT4	sucrose synthase (EC 2.4.1.13); sucrose-phosphate synthase (EC 2.4.1.14); alpha-glucosyltransferase (EC 2.4.1.52); lipopolysaccharide N-acetylglucosaminyltransferase (EC 2.4.1.56); phosphatidylinositol alpha-mannosyltransferase (EC 2.4.1.57); GDP-Man: Man1GlcNAc2-PP-dolichol alpha-1,3-mannosyltransferase (EC 2.4.1.132); GDP-Man: Man3GlcNAc2-PP-dolichol/Man4GlcNAc2-PP-dolichol alpha-1,2-mannosyltr…	GT	Glycosyl Transferases	38	1.2E-28
gene3622	Chromosome	BS	GT4	sucrose synthase (EC 2.4.1.13); sucrose-phosphate synthase (EC 2.4.1.14); alpha-glucosyltransferase (EC 2.4.1.52); lipopolysaccharide N-acetylglucosaminyltransferase (EC 2.4.1.56); phosphatidylinositol alpha-mannosyltransferase (EC 2.4.1.57); GDP-Man: Man1GlcNAc2-PP-dolichol alpha-1,3-mannosyltransferase (EC 2.4.1.132); GDP-Man: Man3GlcNAc2-PP-dolichol/Man4GlcNAc2-PP-dolichol alpha-1,2-mannosyltr…	GT	Glycosyl Transferases	30	5.2E-9
gene3628	Chromosome	BS	GT4	sucrose synthase (EC 2.4.1.13); sucrose-phosphate synthase (EC 2.4.1.14); alpha-glucosyltransferase (EC 2.4.1.52); lipopolysaccharide N-acetylglucosaminyltransferase (EC 2.4.1.56); phosphatidylinositol alpha-mannosyltransferase (EC 2.4.1.57); GDP-Man: Man1GlcNAc2-PP-dolichol alpha-1,3-mannosyltransferase (EC 2.4.1.132); GDP-Man: Man3GlcNAc2-PP-dolichol/Man4GlcNAc2-PP-dolichol alpha-1,2-mannosyltr…	GT	Glycosyl Transferases	38	6.0E-9
gene3630	Chromosome	BS	GT5	UDP-Glc: glycogen glucosyltransferase (EC 2.4.1.11); ADP-Glc: starch glucosyltransferase (EC 2.4.1.21); NDP-Glc: starch glucosyltransferase (EC 2.4.1.242); UDP-Glc: alpha-1,3-glucan synthase (EC 2.4.1.183) UDP-Glc: alpha-1,4-glucan synthase (EC 2.4.1.-)	GT	Glycosyl Transferases	38	6.1E-14
gene3721	Chromosome	BS	GT2_Glycos_transf_2		GT		42	8.1E-21
gene4139	Chromosome	BS	GT4	sucrose synthase (EC 2.4.1.13); sucrose-phosphate synthase (EC 2.4.1.14); alpha-glucosyltransferase (EC 2.4.1.52); lipopolysaccharide N-acetylglucosaminyltransferase (EC 2.4.1.56); phosphatidylinositol alpha-mannosyltransferase (EC 2.4.1.57); GDP-Man: Man1GlcNAc2-PP-dolichol alpha-1,3-mannosyltransferase (EC 2.4.1.132); GDP-Man: Man3GlcNAc2-PP-dolichol/Man4GlcNAc2-PP-dolichol alpha-1,2-mannosyltr…	GT	Glycosyl Transferases	39	6.9E-27
gene4152	Chromosome	BS	GT41	UDP-GlcNAc: peptide beta-N-acetylglucosaminyltransferase (EC 2.4.1.255); UDP-Glc: peptide N-beta-glucosyltransferase (EC 2.4.1.-)	GT	Glycosyl Transferases	39	5.3E-21
gene0186	Chromosome	BS	CE7	acetyl xylan esterase (EC 3.1.1.72); cephalosporin-C deacetylase (EC 3.1.1.41).	CE	Carbohydrate Esterases	68	1.2E-73
gene0257	Chromosome	BS	CE3	acetyl xylan esterase (EC 3.1.1.72).	CE	Carbohydrate Esterases	31	3.5E-15
gene0375	Chromosome	BS	CE3	acetyl xylan esterase (EC 3.1.1.72).	CE	Carbohydrate Esterases	44	3.2E-8
gene0590	Chromosome	BS	CE1	acetyl xylan esterase (EC 3.1.1.72); cinnamoyl esterase (EC 3.1.1.-); feruloyl esterase (EC 3.1.1.73); carboxylesterase (EC 3.1.1.1); S-formylglutathione hydrolase (EC 3.1.2.12); diacylglycerol O-acyltransferase (EC 2.3.1.20); trehalose 6-O-mycolyltransferase (EC 2.3.1.122)	CE	Carbohydrate Esterases	79	2.1E-28
gene0861	Chromosome	BS	CE7	acetyl xylan esterase (EC 3.1.1.72); cephalosporin-C deacetylase (EC 3.1.1.41).	CE	Carbohydrate Esterases	69	1.9E-77
gene0902	Chromosome	BS	CE4	acetyl xylan esterase (EC 3.1.1.72); chitin deacetylase (EC 3.5.1.41); chitooligosaccharide deacetylase (EC 3.5.1.-); peptidoglycan GlcNAc deacetylase (EC 3.5.1.-); peptidoglycan N-acetylmuramic acid deacetylase (EC 3.5.1.-).	CE	Carbohydrate Esterases	50	4.8E-27
gene0910	Chromosome	BS	CE1	acetyl xylan esterase (EC 3.1.1.72); cinnamoyl esterase (EC 3.1.1.-); feruloyl esterase (EC 3.1.1.73); carboxylesterase (EC 3.1.1.1); S-formylglutathione hydrolase (EC 3.1.2.12); diacylglycerol O-acyltransferase (EC 2.3.1.20); trehalose 6-O-mycolyltransferase (EC 2.3.1.122)	CE	Carbohydrate Esterases	30	1.3E-11
gene1016	Chromosome	BS	CE4	acetyl xylan esterase (EC 3.1.1.72); chitin deacetylase (EC 3.5.1.41); chitooligosaccharide deacetylase (EC 3.5.1.-); peptidoglycan GlcNAc deacetylase (EC 3.5.1.-); peptidoglycan N-acetylmuramic acid deacetylase (EC 3.5.1.-).	CE	Carbohydrate Esterases	36	1.6E-15
gene1182	Chromosome	BS	CE2	acetyl xylan esterase (EC 3.1.1.72).	CE	Carbohydrate Esterases	67	9.3E-10
gene1406	Chromosome	BS	CE12	pectin acetylesterase (EC 3.1.1.-); rhamnogalacturonan acetylesterase (EC 3.1.1.-); acetyl xylan esterase (EC 3.1.1.72)	CE	Carbohydrate Esterases	49	2.1E-74
gene1712	Chromosome	BS	CE8	pectin methylesterase (EC 3.1.1.11).	CE	Carbohydrate Esterases	88	1.0E-105
gene1714	Chromosome	BS	CE8	pectin methylesterase (EC 3.1.1.11).	CE	Carbohydrate Esterases	48	3.8E-103
gene1715	Chromosome	BS	CE1	acetyl xylan esterase (EC 3.1.1.72); cinnamoyl esterase (EC 3.1.1.-); feruloyl esterase (EC 3.1.1.73); carboxylesterase (EC 3.1.1.1); S-formylglutathione hydrolase (EC 3.1.2.12); diacylglycerol O-acyltransferase (EC 2.3.1.20); trehalose 6-O-mycolyltransferase (EC 2.3.1.122)	CE	Carbohydrate Esterases	42	9.7E-7
gene1733	Chromosome	BS	CE8	pectin methylesterase (EC 3.1.1.11).	CE	Carbohydrate Esterases	31	1.3E-78
gene1789	Chromosome	BS	CE7	acetyl xylan esterase (EC 3.1.1.72); cephalosporin-C deacetylase (EC 3.1.1.41).	CE	Carbohydrate Esterases	69	8.8E-86
gene1790	Chromosome	BS	CE10	arylesterase (EC 3.1.1.-); carboxyl esterase (EC 3.1.1.3); acetylcholinesterase (EC 3.1.1.7); cholinesterase (EC 3.1.1.8); sterol esterase (EC 3.1.1.13); brefeldin A esterase (EC 3.1.1.-).	CE	Carbohydrate Esterases	93	1.2E-32
gene1814	Chromosome	BS	CE1	acetyl xylan esterase (EC 3.1.1.72); cinnamoyl esterase (EC 3.1.1.-); feruloyl esterase (EC 3.1.1.73); carboxylesterase (EC 3.1.1.1); S-formylglutathione hydrolase (EC 3.1.2.12); diacylglycerol O-acyltransferase (EC 2.3.1.20); trehalose 6-O-mycolyltransferase (EC 2.3.1.122)	CE	Carbohydrate Esterases	34	1.8E-10
gene1822	Chromosome	BS	CE11	UDP-3-0-acyl N-acetylglucosamine deacetylase (EC 3.5.1.-).	CE	Carbohydrate Esterases	48	2.1E-94
gene1890	Chromosome	BS	CE1	acetyl xylan esterase (EC 3.1.1.72); cinnamoyl esterase (EC 3.1.1.-); feruloyl esterase (EC 3.1.1.73); carboxylesterase (EC 3.1.1.1); S-formylglutathione hydrolase (EC 3.1.2.12); diacylglycerol O-acyltransferase (EC 2.3.1.20); trehalose 6-O-mycolyltransferase (EC 2.3.1.122)	CE	Carbohydrate Esterases	41	1.9E-19
gene1894	Chromosome	BS	CE12	pectin acetylesterase (EC 3.1.1.-); rhamnogalacturonan acetylesterase (EC 3.1.1.-); acetyl xylan esterase (EC 3.1.1.72)	CE	Carbohydrate Esterases	34	1.3E-56
gene2415	Chromosome	BS	CE1	acetyl xylan esterase (EC 3.1.1.72); cinnamoyl esterase (EC 3.1.1.-); feruloyl esterase (EC 3.1.1.73); carboxylesterase (EC 3.1.1.1); S-formylglutathione hydrolase (EC 3.1.2.12); diacylglycerol O-acyltransferase (EC 2.3.1.20); trehalose 6-O-mycolyltransferase (EC 2.3.1.122)	CE	Carbohydrate Esterases	86	2.7E-52
gene2588	Chromosome	BS	CE3	acetyl xylan esterase (EC 3.1.1.72).	CE	Carbohydrate Esterases	81	1.1E-11
gene3006	Chromosome	BS	CE3	acetyl xylan esterase (EC 3.1.1.72).	CE	Carbohydrate Esterases	58	3.4E-14
gene3319	Chromosome	BS	CE10	arylesterase (EC 3.1.1.-); carboxyl esterase (EC 3.1.1.3); acetylcholinesterase (EC 3.1.1.7); cholinesterase (EC 3.1.1.8); sterol esterase (EC 3.1.1.13); brefeldin A esterase (EC 3.1.1.-).	CE	Carbohydrate Esterases	70	4.5E-34
gene3407	Chromosome	BS	CE1	acetyl xylan esterase (EC 3.1.1.72); cinnamoyl esterase (EC 3.1.1.-); feruloyl esterase (EC 3.1.1.73); carboxylesterase (EC 3.1.1.1); S-formylglutathione hydrolase (EC 3.1.2.12); diacylglycerol O-acyltransferase (EC 2.3.1.20); trehalose 6-O-mycolyltransferase (EC 2.3.1.122)	CE	Carbohydrate Esterases	33	3.9E-18
gene3547	Chromosome	BS	CE14	N-acetyl-1-D-myo-inosityl-2-amino-2-deoxy-alpha-D-glucopyranoside deacetylase (EC 3.5.1.89); diacetylchitobiose deacetylase (EC 3.5.1.-); mycothiol S-conjugate amidase (EC 3.5.1.-)	CE	Carbohydrate Esterases	46	7.0E-19
gene3608	Chromosome	BS	CE1	acetyl xylan esterase (EC 3.1.1.72); cinnamoyl esterase (EC 3.1.1.-); feruloyl esterase (EC 3.1.1.73); carboxylesterase (EC 3.1.1.1); S-formylglutathione hydrolase (EC 3.1.2.12); diacylglycerol O-acyltransferase (EC 2.3.1.20); trehalose 6-O-mycolyltransferase (EC 2.3.1.122)	CE	Carbohydrate Esterases	66	1.8E-24
gene3627	Chromosome	BS	CE4	acetyl xylan esterase (EC 3.1.1.72); chitin deacetylase (EC 3.5.1.41); chitooligosaccharide deacetylase (EC 3.5.1.-); peptidoglycan GlcNAc deacetylase (EC 3.5.1.-); peptidoglycan N-acetylmuramic acid deacetylase (EC 3.5.1.-).	CE	Carbohydrate Esterases	41	9.3E-8
gene3760	Chromosome	BS	CE12	pectin acetylesterase (EC 3.1.1.-); rhamnogalacturonan acetylesterase (EC 3.1.1.-); acetyl xylan esterase (EC 3.1.1.72)	CE	Carbohydrate Esterases	40	7.9E-113
gene3963	Chromosome	BS	CE1	acetyl xylan esterase (EC 3.1.1.72); cinnamoyl esterase (EC 3.1.1.-); feruloyl esterase (EC 3.1.1.73); carboxylesterase (EC 3.1.1.1); S-formylglutathione hydrolase (EC 3.1.2.12); diacylglycerol O-acyltransferase (EC 2.3.1.20); trehalose 6-O-mycolyltransferase (EC 2.3.1.122)	CE	Carbohydrate Esterases	42	2.0E-6
gene0505	Chromosome	BS	CBM4	Modules of approx. 150 residues found in bacterial enzymes. Binding of these modules has been demonstrated with xylan, beta-1,3-glucan, beta-1,3-1,4-glucan, beta-1,6-glucan and amorphous cellulose but not with crystalline cellulose.	CBM	Carbohydrate-Binding Modules	83	0.00051
gene0554	Chromosome	BS	CBM32	Binding to galactose and lactose has been demonstrated for the module of Micromonospora viridifaciens sialidase (PMID: 16239725). Binding to polygalacturonic acid has been shown for a Yersinia member (PMID: 17292916). Binding to LacNAc (beta-D-galactosyl-1,4-beta-D-N-acetylglucosamine) has been shown for an N-acetylglucosaminidase from Clostridium perfingens (PMID: 16990278).	CBM	Carbohydrate-Binding Modules	33	1.6E-7
gene0988	Chromosome	BS	CBM9	Modules of approx. 170 residues found so far only in xylanases. The cellulose-binding function has been demonstrated in one case.	CBM	Carbohydrate-Binding Modules	78	2.6E-10
gene0601	Chromosome	BS	PL8_3	PL8's subfamily	PL	Polysaccharide Lyases	36	1.0E-105
gene0820	Chromosome	BS	PL30		PL		87	5.1E-220
gene0958	Chromosome	BS	PL11_1	PL11's subfamily	PL	Polysaccharide Lyases	50	5.6E-241
gene0977	Chromosome	BS	PL9	pectate lyase (EC 4.2.2.2); exopolygalacturonate lyase (EC 4.2.2.9); thiopeptidoglycan lyase (EC 4.2.2.-).	PL	Polysaccharide Lyases	77	3.0E-13
gene1380	Chromosome	BS	PL11	rhamnogalacturonan endolyase (EC 4.2.2.23); rhamnogalacturonan exolyase (EC 4.2.2.24)	PL	Polysaccharide Lyases	92	1.1E-157
gene1399	Chromosome	BS	PL11_1	PL11's subfamily	PL	Polysaccharide Lyases	58	5.7E-263
gene1582	Chromosome	BS	PL10_1	PL10's subfamily	PL	Polysaccharide Lyases	79	1.0E-123
gene1589	Chromosome	BS	PL29		PL		48	4.5E-7
gene1738	Chromosome	BS	PL1_2	PL1's subfamily	PL	Polysaccharide Lyases	33	2.8E-66
gene1771	Chromosome	BS	PL1_2	PL1's subfamily	PL	Polysaccharide Lyases	35	6.5E-78
gene1886	Chromosome	BS	PL32		PL		34	7.5E-7
gene2275	Chromosome	BS	PL27	L-rhamnose-alpha-1,4-D-glucuronate lyase (EC 4.2.2.-).	PL	Polysaccharide Lyases	89	3.6E-257
gene2434	Chromosome	BS	PL1_2	PL1's subfamily	PL	Polysaccharide Lyases	33	1.4E-81
gene2824	Chromosome	BS	PL32		PL		94	2.9E-175
gene2825	Chromosome	BS	PL32		PL		1	0
gene3785	Chromosome	BS	PL1_2	PL1's subfamily	PL	Polysaccharide Lyases	33	6.6E-68
gene3024	Chromosome	BS	AA6	1,4-benzoquinone reductase (EC. 1.6.5.6)	AA	Auxiliary Activities	54	1.8E-9
gene4323	Chromosome	BS	AA6	1,4-benzoquinone reductase (EC. 1.6.5.6)	AA	Auxiliary Activities	39	6.8E-7
